# Supplementary material for: Dynamic Deposition of Histone Variant H3.3 Accompanies Developmental Remodeling of the Arabidopsis Transcriptome
Source: PLoS Genet. 2012 May 3;8(5):e1002658. doi: 10.1371/journal.pgen.1002658 (PMC3342937; doi:10.1371/journal.pgen.1002658)
Supplement: Table S3 — Tab-delimited file containing FPKM values for each TAIR9 annotation. The last column contains the information whether the gene was kept or not for the downstream analyses based on expression variation between replicates from the same tissue (see Materials and Methods). (GZ) [file pgen.1002658.s010.gz]

Archive with 1 entries (1 files):
- thaliana_Tab_S3.txt
