# Supplementary material for: Dynamic Deposition of Histone Variant H3.3 Accompanies Developmental Remodeling of the Arabidopsis Transcriptome
Source: PLoS Genet. 2012 May 3;8(5):e1002658. doi: 10.1371/journal.pgen.1002658 (PMC3342937; doi:10.1371/journal.pgen.1002658)
Supplement: Table S3 — Tab-delimited file containing FPKM values for each TAIR9 annotation. The last column contains the information whether the gene was kept or not for the downstream analyses based on expression variation between replicates from the same tissue (see Materials and Methods). (GZ) [file pgen.1002658.s010.gz › thaliana_Tab_S3.txt]

#gene	chr	start	end	RAT01	RAT02	RAT03	RAT04	Type	Short_description	Curator_summary	Computational_description	keep/del
AT1G01010	chr1	3630	5899	10.9853	2.55928	8.45124	2.3828	protein_coding	ANAC001_(Arabidopsis_NAC_domain_containing_protein_1);_transcription_factor	_	Arabidopsis_NAC_domain_containing_protein_1_(ANAC001);_FUNCTIONS_IN:_transcription_factor_activity;_INVOLVED_IN:_multicellular_organismal_development,_regulation_of_transcription;_LOCATED_IN:_cellular_component_unknown;_EXPRESSED_IN:_7_plant_structures;_EXPRESSED_DURING:_4_anthesis,_C_globular_stage,_petal_differentiation_and_expansion_stage;_CONTAINS_InterPro_DOMAIN/s:_No_apical_meristem_(NAM)_p…	keep
AT1G01020	chr1	5927	8737	9.91628	17.1213	11.0498	15.5145	protein_coding	ARV1	_	ARV1;_FUNCTIONS_IN:_molecular_function_unknown;_INVOLVED_IN:_sterol_metabolic_process,_sphingolipid_metabolic_process;_LOCATED_IN:_endoplasmic_reticulum,_membrane;_EXPRESSED_IN:_male_gametophyte;_EXPRESSED_DURING:_seedling_growth,_fertilized_ovule_stage;_CONTAINS_InterPro_DOMAIN/s:_Arv1-like_protein_(InterPro:IPR007290);_BEST_Arabidopsis_thaliana_protein_match_is:_ARV2_(TAIR:AT4G01510.1);_Has_215…	keep
AT1G01030	chr1	11648	13714	5.45668	2.34667	5.58164	2.59958	protein_coding	NGA3_(NGATHA3);_transcription_factor	_	NGATHA3_(NGA3);_FUNCTIONS_IN:_transcription_factor_activity;_INVOLVED_IN:_flower_development,_leaf_development,_regulation_of_transcription;_LOCATED_IN:_cellular_component_unknown;_EXPRESSED_IN:_7_plant_structures;_EXPRESSED_DURING:_4_anthesis,_petal_differentiation_and_expansion_stage;_CONTAINS_InterPro_DOMAIN/s:_Transcriptional_factor_B3_(InterPro:IPR003340);_BEST_Arabidopsis_thaliana_protein_m…	keep
AT1G01040	chr1	23145	31227	11.8025	10.0274	11.9133	9.7451	protein_coding	DCL1_(DICER-LIKE_1);_ATP-dependent_helicase/_double-stranded_RNA_binding_/_protein_binding_/_ribonuclease_III	Encodes_a_Dicer_homolog._Dicer_is_a_RNA_helicase_involved_in_microRNA_processing._Mutations_in_this_locus_can_result_in_embryo_lethality._Embryo_shape_at_seed_maturity_is_globular-elongate._Other_mutants_convert_the_floral_meristems_to_an_indeterminate_state,_others_yet_show_defects_in_ovule_development._mRNA_is_expressed_in_all_shoot_tissues._DCL1_is_able_to_produce_miRNAs_and_siRNAs.	DICER-LIKE_1_(DCL1);_FUNCTIONS_IN:_double-stranded_RNA_binding,_protein_binding,_ribonuclease_III_activity,_ATP-dependent_helicase_activity;_INVOLVED_IN:_in_13_processes;_LOCATED_IN:_nuclear_dicing_body,_nucleus;_EXPRESSED_IN:_24_plant_structures;_EXPRESSED_DURING:_13_growth_stages;_CONTAINS_InterPro_DOMAIN/s:_DNA/RNA_helicase,_DEAD/DEAH_box_type,_N-terminal_(InterPro:IPR011545),_Double-stranded_…	keep
AT1G01046	chr1	28499	28706	5.43292	3.51034	4.22742	8.0221	mirna	MIR838a;_miRNA	Encodes_a_microRNA_of_unknown_function._MicroRNAs_are_regulatory_RNAs_with_a_mature_length_of_~21-nucleotides_that_are_processed_from_hairpin_precursors_by_Dicer-like_enzymes._MicroRNAs_can_negatively_regulate_gene_expression_by_attenuating_translation_or_by_directing_mRNA_cleavage._Mature_sequence:_UUUUCUUCUACUUCUUGCACA	_	del
AT1G01050	chr1	31169	33153	50.4321	67.4645	56.5376	75.2717	protein_coding	AtPPa1_(Arabidopsis_thaliana_pyrophosphorylase_1);_inorganic_diphosphatase	Encodes_a_soluble_protein_with_inorganic_pyrophosphatase_activity_that_is_highly_specific_for_Mg-inorganic_pyrophosphate.	Arabidopsis_thaliana_pyrophosphorylase_1_(AtPPa1);_FUNCTIONS_IN:_inorganic_diphosphatase_activity;_INVOLVED_IN:_phosphate_metabolic_process,_metabolic_process;_LOCATED_IN:_nucleus,_membrane,_cytoplasm;_EXPRESSED_IN:_24_plant_structures;_EXPRESSED_DURING:_15_growth_stages;_CONTAINS_InterPro_DOMAIN/s:_Inorganic_pyrophosphatase_(InterPro:IPR008162);_BEST_Arabidopsis_thaliana_protein_match_is:_AtPPa3…	keep
AT1G01060	chr1	33378	37840	38.132	41.5137	67.9486	66.3907	protein_coding	LHY_(LATE_ELONGATED_HYPOCOTYL);_DNA_binding_/_transcription_factor	LHY_encodes_a_myb-related_putative_transcription_factor_involved_in_circadian_rhythm_along_with_another_myb_transcription_factor_CCA1	LATE_ELONGATED_HYPOCOTYL_(LHY);_FUNCTIONS_IN:_transcription_factor_activity,_DNA_binding;_INVOLVED_IN:_in_11_processes;_EXPRESSED_IN:_22_plant_structures;_EXPRESSED_DURING:_13_growth_stages;_CONTAINS_InterPro_DOMAIN/s:_SANT,_DNA-binding_(InterPro:IPR001005),_Homeodomain-like_(InterPro:IPR009057),_Myb,_DNA-binding_(InterPro:IPR014778),_Myb-like_DNA-binding_region,_SHAQKYF_class_(InterPro:IPR006447…	del
AT1G01070	chr1	38751	40944	1.78606	11.121	2.22442	11.5474	protein_coding	nodulin_MtN21_family_protein	_	nodulin_MtN21_family_protein;_LOCATED_IN:_membrane;_EXPRESSED_IN:_17_plant_structures;_EXPRESSED_DURING:_7_growth_stages;_CONTAINS_InterPro_DOMAIN/s:_Protein_of_unknown_function_DUF6,_transmembrane_(InterPro:IPR000620);_BEST_Arabidopsis_thaliana_protein_match_is:_nodulin_MtN21_family_protein_(TAIR:AT1G11450.2);_Has_1106_Blast_hits_to_1099_proteins_in_165_species:_Archae_-_10;_Bacteria_-_379;_Meta…	keep
AT1G01073	chr1	44676	44787	0	0	0	0	protein_coding	unknown_protein	_	unknown_protein;_FUNCTIONS_IN:_molecular_function_unknown;_INVOLVED_IN:_biological_process_unknown;_LOCATED_IN:_endomembrane_system.	keep
AT1G01080	chr1	45295	47019	21.2368	29.3939	21.8794	35.7666	protein_coding	33_kDa_ribonucleoprotein,_chloroplast,_putative_/_RNA-binding_protein_cp33,_putative	_	33_kDa_ribonucleoprotein,_chloroplast,_putative_/_RNA-binding_protein_cp33,_putative;_FUNCTIONS_IN:_RNA_binding,_nucleotide_binding,_nucleic_acid_binding;_INVOLVED_IN:_biological_process_unknown;_LOCATED_IN:_chloroplast;_EXPRESSED_IN:_23_plant_structures;_EXPRESSED_DURING:_13_growth_stages;_CONTAINS_InterPro_DOMAIN/s:_RNA_recognition_motif,_RNP-1_(InterPro:IPR000504),_Nucleotide-binding,_alpha-be…	keep
AT1G01090	chr1	47484	49286	163.455	137.612	165.619	155.639	protein_coding	PDH-E1_ALPHA_(PYRUVATE_DEHYDROGENASE_E1_ALPHA);_pyruvate_dehydrogenase_(acetyl-transferring)	pyruvate_dehydrogenase_E1_alpha_subunit	PYRUVATE_DEHYDROGENASE_E1_ALPHA_(PDH-E1_ALPHA);_FUNCTIONS_IN:_pyruvate_dehydrogenase_(acetyl-transferring)_activity;_INVOLVED_IN:_oxidation_reduction,_glycolysis,_metabolic_process;_LOCATED_IN:_chloroplast,_plastid,_chloroplast_envelope;_EXPRESSED_IN:_25_plant_structures;_EXPRESSED_DURING:_15_growth_stages;_CONTAINS_InterPro_DOMAIN/s:_Dehydrogenase,_E1_component_(InterPro:IPR001017),_Pyruvate_deh…	keep
AT1G01100	chr1	50074	51199	178.909	581.409	179.082	729.954	protein_coding	60S_acidic_ribosomal_protein_P1_(RPP1A)	_	60S_acidic_ribosomal_protein_P1_(RPP1A);_FUNCTIONS_IN:_structural_constituent_of_ribosome;_INVOLVED_IN:_translational_elongation;_LOCATED_IN:_cytosol,_cytosolic_ribosome,_ribosome,_nucleus,_plasma_membrane;_EXPRESSED_IN:_25_plant_structures;_EXPRESSED_DURING:_14_growth_stages;_CONTAINS_InterPro_DOMAIN/s:_Ribosomal_protein_60S_(InterPro:IPR001813);_BEST_Arabidopsis_thaliana_protein_match_is:_60S_a…	keep
AT1G01110	chr1	52238	54692	2.18	5.79547	3.36803	6.30615	protein_coding	IQD18_(IQ-domain_18)	_	IQ-domain_18_(IQD18);_FUNCTIONS_IN:_molecular_function_unknown;_EXPRESSED_IN:_10_plant_structures;_EXPRESSED_DURING:_6_growth_stages;_CONTAINS_InterPro_DOMAIN/s:_IQ_calmodulin-binding_region_(InterPro:IPR000048);_BEST_Arabidopsis_thaliana_protein_match_is:_iqd17_(IQ-domain_17);_calmodulin_binding_(TAIR:AT4G00820.1);_Has_1105_Blast_hits_to_644_proteins_in_73_species:_Archae_-_0;_Bacteria_-_11;_Met…	del
AT1G01115	chr1	56623	56740	0	0	0	0	protein_coding	unknown_protein	_	unknown_protein;_FUNCTIONS_IN:_molecular_function_unknown;_INVOLVED_IN:_biological_process_unknown;_LOCATED_IN:_endomembrane_system.	keep
AT1G01120	chr1	57268	59167	116.101	8.00192	108.846	9.42256	protein_coding	KCS1_(3-KETOACYL-COA_SYNTHASE_1);_acyltransferase/_fatty_acid_elongase	Encodes_a_condensing_enzyme_KCS1_(3-ketoacyl-CoA_synthase_1)_which_is_involved_in_the_critical_fatty_acid_elongation_process_in_wax_biosynthesis.	3-KETOACYL-COA_SYNTHASE_1_(KCS1);_FUNCTIONS_IN:_fatty_acid_elongase_activity,_acyltransferase_activity;_INVOLVED_IN:_in_7_processes;_LOCATED_IN:_cytosolic_ribosome,_endoplasmic_reticulum,_membrane;_EXPRESSED_IN:_29_plant_structures;_EXPRESSED_DURING:_13_growth_stages;_CONTAINS_InterPro_DOMAIN/s:_Thiolase-like_(InterPro:IPR016039),_Very-long-chain_3-ketoacyl-CoA_synthase_(InterPro:IPR012392),_FAE1…	keep
AT1G01130	chr1	61962	63811	1.81214	2.50061	1.15744	1.24026	protein_coding	unknown_protein	_	unknown_protein;_FUNCTIONS_IN:_molecular_function_unknown;_INVOLVED_IN:_biological_process_unknown;_LOCATED_IN:_cellular_component_unknown;_EXPRESSED_IN:_10_plant_structures;_EXPRESSED_DURING:_4_anthesis,_F_mature_embryo_stage,_petal_differentiation_and_expansion_stage,_D_bilateral_stage,_E_expanded_cotyledon_stage;_BEST_Arabidopsis_thaliana_protein_match_is:_unknown_protein_(TAIR:AT5G47170.1);_H…	del
AT1G01140	chr1	64165	67625	44.6808	24.5091	53.856	25.137	protein_coding	CIPK9_(CBL-INTERACTING_PROTEIN_KINASE_9);_ATP_binding_/_kinase/_protein_kinase/_protein_serine/threonine_kinase	Encodes_a_CBL-interacting_protein_kinase_with_similarity_to_SOS2	CBL-INTERACTING_PROTEIN_KINASE_9_(CIPK9);_FUNCTIONS_IN:_protein_serine/threonine_kinase_activity,_protein_kinase_activity,_kinase_activity,_ATP_binding;_INVOLVED_IN:_signal_transduction,_protein_amino_acid_phosphorylation;_EXPRESSED_IN:_23_plant_structures;_EXPRESSED_DURING:_15_growth_stages;_CONTAINS_InterPro_DOMAIN/s:_Protein_kinase,_ATP_binding_site_(InterPro:IPR017441),_Serine/threonine_prote…	keep
AT1G01150	chr1	70114	72138	0	0	0	0	protein_coding	DNA_binding_/_protein_binding_/_zinc_ion_binding	_	DNA_binding_/_protein_binding_/_zinc_ion_binding;_FUNCTIONS_IN:_protein_binding,_DNA_binding,_zinc_ion_binding;_INVOLVED_IN:_regulation_of_transcription;_EXPRESSED_IN:_8_plant_structures;_EXPRESSED_DURING:_4_anthesis,_petal_differentiation_and_expansion_stage,_D_bilateral_stage,_E_expanded_cotyledon_stage;_CONTAINS_InterPro_DOMAIN/s:_Homeodomain-like_(InterPro:IPR009057),_Zinc_finger,_PHD-type_(I…	keep
AT1G01160	chr1	72338	74096	23.4543	39.8573	26.0978	42.2311	protein_coding	SSXT_protein-related_/_transcription_co-activator-related	Arabidopsis_thaliana_GRF1-interacting_factor_2_(GIF2)_mRNA	GRF1-INTERACTING_FACTOR_2_(GIF2);_FUNCTIONS_IN:_transcription_coactivator_activity,_protein_binding;_INVOLVED_IN:_biological_process_unknown;_LOCATED_IN:_nucleus;_EXPRESSED_IN:_22_plant_structures;_EXPRESSED_DURING:_13_growth_stages;_CONTAINS_InterPro_DOMAIN/s:_SSXT_(InterPro:IPR007726);_BEST_Arabidopsis_thaliana_protein_match_is:_GIF3_(GRF1-INTERACTING_FACTOR_3);_protein_binding_/_transcription_…	keep
AT1G01170	chr1	73930	74737	97.2856	188.472	124.645	160.582	protein_coding	ozone-responsive_stress-related_protein,_putative	_	ozone-responsive_stress-related_protein,_putative;_FUNCTIONS_IN:_molecular_function_unknown;_INVOLVED_IN:_response_to_stress;_LOCATED_IN:_membrane;_EXPRESSED_IN:_23_plant_structures;_EXPRESSED_DURING:_13_growth_stages;_CONTAINS_InterPro_DOMAIN/s:_Protein_of_unknown_function_DUF1138_(InterPro:IPR009515);_BEST_Arabidopsis_thaliana_protein_match_is:_ATOZI1_(TAIR:AT4G00860.1);_Has_61_Blast_hits_to_61…	keep
AT1G01180	chr1	75632	77446	11.1092	2.72232	13.3143	2.88914	protein_coding	unknown_protein	_	unknown_protein;_INVOLVED_IN:_biological_process_unknown;_EXPRESSED_IN:_sperm_cell,_hypocotyl;_BEST_Arabidopsis_thaliana_protein_match_is:_unknown_protein_(TAIR:AT5G19270.1);_Has_228_Blast_hits_to_228_proteins_in_32_species:_Archae_-_0;_Bacteria_-_48;_Metazoa_-_2;_Fungi_-_0;_Plants_-_30;_Viruses_-_0;_Other_Eukaryotes_-_148_(source:_NCBI_BLink).	keep
AT1G01183	chr1	78931	79032	0	0	0	0	mirna	MIR165/MIR165A;_miRNA	Encodes_a_microRNA_that_targets_several_HD-ZIPIII_family_members_including_PHV,_PHB,_REV,_ATHB-8,_and_ATHB-15._MicroRNAs_are_regulatory_RNAs_with_a_mature_length_of_~21-nucleotides_that_are_processed_from_hairpin_precursors_by_Dicer-like_enzymes._MicroRNAs_can_negatively_regulate_gene_expression_by_attenuating_translation_or_by_directing_mRNA_cleavage.Mature_sequence:_UCGGACCAGGCUUCAUCCCC	_	keep
AT1G01190	chr1	83044	84864	0.676878	2.01985	0.535487	1.51997	protein_coding	CYP78A8;_electron_carrier/_heme_binding_/_iron_ion_binding_/_monooxygenase/_oxygen_binding	member_of_CYP78A	CYP78A8;_FUNCTIONS_IN:_electron_carrier_activity,_monooxygenase_activity,_iron_ion_binding,_oxygen_binding,_heme_binding;_LOCATED_IN:_endomembrane_system;_EXPRESSED_IN:_6_plant_structures;_EXPRESSED_DURING:_LP.10_ten_leaves_visible,_LP.02_two_leaves_visible,_LP.12_twelve_leaves_visible;_CONTAINS_InterPro_DOMAIN/s:_Cytochrome_P450_(InterPro:IPR001128),_Cytochrome_P450,_E-class,_group_I_(InterPro:I…	keep
AT1G01200	chr1	86514	88213	0	0.295634	0	0.419032	protein_coding	ATRABA3_(ARABIDOPSIS_RAB_GTPASE_HOMOLOG_A3);_GTP_binding	_	ARABIDOPSIS_RAB_GTPASE_HOMOLOG_A3_(ATRABA3);_FUNCTIONS_IN:_GTP_binding;_INVOLVED_IN:_protein_transport,_small_GTPase_mediated_signal_transduction;_LOCATED_IN:_endosome,_nucleus,_cell_plate;_EXPRESSED_IN:_lateral_root_cap,_hypocotyl,_flower,_root,_epidermis;_EXPRESSED_DURING:_petal_differentiation_and_expansion_stage;_CONTAINS_InterPro_DOMAIN/s:_Ras_GTPase_(InterPro:IPR001806),_Small_GTP-binding_p…	keep
AT1G01210	chr1	88897	89745	7.00341	12.4685	9.69345	13.1472	protein_coding	DNA-directed_RNA_polymerase_III_family_protein	_	DNA-directed_RNA_polymerase_III_family_protein;_FUNCTIONS_IN:_in_6_functions;_INVOLVED_IN:_RNA_elongation,_regulation_of_transcription,_DNA-dependent,_transcription,_regulation_of_transcription;_LOCATED_IN:_nucleus;_CONTAINS_InterPro_DOMAIN/s:_Zinc_finger,_TFIIS-type_(InterPro:IPR001222),_DNA-directed_RNA_polymerase,_M/15_kDa_subunit_(InterPro:IPR001529);_BEST_Arabidopsis_thaliana_protein_match_i…	del
AT1G01220	chr1	91749	95651	6.51645	10.7212	5.11216	9.69525	protein_coding	GHMP_kinase-related	_	GHMP_kinase-related;_FUNCTIONS_IN:_kinase_activity,_phosphotransferase_activity,_alcohol_group_as_acceptor,_galactokinase_activity,_ATP_binding;_INVOLVED_IN:_metabolic_process,_phosphorylation;_LOCATED_IN:_cytoplasm;_EXPRESSED_IN:_22_plant_structures;_EXPRESSED_DURING:_13_growth_stages;_CONTAINS_InterPro_DOMAIN/s:_Mevalonate_and_galactokinase_(InterPro:IPR006206),_GHMP_kinase_(InterPro:IPR006204)…	keep
AT1G01225	chr1	95986	97407	2.39281	3.8766	2.29674	4.04411	protein_coding	NC_domain-containing_protein-related	_	NC_domain-containing_protein-related;_LOCATED_IN:_cellular_component_unknown;_EXPRESSED_IN:_17_plant_structures;_EXPRESSED_DURING:_9_growth_stages;_CONTAINS_InterPro_DOMAIN/s:_NC_(InterPro:IPR007053);_BEST_Arabidopsis_thaliana_protein_match_is:_unknown_protein_(TAIR:AT4G00905.1);_Has_90_Blast_hits_to_89_proteins_in_22_species:_Archae_-_0;_Bacteria_-_19;_Metazoa_-_3;_Fungi_-_0;_Plants_-_66;_Viruse…	keep
AT1G01230	chr1	97455	99240	30.1915	27.5153	30.9203	30.9206	protein_coding	ORMDL_family_protein	_	ORMDL_family_protein;_FUNCTIONS_IN:_molecular_function_unknown;_INVOLVED_IN:_protein_folding;_LOCATED_IN:_integral_to_membrane,_endoplasmic_reticulum;_EXPRESSED_IN:_24_plant_structures;_EXPRESSED_DURING:_15_growth_stages;_CONTAINS_InterPro_DOMAIN/s:_ORMDL_(InterPro:IPR007203);_BEST_Arabidopsis_thaliana_protein_match_is:_ORMDL_family_protein_(TAIR:AT5G42000.1);_Has_398_Blast_hits_to_398_proteins_i…	keep
AT1G01240	chr1	99893	101834	47.8561	32.4078	46.023	30.6883	protein_coding	unknown_protein	_	unknown_protein;_EXPRESSED_IN:_17_plant_structures;_EXPRESSED_DURING:_11_growth_stages;_BEST_Arabidopsis_thaliana_protein_match_is:_unknown_protein_(TAIR:AT2G46550.1);_Has_70_Blast_hits_to_55_proteins_in_11_species:_Archae_-_0;_Bacteria_-_2;_Metazoa_-_11;_Fungi_-_0;_Plants_-_55;_Viruses_-_0;_Other_Eukaryotes_-_2_(source:_NCBI_BLink).	keep
AT1G01250	chr1	104490	105330	1.3325	0.39545	1.86374	0.341798	protein_coding	AP2_domain-containing_transcription_factor,_putative	encodes_a_member_of_the_DREB_subfamily_A-4_of_ERF/AP2_transcription_factor_family._The_protein_contains_one_AP2_domain._There_are_17_members_in_this_subfamily_including_TINY.	AP2_domain-containing_transcription_factor,_putative;_FUNCTIONS_IN:_transcription_factor_activity,_DNA_binding;_INVOLVED_IN:_regulation_of_transcription,_DNA-dependent;_LOCATED_IN:_nucleus,_chloroplast;_EXPRESSED_IN:_10_plant_structures;_EXPRESSED_DURING:_6_growth_stages;_CONTAINS_InterPro_DOMAIN/s:_DNA-binding,_integrase-type_(InterPro:IPR016177),_Pathogenesis-related_transcriptional_factor_and_…	keep
AT1G01260	chr1	109031	111609	6.40161	9.14923	7.07826	11.2022	protein_coding	basic_helix-loop-helix_(bHLH)_family_protein	_	basic_helix-loop-helix_(bHLH)_family_protein;_FUNCTIONS_IN:_transcription_factor_activity,_DNA_binding;_INVOLVED_IN:_regulation_of_transcription;_LOCATED_IN:_nucleus;_EXPRESSED_IN:_24_plant_structures;_EXPRESSED_DURING:_15_growth_stages;_CONTAINS_InterPro_DOMAIN/s:_Basic_helix-loop-helix_dimerisation_region_bHLH_(InterPro:IPR001092),_Helix-loop-helix_DNA-binding_(InterPro:IPR011598);_BEST_Arabido…	keep
AT1G01270	chr1	111889	111961	0	0	0	0	pre_trna	pre-tRNA	_	tRNA-Gln_(anticodon:_CTG)	keep
AT1G01280	chr1	112262	113947	0	0	0	0	protein_coding	CYP703A2_(CYTOCHROME_P450,_FAMILY_703,_SUBFAMILY_A,_POLYPEPTIDE_2);_oxidoreductase,_acting_on_paired_donors,_with_incorporation_or_reduction_of_molecular_oxygen,_NADH_or_NADPH_as_one_donor,_and_incorporation_of_one_atom_of_oxygen_/_oxygen_binding	member_of_CYP703A__CYP703A2_is_expressed_specifically_in_anthers_of_land_plants,_catalyzing_the_in-chain_hydroxylation_at_the_C-7_position_of_medium-chain_saturated_fatty_acids_(lauric_acid_in-chain_hydroxylase)_which_is_involved_in_pollen_development_(sporopollenin_synthesis).	CYTOCHROME_P450,_FAMILY_703,_SUBFAMILY_A,_POLYPEPTIDE_2_(CYP703A2);_FUNCTIONS_IN:_oxidoreductase_activity,_acting_on_paired_donors,_with_incorporation_or_reduction_of_molecular_oxygen,_NADH_or_NADPH_as_one_donor,_and_incorporation_of_one_atom_of_oxygen,_oxygen_binding;_INVOLVED_IN:_medium-chain_fatty_acid_metabolic_process,_pollen_wall_assembly,_medium-chain_fatty_acid_biosynthetic_process,_sporo…	keep
AT1G01290	chr1	114285	116108	7.66212	10.9663	8.15224	11.2638	protein_coding	CNX3_(COFACTOR_OF_NITRATE_REDUCTASE_AND_XANTHINE_DEHYDROGENASE_3);_catalytic	COFACTOR_OF_NITRATE_REDUCTASE_AND_XANTHINE_DEHYDROGENASE_3._Encodes_a_protein_involved_in_molybdenum_cofactor_biosynthesis._Homologous_to_E.coli_MoaC._Expression_is_low_in_all_tissues_examined,_except_in_roots._Appears_to_have_targeting_signals_for_chloroplast_or_mitochondria	COFACTOR_OF_NITRATE_REDUCTASE_AND_XANTHINE_DEHYDROGENASE_3_(CNX3);_FUNCTIONS_IN:_catalytic_activity;_INVOLVED_IN:_Mo-molybdopterin_cofactor_biosynthetic_process;_LOCATED_IN:_mitochondrion,_chloroplast;_EXPRESSED_IN:_23_plant_structures;_EXPRESSED_DURING:_13_growth_stages;_CONTAINS_InterPro_DOMAIN/s:_Molybdopterin_cofactor_biosynthesis_MoaC_region_(InterPro:IPR002820).	keep
AT1G01300	chr1	116942	118764	10.7858	29.6424	12.0521	28.2192	protein_coding	aspartyl_protease_family_protein	_	aspartyl_protease_family_protein;_FUNCTIONS_IN:_aspartic-type_endopeptidase_activity;_INVOLVED_IN:_proteolysis;_LOCATED_IN:_membrane,_plant-type_cell_wall;_EXPRESSED_IN:_22_plant_structures;_EXPRESSED_DURING:_13_growth_stages;_CONTAINS_InterPro_DOMAIN/s:_Peptidase_aspartic,_catalytic_(InterPro:IPR009007),_Peptidase_A1_(InterPro:IPR001461);_BEST_Arabidopsis_thaliana_protein_match_is:_aspartyl_prot…	keep
AT1G01305	chr1	119396	119997	0	0	0	0	protein_coding	unknown_protein	_	unknown_protein;_FUNCTIONS_IN:_molecular_function_unknown;_INVOLVED_IN:_biological_process_unknown;_LOCATED_IN:_endomembrane_system;_Has_3_Blast_hits_to_3_proteins_in_1_species:_Archae_-_0;_Bacteria_-_0;_Metazoa_-_0;_Fungi_-_0;_Plants_-_3;_Viruses_-_0;_Other_Eukaryotes_-_0_(source:_NCBI_BLink).	keep
AT1G01310	chr1	120153	121130	0	0	0	0	protein_coding	allergen_V5/Tpx-1-related_family_protein	_	allergen_V5/Tpx-1-related_family_protein;_FUNCTIONS_IN:_molecular_function_unknown;_INVOLVED_IN:_biological_process_unknown;_LOCATED_IN:_extracellular_region;_EXPRESSED_IN:_6_plant_structures;_EXPRESSED_DURING:_L_mature_pollen_stage,_M_germinated_pollen_stage,_4_anthesis,_petal_differentiation_and_expansion_stage;_CONTAINS_InterPro_DOMAIN/s:_Allergen_V5/Tpx-1_related,_conserved_site_(InterPro:IPR…	keep
AT1G01320	chr1	121123	130570	68.7225	79.6387	59.1084	79.3927	protein_coding	tetratricopeptide_repeat_(TPR)-containing_protein	_	tetratricopeptide_repeat_(TPR)-containing_protein;_FUNCTIONS_IN:_binding;_LOCATED_IN:_cellular_component_unknown;_EXPRESSED_IN:_24_plant_structures;_EXPRESSED_DURING:_14_growth_stages;_CONTAINS_InterPro_DOMAIN/s:_Tetratricopeptide-like_helical_(InterPro:IPR011990),_Tetratricopeptide_TPR2_(InterPro:IPR013105),_Tetratricopeptide_region_(InterPro:IPR013026);_BEST_Arabidopsis_thaliana_protein_match_i…	keep
AT1G01340	chr1	132327	135322	2.53557	1.63397	4.64883	2.62396	protein_coding	ATCNGC10_(CYCLIC_NUCLEOTIDE_GATED_CHANNEL_10);_calmodulin_binding_/_cyclic_nucleotide_binding_/_ion_channel	member_of_Cyclic_nucleotide_gated_channel_family	CYCLIC_NUCLEOTIDE_GATED_CHANNEL_10_(ATCNGC10);_FUNCTIONS_IN:_ion_channel_activity,_cyclic_nucleotide_binding,_calmodulin_binding;_INVOLVED_IN:_ion_transport;_LOCATED_IN:_membrane;_EXPRESSED_IN:_14_plant_structures;_EXPRESSED_DURING:_10_growth_stages;_CONTAINS_InterPro_DOMAIN/s:_Cyclic_nucleotide-binding_(InterPro:IPR000595),_Ion_transport_(InterPro:IPR005821),_Cyclic_nucleotide-binding-like_(Inte…	del
AT1G01350	chr1	136123	138162	9.60491	14.721	11.6918	16.5178	protein_coding	nucleic_acid_binding_/_protein_binding_/_zinc_ion_binding	_	nucleic_acid_binding_/_protein_binding_/_zinc_ion_binding;_FUNCTIONS_IN:_protein_binding,_zinc_ion_binding,_nucleic_acid_binding;_CONTAINS_InterPro_DOMAIN/s:_Zinc_finger,_CCCH-type_(InterPro:IPR000571),_Zinc_finger,_RING-type,_conserved_site_(InterPro:IPR017907),_Zinc_finger,_RING-type_(InterPro:IPR001841),_Zinc_finger,_RING/FYVE/PHD-type_(InterPro:IPR013083);_BEST_Arabidopsis_thaliana_protein_ma…	keep
AT1G01355	chr1	138512	139568	0	0	0.547776	0	protein_coding	zinc_ion_binding	_	zinc_ion_binding;_FUNCTIONS_IN:_zinc_ion_binding;_INVOLVED_IN:_biological_process_unknown;_LOCATED_IN:_intracellular;_CONTAINS_InterPro_DOMAIN/s:_Protein_of_unknown_function_DUF537_(InterPro:IPR007491),_Zinc_finger,_C2H2-type_(InterPro:IPR007087);_BEST_Arabidopsis_thaliana_protein_match_is:_unknown_protein_(TAIR:AT5G35640.1);_Has_79_Blast_hits_to_77_proteins_in_7_species:_Archae_-_0;_Bacteria_-_0…	del
AT1G01360	chr1	141970	143183	14.3275	10.3819	19.1778	12.3978	protein_coding	unknown_protein	_	unknown_protein;_LOCATED_IN:_cellular_component_unknown;_EXPRESSED_IN:_24_plant_structures;_EXPRESSED_DURING:_15_growth_stages;_BEST_Arabidopsis_thaliana_protein_match_is:_unknown_protein_(TAIR:AT4G01026.1);_Has_183_Blast_hits_to_183_proteins_in_19_species:_Archae_-_0;_Bacteria_-_2;_Metazoa_-_0;_Fungi_-_0;_Plants_-_181;_Viruses_-_0;_Other_Eukaryotes_-_0_(source:_NCBI_BLink).	del
AT1G01370	chr1	143563	145684	0.396354	4.01233	0.989301	3.73951	protein_coding	HTR12;_DNA_binding	Encodes_a_centromere-identifying__protein_histone_H3_variant._Localized_at_centromeres_in_both_mitotic_and__meiotic_cells.	HTR12;_FUNCTIONS_IN:_DNA_binding;_INVOLVED_IN:_double_fertilization_forming_a_zygote_and_endosperm;_LOCATED_IN:_chromosome,_centromeric_region,_nucleus;_EXPRESSED_IN:_17_plant_structures;_EXPRESSED_DURING:_8_growth_stages;_CONTAINS_InterPro_DOMAIN/s:_Histone_H3_(InterPro:IPR000164),_Histone-fold_(InterPro:IPR009072),_Histone_core_(InterPro:IPR007125);_BEST_Arabidopsis_thaliana_protein_match_is:_h…	keep
AT1G01380	chr1	147152	147942	0	4.23104	0	3.70131	protein_coding	ETC1_(ENHANCER_OF_TRY_AND_CPC_1);_DNA_binding_/_transcription_factor	ETC1_is_involved_in_trichome_and_root__hair_patterning_in_Arabidopsis.	ENHANCER_OF_TRY_AND_CPC_1_(ETC1);_FUNCTIONS_IN:_transcription_factor_activity,_DNA_binding;_INVOLVED_IN:_regulation_of_transcription,_DNA-dependent,_regulation_of_transcription;_EXPRESSED_IN:_shoot_apex,_hypocotyl,_root;_CONTAINS_InterPro_DOMAIN/s:_SANT,_DNA-binding_(InterPro:IPR001005),_Homeodomain-like_(InterPro:IPR009057),_Myb,_DNA-binding_(InterPro:IPR014778),_Homeodomain-related_(InterPro:IP…	keep
AT1G01390	chr1	148119	149806	2.25584	0	2.79441	0	protein_coding	UDP-glucoronosyl/UDP-glucosyl_transferase_family_protein	_	UDP-glucoronosyl/UDP-glucosyl_transferase_family_protein;_FUNCTIONS_IN:_UDP-glycosyltransferase_activity,_transferase_activity,_transferring_glycosyl_groups;_INVOLVED_IN:_metabolic_process;_EXPRESSED_IN:_7_plant_structures;_EXPRESSED_DURING:_9_growth_stages;_CONTAINS_InterPro_DOMAIN/s:_UDP-glucuronosyl/UDP-glucosyltransferase_(InterPro:IPR002213);_BEST_Arabidopsis_thaliana_protein_match_is:_UGT72…	keep
AT1G01400	chr1	150688	152210	0	0	0	0	protein_coding	unknown_protein	_	unknown_protein;_FUNCTIONS_IN:_molecular_function_unknown;_INVOLVED_IN:_biological_process_unknown;_LOCATED_IN:_cellular_component_unknown;_Has_14_Blast_hits_to_14_proteins_in_5_species:_Archae_-_0;_Bacteria_-_2;_Metazoa_-_2;_Fungi_-_0;_Plants_-_8;_Viruses_-_0;_Other_Eukaryotes_-_2_(source:_NCBI_BLink).	keep
AT1G01410	chr1	153112	154198	0	0	0	0	protein_coding	APUM22_(Arabidopsis_Pumilio_22);_RNA_binding_/_binding	_	Arabidopsis_Pumilio_22_(APUM22);_FUNCTIONS_IN:_RNA_binding,_binding;_INVOLVED_IN:_biological_process_unknown;_LOCATED_IN:_cellular_component_unknown;_CONTAINS_InterPro_DOMAIN/s:_Pumilio_RNA-binding_region_(InterPro:IPR001313),_Armadillo-like_helical_(InterPro:IPR011989),_Armadillo-type_fold_(InterPro:IPR016024);_BEST_Arabidopsis_thaliana_protein_match_is:_binding_(TAIR:AT5G64490.1);_Has_197_Blast…	keep
AT1G01420	chr1	154491	156011	7.72606	1.94526	9.01528	1.96844	protein_coding	UGT72B3_(UDP-GLUCOSYL_TRANSFERASE_72B3);_UDP-glycosyltransferase/_quercetin_3-O-glucosyltransferase/_transferase,_transferring_glycosyl_groups	_	UDP-GLUCOSYL_TRANSFERASE_72B3_(UGT72B3);_FUNCTIONS_IN:_quercetin_3-O-glucosyltransferase_activity,_UDP-glycosyltransferase_activity,_transferase_activity,_transferring_glycosyl_groups;_INVOLVED_IN:_metabolic_process;_LOCATED_IN:_cellular_component_unknown;_EXPRESSED_IN:_11_plant_structures;_EXPRESSED_DURING:_LP.04_four_leaves_visible,_petal_differentiation_and_expansion_stage;_CONTAINS_InterPro_D…	keep
AT1G01430	chr1	156800	158655	33.8072	23.0368	35.1464	20.0539	protein_coding	unknown_protein	_	unknown_protein;_INVOLVED_IN:_biological_process_unknown;_LOCATED_IN:_cellular_component_unknown;_EXPRESSED_IN:_22_plant_structures;_EXPRESSED_DURING:_13_growth_stages;_CONTAINS_InterPro_DOMAIN/s:_Protein_of_unknown_function_DUF231,_plant_(InterPro:IPR004253);_BEST_Arabidopsis_thaliana_protein_match_is:_unknown_protein_(TAIR:AT4G01080.1);_Has_706_Blast_hits_to_695_proteins_in_17_species:_Archae_-…	keep
AT1G01440	chr1	159855	162572	9.42636	8.04119	10.5116	7.22762	protein_coding	extra-large_G-protein-related	_	extra-large_G-protein-related;_FUNCTIONS_IN:_molecular_function_unknown;_INVOLVED_IN:_biological_process_unknown;_LOCATED_IN:_cellular_component_unknown;_EXPRESSED_IN:_23_plant_structures;_EXPRESSED_DURING:_13_growth_stages;_BEST_Arabidopsis_thaliana_protein_match_is:_extra-large_G-protein-related_(TAIR:AT4G01090.1);_Has_547_Blast_hits_to_507_proteins_in_84_species:_Archae_-_0;_Bacteria_-_12;_Met…	keep
AT1G01448	chr1	163418	166239	12.3836	18.9528	14.6242	15.3282	other_rna	other_RNA	Potential_natural_antisense_gene,_locus_overlaps_with_AT1G01450	_	keep
AT1G01450	chr1	164104	165517	0.597094	0.602363	0.73164	0.638997	protein_coding	protein_kinase-related	_	protein_kinase-related;_FUNCTIONS_IN:_protein_serine/threonine/tyrosine_kinase_activity,_kinase_activity;_INVOLVED_IN:_protein_amino_acid_phosphorylation;_LOCATED_IN:_cellular_component_unknown;_EXPRESSED_IN:_pollen_tube;_CONTAINS_InterPro_DOMAIN/s:_Protein_kinase,_core_(InterPro:IPR000719),_Serine/threonine_protein_kinase_(InterPro:IPR002290),_Protein_of_unknown_function_DUF1221_(InterPro:IPR010…	keep
AT1G01453	chr1	166588	167842	0	0	0	0	protein_coding	_	FUNCTIONS_IN:_molecular_function_unknown;_INVOLVED_IN:_biological_process_unknown;_LOCATED_IN:_cellular_component_unknown;_CONTAINS_InterPro_DOMAIN/s:_Harpin-induced_1_(InterPro:IPR010847);_BEST_Arabidopsis_thaliana_protein_match_is:_unknown_protein_(TAIR:AT4G01110.1);_Has_125_Blast_hits_to_124_proteins_in_11_species:_Archae_-_0;_Bacteria_-_0;_Metazoa_-_0;_Fungi_-_0;_Plants_-_125;_Viruses_-_0;_Ot…	_	keep
AT1G01460	chr1	168722	171165	0	0	0	0	protein_coding	PIPK11;_1-phosphatidylinositol-4-phosphate_5-kinase/_phosphatidylinositol_phosphate_kinase	Type_I_phosphatidylinositol-4-phosphate_5-kinase,_subfamily_A.	PIPK11;_FUNCTIONS_IN:_1-phosphatidylinositol-4-phosphate_5-kinase_activity,_phosphatidylinositol_phosphate_kinase_activity;_INVOLVED_IN:_phosphatidylinositol_metabolic_process;_LOCATED_IN:_cellular_component_unknown;_EXPRESSED_IN:_sperm_cell,_male_gametophyte,_sepal,_flower,_pollen_tube;_EXPRESSED_DURING:_L_mature_pollen_stage,_M_germinated_pollen_stage,_4_anthesis;_CONTAINS_InterPro_DOMAIN/s:_Ph…	keep
AT1G01470	chr1	172145	172948	712.183	80.0018	781.411	59.7183	protein_coding	LEA14_(LATE_EMBRYOGENESIS_ABUNDANT_14)	Encodes_late-embryogenesis_abundant_protein_whose_mRNA_levels_are_induced_in_response_to_wounding_and_light_stress._Might_be_involved_in_protection_against_dessication.	LATE_EMBRYOGENESIS_ABUNDANT_14_(LEA14);_FUNCTIONS_IN:_molecular_function_unknown;_INVOLVED_IN:_embryonic_development_ending_in_seed_dormancy,_response_to_high_light_intensity,_response_to_desiccation,_response_to_wounding;_LOCATED_IN:_cellular_component_unknown;_EXPRESSED_IN:_22_plant_structures;_EXPRESSED_DURING:_13_growth_stages;_CONTAINS_InterPro_DOMAIN/s:_Water_Stress_and_Hypersensitive_respo…	del
AT1G01471	chr1	173250	173466	0	0	0	0	protein_coding	unknown_protein	_	unknown_protein;_Has_0_Blast_hits_to_0_proteins_in_0_species_(source:_NCBI_BLink).	keep
AT1G01480	chr1	175781	178400	4.84508	0.519277	2.22038	0.41272	protein_coding	ACS2;_1-aminocyclopropane-1-carboxylate_synthase	a_member_of_the_1-aminocyclopropane-1-carboxylate_(ACC)_synthase_(S-adenosyl-L-methionine_methylthioadenosine-lyase,_EC_4.4.1.14)_gene_family,__isolated_from_a_flower-specific_cDNA_library.	ACS2;_FUNCTIONS_IN:_1-aminocyclopropane-1-carboxylate_synthase_activity;_INVOLVED_IN:_ethylene_biosynthetic_process;_LOCATED_IN:_cellular_component_unknown;_EXPRESSED_IN:_6_plant_structures;_EXPRESSED_DURING:_4_anthesis,_petal_differentiation_and_expansion_stage;_CONTAINS_InterPro_DOMAIN/s:_1-aminocyclopropane-1-carboxylate_synthase_(InterPro:IPR001176),_Pyridoxal_phosphate-dependent_transferase,…	del
AT1G01490	chr1	180058	182358	83.4717	48.6607	79.3723	51.1238	protein_coding	heavy-metal-associated_domain-containing_protein	_	heavy-metal-associated_domain-containing_protein;_FUNCTIONS_IN:_metal_ion_binding;_INVOLVED_IN:_metal_ion_transport;_LOCATED_IN:_cellular_component_unknown;_EXPRESSED_IN:_22_plant_structures;_EXPRESSED_DURING:_14_growth_stages;_CONTAINS_InterPro_DOMAIN/s:_Heavy_metal_transport/detoxification_protein_(InterPro:IPR006121);_BEST_Arabidopsis_thaliana_protein_match_is:_heavy-metal-associated_domain-co…	keep
AT1G01500	chr1	185132	186923	21.5123	11.3345	20.2141	14.5426	protein_coding	unknown_protein	_	unknown_protein;_FUNCTIONS_IN:_molecular_function_unknown;_INVOLVED_IN:_biological_process_unknown;_LOCATED_IN:_cellular_component_unknown;_EXPRESSED_IN:_24_plant_structures;_EXPRESSED_DURING:_15_growth_stages;_BEST_Arabidopsis_thaliana_protein_match_is:_unknown_protein_(TAIR:AT1G19400.2);_Has_70_Blast_hits_to_69_proteins_in_8_species:_Archae_-_0;_Bacteria_-_0;_Metazoa_-_0;_Fungi_-_0;_Plants_-_70…	keep
AT1G01510	chr1	187210	190056	13.3493	36.2996	13.3232	38.0632	protein_coding	AN_(ANGUSTIFOLIA);_protein_binding	Encodes_a_homolog_of_human_CtBP.__Mutant_has_longer_and_thicker_leaves_than_wild_type._Involved_in_controlling_polar_cell_expansion_in_the_leaf_width_direction.	ANGUSTIFOLIA_(AN);_FUNCTIONS_IN:_protein_binding;_INVOLVED_IN:_microtubule_cytoskeleton_organization,_monopolar_cell_growth,_leaf_morphogenesis;_LOCATED_IN:_cellular_component_unknown;_EXPRESSED_IN:_23_plant_structures;_EXPRESSED_DURING:_13_growth_stages;_CONTAINS_InterPro_DOMAIN/s:_D-isomer_specific_2-hydroxyacid_dehydrogenase,_NAD-binding_(InterPro:IPR006140),_NAD(P)-binding_(InterPro:IPR016040…	keep
AT1G01520	chr1	190595	192139	3.25479	2.78039	9.08043	4.34461	protein_coding	myb_family_transcription_factor	_	myb_family_transcription_factor;_FUNCTIONS_IN:_transcription_factor_activity,_DNA_binding;_INVOLVED_IN:_response_to_salt_stress,_regulation_of_transcription,_DNA-dependent;_EXPRESSED_IN:_stem,_stamen;_EXPRESSED_DURING:_petal_differentiation_and_expansion_stage;_CONTAINS_InterPro_DOMAIN/s:_SANT,_DNA-binding_(InterPro:IPR001005),_Homeodomain-like_(InterPro:IPR009057),_Myb,_DNA-binding_(InterPro:IPR…	del
AT1G01530	chr1	192639	193670	0	0	0	0	protein_coding	AGL28_(AGAMOUS-LIKE_28);_DNA_binding_/_transcription_factor	_	AGAMOUS-LIKE_28_(AGL28);_FUNCTIONS_IN:_transcription_factor_activity,_DNA_binding;_INVOLVED_IN:_regulation_of_transcription,_DNA-dependent;_LOCATED_IN:_nucleus;_CONTAINS_InterPro_DOMAIN/s:_Transcription_factor,_MADS-box_(InterPro:IPR002100);_BEST_Arabidopsis_thaliana_protein_match_is:_AGL23_(AGAMOUS-LIKE_23);_DNA_binding_/_transcription_factor_(TAIR:AT1G65360.1);_Has_4255_Blast_hits_to_4254_prote…	keep
AT1G01540	chr1	195779	198684	14.7815	28.3761	20.1577	25.5464	protein_coding	protein_kinase_family_protein	_	protein_kinase_family_protein;_FUNCTIONS_IN:_protein_serine/threonine_kinase_activity,_protein_tyrosine_kinase_activity,_protein_kinase_activity,_kinase_activity,_ATP_binding;_INVOLVED_IN:_protein_amino_acid_phosphorylation;_LOCATED_IN:_plasma_membrane;_EXPRESSED_IN:_23_plant_structures;_EXPRESSED_DURING:_13_growth_stages;_CONTAINS_InterPro_DOMAIN/s:_Protein_kinase,_ATP_binding_site_(InterPro:IPR…	del
AT1G01550	chr1	199638	201775	138.535	78.4343	142.155	75.147	protein_coding	BPS1_(BYPASS_1)	BYPASS1,_required_to_prevent_constitutive_production_of_a_root-derived_graft-transmissible_signal	BYPASS_1_(BPS1);_FUNCTIONS_IN:_molecular_function_unknown;_LOCATED_IN:_plasma_membrane;_EXPRESSED_IN:_24_plant_structures;_EXPRESSED_DURING:_13_growth_stages;_BEST_Arabidopsis_thaliana_protein_match_is:_unknown_protein_(TAIR:AT2G46080.1);_Has_97_Blast_hits_to_97_proteins_in_17_species:_Archae_-_0;_Bacteria_-_0;_Metazoa_-_7;_Fungi_-_0;_Plants_-_86;_Viruses_-_0;_Other_Eukaryotes_-_4_(source:_NCBI_B…	keep
AT1G01560	chr1	202135	204335	3.91839	2.11117	3.42231	2.73669	protein_coding	ATMPK11;_MAP_kinase/_kinase	member_of_MAP_Kinase	ATMPK11;_FUNCTIONS_IN:_MAP_kinase_activity,_kinase_activity;_INVOLVED_IN:_signal_transduction,_response_to_abscisic_acid_stimulus;_LOCATED_IN:_cellular_component_unknown;_EXPRESSED_IN:_22_plant_structures;_EXPRESSED_DURING:_13_growth_stages;_CONTAINS_InterPro_DOMAIN/s:_MAP_kinase,_conserved_site_(InterPro:IPR003527),_Protein_kinase,_ATP_binding_site_(InterPro:IPR017441),_Protein_kinase,_core_(Int…	keep
AT1G01570	chr1	205175	207435	0.972001	1.17249	1.24869	1.65512	protein_coding	fringe-related_protein	_	fringe-related_protein;_FUNCTIONS_IN:_transferase_activity,_transferring_glycosyl_groups;_INVOLVED_IN:_biological_process_unknown;_LOCATED_IN:_endomembrane_system;_EXPRESSED_IN:_15_plant_structures;_EXPRESSED_DURING:_7_growth_stages;_CONTAINS_InterPro_DOMAIN/s:_Protein_of_unknown_function_DUF604_(InterPro:IPR006740);_BEST_Arabidopsis_thaliana_protein_match_is:_fringe-related_protein_(TAIR:AT4G003…	keep
AT1G01580	chr1	209394	213041	0.692224	1.76217	1.14021	1.5178	protein_coding	FRO2_(FERRIC_REDUCTION_OXIDASE_2);_ferric-chelate_reductase	Encodes_the_low-iron-inducible_ferric_chelate_reductase_responsible_for_reduction_of_iron_at_the_root_surface.__It_is_likely_to_be_the_major_Fe(III)_chelate_reductase_in_Arabidopsis_iron_metabolism.__Coordinately_regulated_with_IRT1,_the_major_transporter_responsible_for_high-affinity_iron_uptake_from_the_soil,_at_both_transcriptional_and_posttranscriptional_levels._Steady_state_mRNA_levels_are_r…	FERRIC_REDUCTION_OXIDASE_2_(FRO2);_FUNCTIONS_IN:_ferric-chelate_reductase_activity;_INVOLVED_IN:_cellular_response_to_iron_ion_starvation,_response_to_bacterium,_iron_ion_homeostasis,_response_to_cytokinin_stimulus,_iron_chelate_transport;_LOCATED_IN:_plasma_membrane,_membrane;_EXPRESSED_IN:_flower,_root;_CONTAINS_InterPro_DOMAIN/s:_Ferredoxin_reductase-type_FAD-binding_domain_(InterPro:IPR017927…	keep
AT1G01590	chr1	214228	217304	0	0	0	0	protein_coding	FRO1_(FERRIC_REDUCTION_OXIDASE_1);_ferric-chelate_reductase	Encodes_a_ferric-chelate_reductase_that_is_expressed_at_extremely_low_levels_in_Fe_deficiency-induced_seedlings.	FERRIC_REDUCTION_OXIDASE_1_(FRO1);_FUNCTIONS_IN:_ferric-chelate_reductase_activity;_LOCATED_IN:_integral_to_membrane,_membrane;_CONTAINS_InterPro_DOMAIN/s:_Ferredoxin_reductase-type_FAD-binding_domain_(InterPro:IPR017927),_Ferric_reductase,_NAD_binding_(InterPro:IPR013121),_FAD-binding_8_(InterPro:IPR013112),_Riboflavin_synthase-like_beta-barrel_(InterPro:IPR017938),_Ferric_reductase-like_transme…	keep
AT1G01600	chr1	218993	221286	1.41373	2.35758	0.542645	2.78658	protein_coding	CYP86A4;_fatty_acid_(omega-1)-hydroxylase/_oxygen_binding	Encodes_a_member_of_the_CYP86A_subfamily_of_cytochrome_p450_genes._Expressed_significantly_at_highest_level_in_mature_stems_and_flowers.	CYP86A4;_FUNCTIONS_IN:_fatty_acid_(omega-1)-hydroxylase_activity,_oxygen_binding;_INVOLVED_IN:_fatty_acid_metabolic_process;_EXPRESSED_IN:_17_plant_structures;_EXPRESSED_DURING:_6_growth_stages;_CONTAINS_InterPro_DOMAIN/s:_Cytochrome_P450_(InterPro:IPR001128),_Cytochrome_P450,_C-terminal_region_(InterPro:IPR017973),_Cytochrome_P450,_E-class,_group_I_(InterPro:IPR002401),_Cytochrome_P450,_conserve…	keep
AT1G01610	chr1	221690	224340	102.164	44.8843	81.3874	45.9031	protein_coding	GPAT4_(GLYCEROL-3-PHOSPHATE_ACYLTRANSFERASE_4);_1-acylglycerol-3-phosphate_O-acyltransferase/_acyltransferase	Encodes_a_protein_with_glycerol-3-phosphate_acyltransferase_activity._Involved_in_cutin_assembly._Is_functional_redundant_of_GPAT8.	GLYCEROL-3-PHOSPHATE_ACYLTRANSFERASE_4_(GPAT4);_FUNCTIONS_IN:_1-acylglycerol-3-phosphate_O-acyltransferase_activity,_acyltransferase_activity;_INVOLVED_IN:_cutin_biosynthetic_process,_metabolic_process;_EXPRESSED_IN:_25_plant_structures;_EXPRESSED_DURING:_14_growth_stages;_CONTAINS_InterPro_DOMAIN/s:_Phospholipid/glycerol_acyltransferase_(InterPro:IPR002123);_BEST_Arabidopsis_thaliana_protein_mat…	keep
AT1G01620	chr1	225664	227302	718.342	545.103	705.805	518.725	protein_coding	PIP1C_(PLASMA_MEMBRANE_INTRINSIC_PROTEIN_1C);_water_channel	a_member_of_the_plasma_membrane_intrinsic_protein_subfamily_PIP1._localizes_to_the_plasma_membrane_and_exhibits_water_transport_activity_in_Xenopus_oocyte._expressed_ubiquitously_and_protein_level_decreases_slightly_during_leaf_development.	PLASMA_MEMBRANE_INTRINSIC_PROTEIN_1C_(PIP1C);_FUNCTIONS_IN:_water_channel_activity;_INVOLVED_IN:_transport,_response_to_salt_stress,_response_to_water_deprivation,_water_transport;_LOCATED_IN:_plasma_membrane,_chloroplast,_membrane;_EXPRESSED_IN:_22_plant_structures;_EXPRESSED_DURING:_14_growth_stages;_CONTAINS_InterPro_DOMAIN/s:_Aquaporin_(InterPro:IPR012269),_Major_intrinsic_protein_(InterPro:I…	keep
AT1G01630	chr1	229012	230917	25.3347	14.315	26.8038	17.3599	protein_coding	SEC14_cytosolic_factor,_putative_/_phosphoglyceride_transfer_protein,_putative	_	SEC14_cytosolic_factor,_putative_/_phosphoglyceride_transfer_protein,_putative;_FUNCTIONS_IN:_transporter_activity;_INVOLVED_IN:_transport;_LOCATED_IN:_cellular_component_unknown;_EXPRESSED_IN:_22_plant_structures;_EXPRESSED_DURING:_13_growth_stages;_CONTAINS_InterPro_DOMAIN/s:_Cellular_retinaldehyde-binding/triple_function,_C-terminal_(InterPro:IPR001251),_Phosphatidylinositol_transfer_protein-l…	keep
AT1G01640	chr1	230993	232508	3.80144	4.1077	3.22594	2.43752	protein_coding	speckle-type_POZ_protein-related	_	speckle-type_POZ_protein-related;_FUNCTIONS_IN:_protein_binding;_INVOLVED_IN:_biological_process_unknown;_LOCATED_IN:_cellular_component_unknown;_EXPRESSED_IN:_15_plant_structures;_EXPRESSED_DURING:_LP.06_six_leaves_visible,_4_anthesis,_LP.04_four_leaves_visible,_petal_differentiation_and_expansion_stage,_D_bilateral_stage;_CONTAINS_InterPro_DOMAIN/s:_BTB/POZ_(InterPro:IPR013069),_BTB/POZ_fold_(I…	del
AT1G01650	chr1	232840	237817	28.5499	31.9617	29.9304	32.8687	protein_coding	aspartic-type_endopeptidase/_peptidase	_	aspartic-type_endopeptidase/_peptidase;_FUNCTIONS_IN:_peptidase_activity,_aspartic-type_endopeptidase_activity;_INVOLVED_IN:_proteolysis;_LOCATED_IN:_endomembrane_system,_integral_to_membrane;_EXPRESSED_IN:_24_plant_structures;_EXPRESSED_DURING:_13_growth_stages;_CONTAINS_InterPro_DOMAIN/s:_Protease-associated_PA_(InterPro:IPR003137),_Peptidase_A22,_presenilin_signal_peptide_(InterPro:IPR006639),…	keep
AT1G01660	chr1	240056	242608	0.520295	0.726936	0.499953	0.752992	protein_coding	U-box_domain-containing_protein	_	U-box_domain-containing_protein;_FUNCTIONS_IN:_ubiquitin-protein_ligase_activity;_INVOLVED_IN:_protein_ubiquitination;_LOCATED_IN:_ubiquitin_ligase_complex;_CONTAINS_InterPro_DOMAIN/s:_U_box_(InterPro:IPR003613),_Zinc_finger,_RING/FYVE/PHD-type_(InterPro:IPR013083);_BEST_Arabidopsis_thaliana_protein_match_is:_protein_kinase_family_protein_/_U-box_domain-containing_protein_(TAIR:AT2G45910.1);_Has_…	keep
AT1G01670	chr1	242842	245988	1.27097	3.24678	1.31585	2.86292	protein_coding	U-box_domain-containing_protein	_	U-box_domain-containing_protein;_FUNCTIONS_IN:_ubiquitin-protein_ligase_activity;_INVOLVED_IN:_protein_ubiquitination;_LOCATED_IN:_ubiquitin_ligase_complex;_EXPRESSED_IN:_12_plant_structures;_EXPRESSED_DURING:_7_growth_stages;_CONTAINS_InterPro_DOMAIN/s:_U_box_(InterPro:IPR003613),_Zinc_finger,_RING/FYVE/PHD-type_(InterPro:IPR013083);_BEST_Arabidopsis_thaliana_protein_match_is:_U-box_domain-conta…	keep
AT1G01680	chr1	246410	248367	1.37743	0.524342	0	0.549032	protein_coding	U-box_domain-containing_protein	_	U-box_domain-containing_protein;_FUNCTIONS_IN:_ubiquitin-protein_ligase_activity;_INVOLVED_IN:_protein_ubiquitination;_LOCATED_IN:_ubiquitin_ligase_complex;_CONTAINS_InterPro_DOMAIN/s:_U_box_(InterPro:IPR003613),_Zinc_finger,_RING/FYVE/PHD-type_(InterPro:IPR013083);_BEST_Arabidopsis_thaliana_protein_match_is:_U-box_domain-containing_protein_(TAIR:AT1G01670.1);_Has_1312_Blast_hits_to_1231_proteins…	del
AT1G01690	chr1	249140	252462	0.775385	2.91678	0.636013	3.24473	protein_coding	unknown_protein	_	unknown_protein;_FUNCTIONS_IN:_molecular_function_unknown;_INVOLVED_IN:_biological_process_unknown;_Has_182_Blast_hits_to_180_proteins_in_58_species:_Archae_-_2;_Bacteria_-_52;_Metazoa_-_80;_Fungi_-_4;_Plants_-_16;_Viruses_-_0;_Other_Eukaryotes_-_28_(source:_NCBI_BLink).	keep
AT1G01695	chr1	252946	254495	0	0	0	0	protein_coding	unknown_protein	_	unknown_protein;_FUNCTIONS_IN:_molecular_function_unknown;_INVOLVED_IN:_biological_process_unknown;_LOCATED_IN:_cellular_component_unknown;_BEST_Arabidopsis_thaliana_protein_match_is:_unknown_protein_(TAIR:AT4G00440.3);_Has_50_Blast_hits_to_50_proteins_in_5_species:_Archae_-_0;_Bacteria_-_0;_Metazoa_-_0;_Fungi_-_0;_Plants_-_50;_Viruses_-_0;_Other_Eukaryotes_-_0_(source:_NCBI_BLink).	keep
AT1G01700	chr1	259494	261474	0.72915	1.68794	0.689537	1.36419	protein_coding	ROPGEF2;_Rho_guanyl-nucleotide_exchange_factor/_protein_binding	Encodes_a_member_of_KPP-like_gene_family,_homolog_of_KPP_(kinase_partner_protein)_gene_in_tomato.__Also_a_member_of_the_RopGEF_(guanine_nucleotide_exchange_factor)_family,_containing_the_novel_PRONE_domain_(plant-specific_Rop_nucleotide_exchanger),_which_is_exclusively_active_towards_members_of_the_Rop_subfamily.	ROPGEF2;_FUNCTIONS_IN:_protein_binding,_Rho_guanyl-nucleotide_exchange_factor_activity;_INVOLVED_IN:_biological_process_unknown;_LOCATED_IN:_cellular_component_unknown;_CONTAINS_InterPro_DOMAIN/s:_Rop_nucleotide_exchanger,_PRONE_(InterPro:IPR005512);_BEST_Arabidopsis_thaliana_protein_match_is:_Rho_guanyl-nucleotide_exchange_factor_(TAIR:AT4G00460.2);_Has_173_Blast_hits_to_172_proteins_in_10_speci…	keep
AT1G01710	chr1	262827	267771	13.8664	17.2968	15.3028	18.3478	protein_coding	acyl-CoA_thioesterase_family_protein	_	acyl-CoA_thioesterase_family_protein;_FUNCTIONS_IN:_cyclic_nucleotide_binding,_acyl-CoA_thioesterase_activity;_INVOLVED_IN:_acyl-CoA_metabolic_process;_LOCATED_IN:_peroxisome;_EXPRESSED_IN:_22_plant_structures;_EXPRESSED_DURING:_14_growth_stages;_CONTAINS_InterPro_DOMAIN/s:_Cyclic_nucleotide-binding_(InterPro:IPR000595),_Cyclic_nucleotide-binding-like_(InterPro:IPR018490),_Acyl-CoA_thioesterase_(…	keep
AT1G01720	chr1	268329	269819	82.6065	23.4367	97.9766	27.4483	protein_coding	ATAF1;_transcription_activator/_transcription_factor	Belongs_to_a_large_family_of_putative_transcriptional_activators_with_NAC_domain._Transcript_level_increases_in_response_to_wounding_and_abscisic_acid._ATAF1_attentuates_ABA_signaling_and_sythesis._Mutants_are_hyposensitive_to_ABA.	ATAF1;_FUNCTIONS_IN:_transcription_factor_activity,_transcription_activator_activity;_INVOLVED_IN:_multicellular_organismal_development,_negative_regulation_of_abscisic_acid_mediated_signaling,_response_to_wounding;_LOCATED_IN:_cellular_component_unknown;_EXPRESSED_IN:_23_plant_structures;_EXPRESSED_DURING:_14_growth_stages;_CONTAINS_InterPro_DOMAIN/s:_No_apical_meristem_(NAM)_protein_(InterPro:I…	keep
AT1G01725	chr1	269791	270775	29.5004	35.9169	28.9573	36.7963	protein_coding	unknown_protein	_	unknown_protein;_FUNCTIONS_IN:_molecular_function_unknown;_INVOLVED_IN:_biological_process_unknown;_LOCATED_IN:_endomembrane_system;_EXPRESSED_IN:_23_plant_structures;_EXPRESSED_DURING:_14_growth_stages;_Has_10_Blast_hits_to_10_proteins_in_3_species:_Archae_-_0;_Bacteria_-_0;_Metazoa_-_0;_Fungi_-_0;_Plants_-_10;_Viruses_-_0;_Other_Eukaryotes_-_0_(source:_NCBI_BLink).	keep
AT1G01730	chr1	270955	272061	32.5476	31.8493	32.134	34.0908	protein_coding	unknown_protein	_	unknown_protein;_FUNCTIONS_IN:_molecular_function_unknown;_INVOLVED_IN:_biological_process_unknown;_LOCATED_IN:_chloroplast;_EXPRESSED_IN:_23_plant_structures;_EXPRESSED_DURING:_13_growth_stages;_Has_30_Blast_hits_to_30_proteins_in_12_species:_Archae_-_0;_Bacteria_-_2;_Metazoa_-_4;_Fungi_-_2;_Plants_-_22;_Viruses_-_0;_Other_Eukaryotes_-_0_(source:_NCBI_BLink).	keep
AT1G01740	chr1	272110	274239	2.60081	3.51309	2.34691	3.47183	protein_coding	protein_kinase_family_protein	_	protein_kinase_family_protein;_FUNCTIONS_IN:_in_6_functions;_INVOLVED_IN:_protein_amino_acid_phosphorylation,_N-terminal_protein_myristoylation;_LOCATED_IN:_plasma_membrane;_EXPRESSED_IN:_22_plant_structures;_EXPRESSED_DURING:_13_growth_stages;_CONTAINS_InterPro_DOMAIN/s:_Tetratricopeptide-like_helical_(InterPro:IPR011990),_Protein_kinase,_core_(InterPro:IPR000719),_Serine/threonine_protein_kinas…	keep
AT1G01750	chr1	275365	276310	1.26123	2.2837	1.55779	1.62939	protein_coding	ADF11_(ACTIN_DEPOLYMERIZING_FACTOR_11);_actin_binding	_	ACTIN_DEPOLYMERIZING_FACTOR_11_(ADF11);_FUNCTIONS_IN:_actin_binding;_INVOLVED_IN:_biological_process_unknown;_LOCATED_IN:_intracellular;_EXPRESSED_IN:_6_plant_structures;_EXPRESSED_DURING:_4_anthesis,_petal_differentiation_and_expansion_stage;_CONTAINS_InterPro_DOMAIN/s:_Actin-binding,_cofilin/tropomyosin_type_(InterPro:IPR002108);_BEST_Arabidopsis_thaliana_protein_match_is:_ADF8_(ACTIN_DEPOLYMER…	keep
AT1G01760	chr1	276265	278448	2.76348	5.2829	2.57051	5.1567	protein_coding	RNA_binding_/_adenosine_deaminase	_	RNA_binding_/_adenosine_deaminase;_FUNCTIONS_IN:_RNA_binding,_adenosine_deaminase_activity;_INVOLVED_IN:_RNA_processing;_LOCATED_IN:_cellular_component_unknown;_CONTAINS_InterPro_DOMAIN/s:_Adenosine_deaminase/editase_(InterPro:IPR002466);_Has_707_Blast_hits_to_645_proteins_in_124_species:_Archae_-_0;_Bacteria_-_0;_Metazoa_-_542;_Fungi_-_79;_Plants_-_27;_Viruses_-_0;_Other_Eukaryotes_-_59_(source:…	keep
AT1G01770	chr1	278614	282891	18.6448	19.2471	18.571	16.8086	protein_coding	unknown_protein	_	unknown_protein;_INVOLVED_IN:_biological_process_unknown;_LOCATED_IN:_cellular_component_unknown;_EXPRESSED_IN:_22_plant_structures;_EXPRESSED_DURING:_13_growth_stages;_CONTAINS_InterPro_DOMAIN/s:_Protein_of_unknown_function_DUF1446_(InterPro:IPR010839);_Has_1139_Blast_hits_to_1078_proteins_in_171_species:_Archae_-_0;_Bacteria_-_475;_Metazoa_-_18;_Fungi_-_70;_Plants_-_13;_Viruses_-_0;_Other_Eukar…	keep
AT1G01780	chr1	282760	284245	17.5733	14.7197	17.0039	11.7701	protein_coding	LIM_domain-containing_protein	_	LIM_domain-containing_protein;_FUNCTIONS_IN:_zinc_ion_binding;_INVOLVED_IN:_biological_process_unknown;_LOCATED_IN:_cellular_component_unknown;_EXPRESSED_IN:_23_plant_structures;_EXPRESSED_DURING:_15_growth_stages;_CONTAINS_InterPro_DOMAIN/s:_Zinc_finger,_LIM-type_(InterPro:IPR001781);_BEST_Arabidopsis_thaliana_protein_match_is:_LIM_domain-containing_protein_(TAIR:AT2G45800.1);_Has_3943_Blast_hit…	keep
AT1G01790	chr1	284780	291094	30.6234	27.5115	31.7361	24.3218	protein_coding	KEA1_(K_EFFLUX_ANTIPORTER_1);_potassium_ion_transmembrane_transporter/_potassium:hydrogen_antiporter	K_efflux_antiporter_KEA1	K_EFFLUX_ANTIPORTER_1_(KEA1);_FUNCTIONS_IN:_potassium:hydrogen_antiporter_activity,_potassium_ion_transmembrane_transporter_activity;_INVOLVED_IN:_potassium_ion_transport,_cation_transport,_metabolic_process;_LOCATED_IN:_chloroplast,_chloroplast_envelope;_EXPRESSED_IN:_23_plant_structures;_EXPRESSED_DURING:_15_growth_stages;_CONTAINS_InterPro_DOMAIN/s:_K+/H+_exchanger_(InterPro:IPR004771),_Cation…	keep
AT1G01800	chr1	293341	295040	41.6941	68.6981	50.3656	74.0969	protein_coding	short-chain_dehydrogenase/reductase_(SDR)_family_protein	_	short-chain_dehydrogenase/reductase_(SDR)_family_protein;_FUNCTIONS_IN:_oxidoreductase_activity,_binding,_catalytic_activity;_INVOLVED_IN:_metabolic_process;_LOCATED_IN:_plant-type_cell_wall;_EXPRESSED_IN:_22_plant_structures;_EXPRESSED_DURING:_13_growth_stages;_CONTAINS_InterPro_DOMAIN/s:_NAD(P)-binding_(InterPro:IPR016040),_Glucose/ribitol_dehydrogenase_(InterPro:IPR002347),_Short-chain_dehydro…	keep
AT1G01810	chr1	295220	295859	0	0	0	0	protein_coding	unknown_protein	_	unknown_protein;_FUNCTIONS_IN:_molecular_function_unknown;_INVOLVED_IN:_biological_process_unknown;_LOCATED_IN:_cellular_component_unknown;_Has_7_Blast_hits_to_7_proteins_in_4_species:_Archae_-_0;_Bacteria_-_0;_Metazoa_-_4;_Fungi_-_0;_Plants_-_3;_Viruses_-_0;_Other_Eukaryotes_-_0_(source:_NCBI_BLink).	keep
AT1G01820	chr1	296000	298120	66.4279	76.1938	77.089	77.4055	protein_coding	PEX11C_(PEROXIN_11C)	member_of_the_peroxin11_(PEX11)_gene_family,_integral_to_peroxisome_membrane,_controls_peroxisome_proliferation.	PEROXIN_11C_(PEX11C);_FUNCTIONS_IN:_molecular_function_unknown;_INVOLVED_IN:_peroxisome_fission,_peroxisome_organization;_LOCATED_IN:_peroxisomal_membrane,_integral_to_peroxisomal_membrane;_EXPRESSED_IN:_22_plant_structures;_EXPRESSED_DURING:_13_growth_stages;_CONTAINS_InterPro_DOMAIN/s:_Peroxisomal_biogenesis_factor_11_(InterPro:IPR008733);_BEST_Arabidopsis_thaliana_protein_match_is:_PEX11D_(TAI…	keep
AT1G01830	chr1	298534	302315	10.8393	6.97389	9.42786	6.25519	protein_coding	armadillo/beta-catenin_repeat_family_protein	_	armadillo/beta-catenin_repeat_family_protein;_FUNCTIONS_IN:_binding;_LOCATED_IN:_cellular_component_unknown;_EXPRESSED_IN:_22_plant_structures;_EXPRESSED_DURING:_13_growth_stages;_CONTAINS_InterPro_DOMAIN/s:_Armadillo-like_helical_(InterPro:IPR011989),_Armadillo_(InterPro:IPR000225),_Armadillo-type_fold_(InterPro:IPR016024);_BEST_Arabidopsis_thaliana_protein_match_is:_armadillo/beta-catenin_repea…	keep
AT1G01840	chr1	303536	304358	1.34982	2.69681	1.45292	3.11115	protein_coding	unknown_protein	_	unknown_protein;_FUNCTIONS_IN:_molecular_function_unknown;_INVOLVED_IN:_biological_process_unknown;_EXPRESSED_IN:_12_plant_structures;_EXPRESSED_DURING:_8_growth_stages;_Has_11_Blast_hits_to_11_proteins_in_4_species:_Archae_-_0;_Bacteria_-_0;_Metazoa_-_0;_Fungi_-_0;_Plants_-_11;_Viruses_-_0;_Other_Eukaryotes_-_0_(source:_NCBI_BLink).	keep
AT1G01860	chr1	304132	306287	9.86635	10.0944	6.80151	11.6632	protein_coding	PFC1_(PALEFACE_1);_mRNA_(2'-O-methyladenosine-N6-)-methyltransferase	dimethyladenosine_transferase	PALEFACE_1_(PFC1);_FUNCTIONS_IN:_mRNA_(2'-O-methyladenosine-N6-)-methyltransferase_activity;_INVOLVED_IN:_response_to_cold;_LOCATED_IN:_chloroplast;_EXPRESSED_IN:_22_plant_structures;_EXPRESSED_DURING:_13_growth_stages;_CONTAINS_InterPro_DOMAIN/s:_Ribosomal_RNA_adenine_methylase_transferase_(InterPro:IPR001737);_BEST_Arabidopsis_thaliana_protein_match_is:_ribosomal_RNA_adenine_dimethylase_family_…	del
AT1G01870	chr1	306383	306456	0	0	0	0	pre_trna	pre-tRNA	_	tRNA-Val_(anticodon:_TAC)	keep
AT1G01880	chr1	306557	308991	1.06852	2.21187	0.747744	2.25781	protein_coding	DNA_repair_protein,_putative	_	DNA_repair_protein,_putative;_FUNCTIONS_IN:_DNA_binding,_catalytic_activity,_nuclease_activity;_INVOLVED_IN:_DNA_repair;_LOCATED_IN:_cellular_component_unknown;_CONTAINS_InterPro_DOMAIN/s:_XPG_N-terminal_(InterPro:IPR006085),_DNA_repair_protein_(XPGC)/yeast_Rad_(InterPro:IPR006084),_Helix-hairpin-helix_motif,_class_2_(InterPro:IPR008918),_XPG_I_(InterPro:IPR006086);_BEST_Arabidopsis_thaliana_prot…	keep
AT1G01890	chr1	309274	309347	0	0	0	0	pre_trna	pre-tRNA	_	tRNA-Lys_(anticodon:_CTT)	keep
AT1G01900	chr1	310315	313130	5.35991	3.51764	1.30675	2.72687	protein_coding	SBTI1.1;_serine-type_endopeptidase	Encodes_AtSBT1.1,_a_subtilisin-like_serine_protease.__Cleaves_the_phytosulfokine_AtPSK4,_a_growth_promoting_peptide.	SBTI1.1;_FUNCTIONS_IN:_serine-type_endopeptidase_activity;_INVOLVED_IN:_proteolysis,_negative_regulation_of_catalytic_activity;_LOCATED_IN:_extracellular_matrix,_apoplast,_cell_wall;_EXPRESSED_IN:_19_plant_structures;_EXPRESSED_DURING:_11_growth_stages;_CONTAINS_InterPro_DOMAIN/s:_Protease-associated_PA_(InterPro:IPR003137),_Peptidase_S8_and_S53,_subtilisin,_kexin,_sedolisin_(InterPro:IPR000209),…	del
AT1G01910	chr1	313100	315902	23.7334	30.8788	22.4016	33.0351	protein_coding	anion-transporting_ATPase,_putative	_	anion-transporting_ATPase,_putative;_FUNCTIONS_IN:_ATP_binding;_INVOLVED_IN:_cellular_metal_ion_homeostasis,_anion_transport;_LOCATED_IN:_endomembrane_system,_membrane;_EXPRESSED_IN:_24_plant_structures;_EXPRESSED_DURING:_15_growth_stages;_CONTAINS_InterPro_DOMAIN/s:_ATPase,_anion-transporting_(InterPro:IPR003348);_BEST_Arabidopsis_thaliana_protein_match_is:_anion-transporting_ATPase_family_prote…	keep
AT1G01920	chr1	316127	319650	4.26847	15.8236	4.98306	16.6573	protein_coding	SET_domain-containing_protein	_	SET_domain-containing_protein;_FUNCTIONS_IN:_molecular_function_unknown;_INVOLVED_IN:_biological_process_unknown;_LOCATED_IN:_cellular_component_unknown;_EXPRESSED_IN:_21_plant_structures;_EXPRESSED_DURING:_13_growth_stages;_CONTAINS_InterPro_DOMAIN/s:_SET_(InterPro:IPR001214);_BEST_Arabidopsis_thaliana_protein_match_is:_ribulose-1,5_bisphosphate_carboxylase_oxygenase_large_subunit_N-methyltransf…	keep
AT1G01930	chr1	319835	322860	7.11724	9.10438	7.25139	8.99507	protein_coding	zinc_finger_protein-related	_	zinc_finger_protein-related;_FUNCTIONS_IN:_zinc_ion_binding;_INVOLVED_IN:_biological_process_unknown;_LOCATED_IN:_intracellular;_EXPRESSED_IN:_24_plant_structures;_EXPRESSED_DURING:_15_growth_stages;_CONTAINS_InterPro_DOMAIN/s:_Zinc_finger,_C2H2-like_(InterPro:IPR015880),_Ankyrin_(InterPro:IPR002110);_Has_1722_Blast_hits_to_1411_proteins_in_265_species:_Archae_-_1;_Bacteria_-_222;_Metazoa_-_535;_…	keep
AT1G01940	chr1	323026	324917	7.57946	12.5948	7.73292	12.5154	protein_coding	peptidyl-prolyl_cis-trans_isomerase_cyclophilin-type_family_protein	_	peptidyl-prolyl_cis-trans_isomerase_cyclophilin-type_family_protein;_FUNCTIONS_IN:_peptidyl-prolyl_cis-trans_isomerase_activity;_INVOLVED_IN:_protein_folding;_LOCATED_IN:_cellular_component_unknown;_EXPRESSED_IN:_23_plant_structures;_EXPRESSED_DURING:_13_growth_stages;_CONTAINS_InterPro_DOMAIN/s:_Cyclophilin-like_(InterPro:IPR015891),_Peptidyl-prolyl_cis-trans_isomerase,_cyclophilin-type_(InterPr…	keep
AT1G01950	chr1	325378	330619	10.6314	16.1093	11.1471	19.2122	protein_coding	armadillo/beta-catenin_repeat_family_protein_/_kinesin_motor_family_protein	Encodes_a_member_of_the_armadillo/beta-catenin_repeat_kinesin_motor_family._Mutants_have_twisted_roots_due_to_abnormal_cell_file_rotation;_the_phenotype_is_dependent_on_microtubules.	ARMADILLO_REPEAT_KINESIN_2_(ARK2);_FUNCTIONS_IN:_microtubule_motor_activity,_binding,_ATP_binding;_INVOLVED_IN:_root_development;_LOCATED_IN:_microtubule_associated_complex,_chloroplast;_EXPRESSED_IN:_23_plant_structures;_EXPRESSED_DURING:_13_growth_stages;_CONTAINS_InterPro_DOMAIN/s:_Armadillo-like_helical_(InterPro:IPR011989),_Armadillo_(InterPro:IPR000225),_Armadillo-type_fold_(InterPro:IPR016…	keep
AT1G01960	chr1	330587	337582	17.0993	29.2955	17.1343	28.4694	protein_coding	EDA10_(embryo_sac_development_arrest_10);_ARF_guanyl-nucleotide_exchange_factor/_binding_/_guanyl-nucleotide_exchange_factor	_	embryo_sac_development_arrest_10_(EDA10);_FUNCTIONS_IN:_binding,_ARF_guanyl-nucleotide_exchange_factor_activity,_guanyl-nucleotide_exchange_factor_activity;_INVOLVED_IN:_megagametogenesis;_LOCATED_IN:_cytosol,_nucleus;_EXPRESSED_IN:_23_plant_structures;_EXPRESSED_DURING:_13_growth_stages;_CONTAINS_InterPro_DOMAIN/s:_SEC7-like_(InterPro:IPR000904),_Armadillo-type_fold_(InterPro:IPR016024),_Protein…	keep
AT1G01970	chr1	338290	340077	12.1329	17.5433	11.3235	15.8192	protein_coding	pentatricopeptide_(PPR)_repeat-containing_protein	_	pentatricopeptide_(PPR)_repeat-containing_protein;_FUNCTIONS_IN:_molecular_function_unknown;_INVOLVED_IN:_biological_process_unknown;_EXPRESSED_IN:_22_plant_structures;_EXPRESSED_DURING:_13_growth_stages;_CONTAINS_InterPro_DOMAIN/s:_Pentatricopeptide_repeat_(InterPro:IPR002885);_BEST_Arabidopsis_thaliana_protein_match_is:_NFD5_(NUCLEAR_FUSION_DEFECTIVE_5)_(TAIR:AT1G19520.1);_Has_7256_Blast_hits_t…	keep
AT1G01980	chr1	340171	341999	0	0	0	0	protein_coding	ATSEC1A;_FAD_binding_/_catalytic/_electron_carrier/_oxidoreductase	member_of_Reticuline_oxidase-like_family	ATSEC1A;_FUNCTIONS_IN:_electron_carrier_activity,_oxidoreductase_activity,_FAD_binding,_catalytic_activity;_LOCATED_IN:_endomembrane_system;_EXPRESSED_IN:_9_plant_structures;_EXPRESSED_DURING:_L_mature_pollen_stage,_M_germinated_pollen_stage,_4_anthesis,_C_globular_stage,_petal_differentiation_and_expansion_stage;_CONTAINS_InterPro_DOMAIN/s:_FAD-binding,_type_2_(InterPro:IPR016166),_Berberine/ber…	keep
AT1G01990	chr1	343165	344341	20.3493	14.8228	22.7653	17.5439	protein_coding	_	FUNCTIONS_IN:_molecular_function_unknown;_INVOLVED_IN:_biological_process_unknown;_LOCATED_IN:_cellular_component_unknown;_EXPRESSED_IN:_22_plant_structures;_EXPRESSED_DURING:_13_growth_stages;_BEST_Arabidopsis_thaliana_protein_match_is:_chloroplast_lumen_common_family_protein_(TAIR:AT2G37400.1);_Has_16_Blast_hits_to_16_proteins_in_2_species:_Archae_-_0;_Bacteria_-_0;_Metazoa_-_0;_Fungi_-_0;_Plan…	_	keep
AT1G02000	chr1	345811	347592	6.08692	2.94397	5.59169	3.57986	protein_coding	GAE2_(UDP-D-GLUCURONATE_4-EPIMERASE_2);_UDP-glucuronate_4-epimerase/_catalytic	UDP-D-glucuronate_4-epimerase	UDP-D-GLUCURONATE_4-EPIMERASE_2_(GAE2);_FUNCTIONS_IN:_UDP-glucuronate_4-epimerase_activity,_catalytic_activity;_INVOLVED_IN:_cellular_metabolic_process,_carbohydrate_metabolic_process,_nucleotide-sugar_metabolic_process,_metabolic_process;_LOCATED_IN:_cellular_component_unknown;_EXPRESSED_IN:_25_plant_structures;_EXPRESSED_DURING:_15_growth_stages;_CONTAINS_InterPro_DOMAIN/s:_NAD-dependent_epimer…	keep
AT1G02010	chr1	347890	352480	3.4851	8.12046	3.84958	6.97656	protein_coding	SEC1A_(SIMILAR_TO_ELECTRON_CAREER_1A);_protein_transporter	member_of_KEULE_Gene_Family	SIMILAR_TO_ELECTRON_CAREER_1A_(SEC1A);_FUNCTIONS_IN:_protein_transporter_activity;_INVOLVED_IN:_protein_secretion,_vesicle-mediated_transport,_vesicle_docking_during_exocytosis;_LOCATED_IN:_cellular_component_unknown;_CONTAINS_InterPro_DOMAIN/s:_Sec1-like_protein_(InterPro:IPR001619);_BEST_Arabidopsis_thaliana_protein_match_is:_KEU_(keule);_protein_transporter_(TAIR:AT1G12360.1);_Has_1278_Blast_h…	keep
AT1G02020	chr1	352636	354969	11.0687	7.78366	10.8936	8.40139	protein_coding	nitroreductase_family_protein	_	nitroreductase_family_protein;_FUNCTIONS_IN:_oxidoreductase_activity,_acting_on_NADH_or_NADPH,_nitrogenous_group_as_acceptor,_oxidoreductase_activity;_INVOLVED_IN:_metabolic_process;_LOCATED_IN:_chloroplast;_EXPRESSED_IN:_23_plant_structures;_EXPRESSED_DURING:_13_growth_stages;_CONTAINS_InterPro_DOMAIN/s:_Nitroreductase_(InterPro:IPR000415);_Has_403_Blast_hits_to_394_proteins_in_182_species:_Arch…	keep
AT1G02030	chr1	355320	357258	0	0.404245	0	0.259179	protein_coding	zinc_finger_(C2H2_type)_family_protein	_	zinc_finger_(C2H2_type)_family_protein;_FUNCTIONS_IN:_transcription_factor_activity,_zinc_ion_binding,_nucleic_acid_binding;_INVOLVED_IN:_regulation_of_transcription;_LOCATED_IN:_intracellular;_CONTAINS_InterPro_DOMAIN/s:_Zinc_finger,_C2H2-like_(InterPro:IPR015880),_Zinc_finger,_C2H2-type_(InterPro:IPR007087);_BEST_Arabidopsis_thaliana_protein_match_is:_zinc_finger_(C2H2_type)_family_protein_(TAI…	keep
AT1G02040	chr1	358103	359078	0	0	0	0	protein_coding	zinc_finger_(C2H2_type)_family_protein	_	zinc_finger_(C2H2_type)_family_protein;_FUNCTIONS_IN:_transcription_factor_activity,_zinc_ion_binding,_nucleic_acid_binding;_LOCATED_IN:_intracellular;_CONTAINS_InterPro_DOMAIN/s:_Zinc_finger,_C2H2-like_(InterPro:IPR015880),_Zinc_finger,_C2H2-type_(InterPro:IPR007087);_BEST_Arabidopsis_thaliana_protein_match_is:_zinc_finger_(C2H2_type)_family_protein_(TAIR:AT4G35280.1);_Has_5788_Blast_hits_to_328…	keep
AT1G02050	chr1	359116	360518	5.86737	11.9956	7.11026	13.4017	protein_coding	chalcone_and_stilbene_synthase_family_protein	_	chalcone_and_stilbene_synthase_family_protein;_FUNCTIONS_IN:_transferase_activity,_transferring_acyl_groups_other_than_amino-acyl_groups,_catalytic_activity,_acyltransferase_activity;_INVOLVED_IN:_phenylpropanoid_biosynthetic_process,_pollen_exine_formation;_EXPRESSED_IN:_11_plant_structures;_EXPRESSED_DURING:_6_growth_stages;_CONTAINS_InterPro_DOMAIN/s:_Chalcone/stilbene_synthase,_N-terminal_(In…	keep
AT1G02060	chr1	360917	363094	6.19018	11.1561	6.60001	12.7307	protein_coding	pentatricopeptide_(PPR)_repeat-containing_protein	_	pentatricopeptide_(PPR)_repeat-containing_protein;_INVOLVED_IN:_biological_process_unknown;_LOCATED_IN:_chloroplast;_EXPRESSED_IN:_11_plant_structures;_EXPRESSED_DURING:_6_growth_stages;_CONTAINS_InterPro_DOMAIN/s:_Pentatricopeptide_repeat_(InterPro:IPR002885);_BEST_Arabidopsis_thaliana_protein_match_is:_pentatricopeptide_(PPR)_repeat-containing_protein_(TAIR:AT2G37230.1);_Has_18912_Blast_hits_to…	keep
AT1G02065	chr1	365208	367340	0	4.86923	0	6.87952	protein_coding	SPL8_(SQUAMOSA_PROMOTER_BINDING_PROTEIN-LIKE_8);_DNA_binding	Encodes_an_SBP-box_gene,_a_member_of_the_SPL_gene_family._Mutants_are_affected_in_micro-_and_megasporogenesis,_trichome_formation_on_sepals,_and_stamen_filament_elongation.	SQUAMOSA_PROMOTER_BINDING_PROTEIN-LIKE_8_(SPL8);_FUNCTIONS_IN:_DNA_binding;_INVOLVED_IN:_microsporogenesis,_megasporogenesis;_LOCATED_IN:_nucleus;_EXPRESSED_IN:_flower;_CONTAINS_InterPro_DOMAIN/s:_Transcription_factor,_SBP-box_(InterPro:IPR004333);_BEST_Arabidopsis_thaliana_protein_match_is:_SPL9_(SQUAMOSA_PROMOTER_BINDING_PROTEIN-LIKE_9);_transcription_factor_(TAIR:AT2G42200.1);_Has_470_Blast_hi…	del
AT1G02070	chr1	370256	370967	0	3.05425	0	2.95392	protein_coding	unknown_protein	_	unknown_protein;_LOCATED_IN:_cellular_component_unknown;_EXPRESSED_IN:_11_plant_structures;_EXPRESSED_DURING:_6_growth_stages;_BEST_Arabidopsis_thaliana_protein_match_is:_unknown_protein_(TAIR:AT3G60520.1);_Has_52_Blast_hits_to_52_proteins_in_8_species:_Archae_-_0;_Bacteria_-_0;_Metazoa_-_0;_Fungi_-_0;_Plants_-_52;_Viruses_-_0;_Other_Eukaryotes_-_0_(source:_NCBI_BLink).	keep
AT1G02074	chr1	372063	372210	0	0	0	0	protein_coding	unknown_protein	_	unknown_protein;_Has_0_Blast_hits_to_0_proteins_in_0_species_(source:_NCBI_BLink).	keep
AT1G02080	chr1	373500	386847	22.6215	37.1916	21.883	36.1552	protein_coding	transcriptional_regulator-related	_	transcriptional_regulator-related;_FUNCTIONS_IN:_transcription_regulator_activity;_LOCATED_IN:_membrane;_EXPRESSED_IN:_25_plant_structures;_EXPRESSED_DURING:_15_growth_stages;_CONTAINS_InterPro_DOMAIN/s:_CCR4-Not_complex_component,_Not1_(InterPro:IPR007196);_Has_1072_Blast_hits_to_502_proteins_in_170_species:_Archae_-_0;_Bacteria_-_115;_Metazoa_-_354;_Fungi_-_245;_Plants_-_79;_Viruses_-_0;_Other_…	keep
AT1G02090	chr1	387276	389647	15.8272	21.3156	16.9966	22.0574	protein_coding	FUS5_(FUSCA_5);_MAP_kinase_kinase	encodes_a_phosphoprotein_that_is_a_subunit_of_the_COP9_signalosome._Mutants_exhibit_constitutive_photomorphogenic_phenotype.	FUSCA_5_(FUS5);_FUNCTIONS_IN:_MAP_kinase_kinase_activity;_INVOLVED_IN:_cullin_deneddylation,_signalosome_assembly,_photomorphogenesis;_LOCATED_IN:_signalosome,_nucleus;_EXPRESSED_IN:_22_plant_structures;_EXPRESSED_DURING:_13_growth_stages;_CONTAINS_InterPro_DOMAIN/s:_Proteasome_component_region_PCI_(InterPro:IPR000717);_Has_508_Blast_hits_to_508_proteins_in_107_species:_Archae_-_0;_Bacteria_-_0;_…	keep
AT1G02100	chr1	389811	392816	33.2278	41.4802	39.1763	40.6914	protein_coding	leucine_carboxyl_methyltransferase_family_protein	_	leucine_carboxyl_methyltransferase_family_protein;_FUNCTIONS_IN:_methyltransferase_activity;_INVOLVED_IN:_biological_process_unknown;_LOCATED_IN:_cellular_component_unknown;_EXPRESSED_IN:_22_plant_structures;_EXPRESSED_DURING:_14_growth_stages;_CONTAINS_InterPro_DOMAIN/s:_Leucine_carboxyl_methyltransferase,_LCTM1_1_(InterPro:IPR016651),_Leucine_carboxyl_methyltransferase_(InterPro:IPR007213);_Has…	keep
AT1G02110	chr1	392938	395554	12.988	28.4217	17.6825	32.2244	protein_coding	proline-rich_family_protein	_	proline-rich_family_protein;_FUNCTIONS_IN:_molecular_function_unknown;_INVOLVED_IN:_N-terminal_protein_myristoylation;_LOCATED_IN:_plasma_membrane;_EXPRESSED_IN:_22_plant_structures;_EXPRESSED_DURING:_14_growth_stages;_CONTAINS_InterPro_DOMAIN/s:_Protein_of_unknown_function_DUF630_(InterPro:IPR006868),_Protein_of_unknown_function_DUF632_(InterPro:IPR006867);_BEST_Arabidopsis_thaliana_protein_matc…	del
AT1G02120	chr1	395760	399897	49.5483	54.1502	58.4031	55.6504	protein_coding	VAD1_(VASCULAR_ASSOCIATED_DEATH1)	Encodes_VAD1_(Vascular_Associated_Death1),_a_regulator_of_cell_death_and_defense_responses_in_vascular_tissues.__VAD1_is_a_putative_membrane_associated_protein_and_contains_a_GRAM_domain.__vad1_is_a_lesion_mimic_mutant_that_exhibits_light_conditional_appearance_of_propagative_HR_(hypersensitive_response)-like_lesions_along_the_vascular_system.	VASCULAR_ASSOCIATED_DEATH1_(VAD1);_INVOLVED_IN:_defense_response_to_bacterium,_negative_regulation_of_programmed_cell_death;_LOCATED_IN:_chloroplast;_EXPRESSED_IN:_24_plant_structures;_EXPRESSED_DURING:_14_growth_stages;_CONTAINS_InterPro_DOMAIN/s:_GRAM_(InterPro:IPR004182);_BEST_Arabidopsis_thaliana_protein_match_is:_C2_domain-containing_protein_/_GRAM_domain-containing_protein_(TAIR:AT3G59660.1…	keep
AT1G02130	chr1	400034	401882	30.7656	40.4585	32.5348	41.5015	protein_coding	ARA-5_(ARABIDOPSIS_RAS_5);_GTP_binding	Belongs_to_the_Rab1_GTPase_subfamily._This_small_GTP-binding_protein_is_required_in_ER_to_Golgi_transportation.	ARABIDOPSIS_RAS_5_(ARA-5);_FUNCTIONS_IN:_GTP_binding;_INVOLVED_IN:_response_to_cadmium_ion,_ER_to_Golgi_vesicle-mediated_transport;_LOCATED_IN:_plasma_membrane,_vacuole;_EXPRESSED_IN:_24_plant_structures;_EXPRESSED_DURING:_13_growth_stages;_CONTAINS_InterPro_DOMAIN/s:_Ras_GTPase_(InterPro:IPR001806),_Small_GTP-binding_protein_(InterPro:IPR005225),_Ras_(InterPro:IPR013753),_Ras_small_GTPase,_Rab_t…	keep
AT1G02136	chr1	402692	402961	0	0	0	0	pseudogene	_	pseudogene_of_phagocytosis_and_cell_motility_protein	_	keep
AT1G02140	chr1	403189	404456	71.9318	95.8204	83.3285	91.7025	protein_coding	MAGO_(MAGO_NASHI);_protein_binding	_	MAGO_NASHI_(MAGO);_FUNCTIONS_IN:_protein_binding;_INVOLVED_IN:_embryonic_development_ending_in_seed_dormancy,_pollen_tube_guidance,_sex_determination;_LOCATED_IN:_in_6_components;_EXPRESSED_IN:_25_plant_structures;_EXPRESSED_DURING:_15_growth_stages;_CONTAINS_InterPro_DOMAIN/s:_Mago_nashi_protein_(InterPro:IPR004023);_Has_348_Blast_hits_to_348_proteins_in_146_species:_Archae_-_0;_Bacteria_-_0;_Me…	keep
AT1G02145	chr1	404599	408619	10.6426	21.8831	13.5659	20.9237	protein_coding	transferase,_transferring_glycosyl_groups	_	transferase,_transferring_glycosyl_groups;_FUNCTIONS_IN:_transferase_activity,_transferring_glycosyl_groups;_INVOLVED_IN:_GPI_anchor_biosynthetic_process;_LOCATED_IN:_endomembrane_system,_intrinsic_to_endoplasmic_reticulum_membrane;_CONTAINS_InterPro_DOMAIN/s:_Alg9-like_mannosyltransferase_(InterPro:IPR005599);_BEST_Arabidopsis_thaliana_protein_match_is:_mannosyltransferase,_putative_(TAIR:AT5G14…	keep
AT1G02150	chr1	408621	410611	37.3007	54.0123	41.9625	60.0368	protein_coding	pentatricopeptide_(PPR)_repeat-containing_protein	_	pentatricopeptide_(PPR)_repeat-containing_protein;_FUNCTIONS_IN:_binding;_LOCATED_IN:_chloroplast;_EXPRESSED_IN:_22_plant_structures;_EXPRESSED_DURING:_13_growth_stages;_CONTAINS_InterPro_DOMAIN/s:_Pentatricopeptide_repeat_(InterPro:IPR002885),_Tetratricopeptide-like_helical_(InterPro:IPR011990);_BEST_Arabidopsis_thaliana_protein_match_is:_pentatricopeptide_(PPR)_repeat-containing_protein_(TAIR:A…	keep
AT1G02160	chr1	410747	411597	26.3435	44.0462	33.0304	54.7131	protein_coding	_	FUNCTIONS_IN:_molecular_function_unknown;_INVOLVED_IN:_biological_process_unknown;_LOCATED_IN:_cellular_component_unknown;_EXPRESSED_IN:_24_plant_structures;_EXPRESSED_DURING:_14_growth_stages;_CONTAINS_InterPro_DOMAIN/s:_CHCH_(InterPro:IPR010625);_Has_45_Blast_hits_to_45_proteins_in_24_species:_Archae_-_0;_Bacteria_-_0;_Metazoa_-_3;_Fungi_-_29;_Plants_-_13;_Viruses_-_0;_Other_Eukaryotes_-_0_(sou…	_	keep
AT1G02170	chr1	411778	413554	28.2132	24.3247	30.3469	27.4475	protein_coding	AMC1_(METACASPASE_1);_cysteine-type_endopeptidase	Metacaspase_AtMCP1b._Arginine/lysine-specific_cysteine_protease_activity._Induces_apoptosis_in_yeast._Contains_Pfam_profile_PF00656:_ICE-like_protease_(caspase)_p20_domain	METACASPASE_1_(AMC1);_FUNCTIONS_IN:_cysteine-type_endopeptidase_activity;_INVOLVED_IN:_proteolysis,_induction_of_apoptosis;_LOCATED_IN:_chloroplast;_EXPRESSED_IN:_23_plant_structures;_EXPRESSED_DURING:_15_growth_stages;_CONTAINS_InterPro_DOMAIN/s:_Peptidase_C14,_caspase_catalytic_(InterPro:IPR011600),_Zinc_finger,_LSD1-type_(InterPro:IPR005735);_BEST_Arabidopsis_thaliana_protein_match_is:_AtMC2_(…	keep
AT1G02180	chr1	413521	414645	2.41762	9.15187	2.90448	8.66712	protein_coding	ferredoxin-related	_	ferredoxin-related;_FUNCTIONS_IN:_molecular_function_unknown;_INVOLVED_IN:_biological_process_unknown;_LOCATED_IN:_endomembrane_system;_EXPRESSED_IN:_23_plant_structures;_EXPRESSED_DURING:_15_growth_stages;_Has_20_Blast_hits_to_20_proteins_in_6_species:_Archae_-_0;_Bacteria_-_0;_Metazoa_-_0;_Fungi_-_0;_Plants_-_20;_Viruses_-_0;_Other_Eukaryotes_-_0_(source:_NCBI_BLink).	keep
AT1G02190	chr1	415078	418010	0	0.351718	0	0.214706	protein_coding	CER1_protein,_putative	_	CER1_protein,_putative;_FUNCTIONS_IN:_oxidoreductase_activity,_iron_ion_binding,_catalytic_activity;_INVOLVED_IN:_oxidation_reduction,_fatty_acid_biosynthetic_process;_LOCATED_IN:_endoplasmic_reticulum;_EXPRESSED_IN:_11_plant_structures;_EXPRESSED_DURING:_6_growth_stages;_CONTAINS_InterPro_DOMAIN/s:_Fatty_acid_hydroxylase_(InterPro:IPR006694);_BEST_Arabidopsis_thaliana_protein_match_is:_catalytic…	keep
AT1G02205	chr1	418766	422438	57.5263	44.4109	19.1929	34.0294	protein_coding	CER1_(ECERIFERUM_1);_octadecanal_decarbonylase	Expression_of_the_CER1_gene_associated_with_production_of_stem_epicuticular_wax_and_pollen_fertility._Biochemical_studies_showed_that_cer1_mutants_are_blocked_in_the_conversion_of_stem_wax_C30_aldehydes_to_C29_alkanes,_and_they_also_lack_the_secondary_alcohols_and_ketones._These_suggested_the_CER1_protein_is_a_aldehyde_decarbonylase.	ECERIFERUM_1_(CER1);_FUNCTIONS_IN:_octadecanal_decarbonylase_activity;_INVOLVED_IN:_wax_biosynthetic_process,_cuticle_development;_LOCATED_IN:_endomembrane_system,_endoplasmic_reticulum;_EXPRESSED_IN:_18_plant_structures;_EXPRESSED_DURING:_13_growth_stages;_CONTAINS_InterPro_DOMAIN/s:_Fatty_acid_hydroxylase_(InterPro:IPR006694);_BEST_Arabidopsis_thaliana_protein_match_is:_CER1_protein,_putative_(…	del
AT1G02210	chr1	427547	427811	0	0	0	0	protein_coding	regulator_of_shoot_apical_meristem-related	_	regulator_of_shoot_apical_meristem-related;_FUNCTIONS_IN:_DNA_binding;_INVOLVED_IN:_regulation_of_transcription;_LOCATED_IN:_cellular_component_unknown;_CONTAINS_InterPro_DOMAIN/s:_No_apical_meristem_(NAM)_protein_(InterPro:IPR003441);_BEST_Arabidopsis_thaliana_protein_match_is:_ANAC004_(Arabidopsis_NAC_domain_containing_protein_4);_transcription_factor_(TAIR:AT1G02230.1);_Has_256_Blast_hits_to_2…	keep
AT1G02220	chr1	428813	430647	2.23409	1.53915	1.97	1.25951	protein_coding	ANAC003_(Arabidopsis_NAC_domain_containing_protein_3);_transcription_factor	_	Arabidopsis_NAC_domain_containing_protein_3_(ANAC003);_FUNCTIONS_IN:_transcription_factor_activity;_INVOLVED_IN:_multicellular_organismal_development,_regulation_of_transcription;_LOCATED_IN:_cellular_component_unknown;_EXPRESSED_IN:_17_plant_structures;_EXPRESSED_DURING:_LP.06_six_leaves_visible,_4_anthesis,_LP.04_four_leaves_visible,_4_leaf_senescence_stage,_petal_differentiation_and_expansion_…	keep
AT1G02228	chr1	433030	433819	0	0	0	0	transposable_element_gene	transposable_element_gene	pseudogene_of_no_apical_meristem_(NAM)_family_protein	_	keep
AT1G02230	chr1	435173	436776	0.445822	0.570621	0.437678	0.30635	protein_coding	ANAC004_(Arabidopsis_NAC_domain_containing_protein_4);_transcription_factor	_	Arabidopsis_NAC_domain_containing_protein_4_(ANAC004);_FUNCTIONS_IN:_transcription_factor_activity;_INVOLVED_IN:_multicellular_organismal_development,_regulation_of_transcription;_LOCATED_IN:_cellular_component_unknown;_CONTAINS_InterPro_DOMAIN/s:_No_apical_meristem_(NAM)_protein_(InterPro:IPR003441);_BEST_Arabidopsis_thaliana_protein_match_is:_anac005_(Arabidopsis_NAC_domain_containing_protein_5…	keep
AT1G02250	chr1	437950	439559	0	0	0	0	protein_coding	anac005_(Arabidopsis_NAC_domain_containing_protein_5);_transcription_factor	_	Arabidopsis_NAC_domain_containing_protein_5_(anac005);_FUNCTIONS_IN:_transcription_factor_activity;_INVOLVED_IN:_multicellular_organismal_development,_regulation_of_transcription;_LOCATED_IN:_cellular_component_unknown;_EXPRESSED_IN:_xylem;_CONTAINS_InterPro_DOMAIN/s:_No_apical_meristem_(NAM)_protein_(InterPro:IPR003441);_BEST_Arabidopsis_thaliana_protein_match_is:_ANAC004_(Arabidopsis_NAC_domain…	keep
AT1G02260	chr1	440440	442877	7.98396	14.0303	9.56914	14.3315	protein_coding	transmembrane_protein,_putative	_	transmembrane_protein,_putative;_FUNCTIONS_IN:_citrate_transmembrane_transporter_activity,_transporter_activity;_INVOLVED_IN:_citrate_transport;_LOCATED_IN:_endomembrane_system,_integral_to_membrane;_EXPRESSED_IN:_23_plant_structures;_EXPRESSED_DURING:_13_growth_stages;_CONTAINS_InterPro_DOMAIN/s:_Divalent_ion_symporter_(InterPro:IPR004680);_Has_5612_Blast_hits_to_3945_proteins_in_1017_species:_A…	keep
AT1G02270	chr1	443148	446235	10.5472	8.29121	8.90267	7.91882	protein_coding	endonuclease/exonuclease/phosphatase_family_protein_/_calcium-binding_EF_hand_family_protein	_	endonuclease/exonuclease/phosphatase_family_protein_/_calcium-binding_EF_hand_family_protein;_FUNCTIONS_IN:_catalytic_activity,_calcium_ion_binding;_INVOLVED_IN:_response_to_cold;_LOCATED_IN:_nucleus;_EXPRESSED_IN:_22_plant_structures;_EXPRESSED_DURING:_13_growth_stages;_CONTAINS_InterPro_DOMAIN/s:_EF-HAND_1_(InterPro:IPR018247),_EF-HAND_2_(InterPro:IPR018249),_EF-Hand_type_(InterPro:IPR011992),_…	keep
AT1G02280	chr1	448462	450426	40.9516	134.273	49.4244	147.933	protein_coding	TOC33_(TRANSLOCON_AT_THE_OUTER_ENVELOPE_MEMBRANE_OF_CHLOROPLASTS_33);_GTP_binding_/_GTPase/_protein_binding	Encodes_a_GTP-binding_GTP-ase._Component_of_the_chloroplast_protein_import_machinery._Required_for_import_of_POR_B_into_plastids._Toc33_phosphorylation_may_not_play_an_important_role_in_vivo.	TRANSLOCON_AT_THE_OUTER_ENVELOPE_MEMBRANE_OF_CHLOROPLASTS_33_(TOC33);_FUNCTIONS_IN:_protein_binding,_GTP_binding,_GTPase_activity;_INVOLVED_IN:_protein_targeting_to_chloroplast;_LOCATED_IN:_chloroplast_outer_membrane,_chloroplast,_chloroplast_envelope;_EXPRESSED_IN:_23_plant_structures;_EXPRESSED_DURING:_13_growth_stages;_CONTAINS_InterPro_DOMAIN/s:_AIG1_(InterPro:IPR006703),_Chloroplast_protein_…	keep
AT1G02290	chr1	450526	452737	3.31909	8.52216	2.95188	9.06801	protein_coding	unknown_protein	_	unknown_protein;_FUNCTIONS_IN:_molecular_function_unknown;_INVOLVED_IN:_biological_process_unknown;_LOCATED_IN:_cellular_component_unknown;_BEST_Arabidopsis_thaliana_protein_match_is:_unknown_protein_(TAIR:AT3G45830.1);_Has_80_Blast_hits_to_80_proteins_in_23_species:_Archae_-_0;_Bacteria_-_0;_Metazoa_-_43;_Fungi_-_0;_Plants_-_35;_Viruses_-_0;_Other_Eukaryotes_-_2_(source:_NCBI_BLink).	keep
AT1G02300	chr1	453287	455463	18.1838	36.0987	14.1497	28.368	protein_coding	cathepsin_B-like_cysteine_protease,_putative	_	cathepsin_B-like_cysteine_protease,_putative;_FUNCTIONS_IN:_cysteine-type_endopeptidase_activity,_cysteine-type_peptidase_activity;_INVOLVED_IN:_proteolysis,_regulation_of_catalytic_activity;_LOCATED_IN:_endomembrane_system;_EXPRESSED_IN:_22_plant_structures;_EXPRESSED_DURING:_13_growth_stages;_CONTAINS_InterPro_DOMAIN/s:_Peptidase_C1A,_papain_(InterPro:IPR013128),_Peptidase_C1A,_cathepsin_B_(Int…	keep
AT1G02305	chr1	455687	458164	77.9596	100.276	88.8144	94.3921	protein_coding	cathepsin_B-like_cysteine_protease,_putative	_	cathepsin_B-like_cysteine_protease,_putative;_FUNCTIONS_IN:_cysteine-type_endopeptidase_activity,_cysteine-type_peptidase_activity;_INVOLVED_IN:_proteolysis,_regulation_of_catalytic_activity;_LOCATED_IN:_vacuole;_EXPRESSED_IN:_23_plant_structures;_EXPRESSED_DURING:_15_growth_stages;_CONTAINS_InterPro_DOMAIN/s:_Peptidase_C1A,_papain_(InterPro:IPR013128),_Peptidase_C1A,_cathepsin_B_(InterPro:IPR015…	keep
AT1G02310	chr1	458132	460696	0	0	0	0	protein_coding	glycosyl_hydrolase_family_protein_5_/_cellulase_family_protein_/_(1-4)-beta-mannan_endohydrolase,_putative	_	glycosyl_hydrolase_family_protein_5_/_cellulase_family_protein_/_(1-4)-beta-mannan_endohydrolase,_putative;_FUNCTIONS_IN:_cation_binding,_hydrolase_activity,_hydrolyzing_O-glycosyl_compounds,_catalytic_activity;_INVOLVED_IN:_carbohydrate_metabolic_process;_LOCATED_IN:_endomembrane_system;_EXPRESSED_IN:_7_plant_structures;_EXPRESSED_DURING:_4_anthesis,_petal_differentiation_and_expansion_stage,_D_…	keep
AT1G02320	chr1	461827	461974	0	0	0	0	protein_coding	unknown_protein	_	unknown_protein;_FUNCTIONS_IN:_molecular_function_unknown;_INVOLVED_IN:_biological_process_unknown;_LOCATED_IN:_cellular_component_unknown;_Has_0_Blast_hits_to_0_proteins_in_0_species_(source:_NCBI_BLink).	keep
AT1G02330	chr1	462074	463612	11.4399	16.6983	11.6265	19.3833	protein_coding	_	FUNCTIONS_IN:_molecular_function_unknown;_INVOLVED_IN:_biological_process_unknown;_LOCATED_IN:_cellular_component_unknown;_EXPRESSED_IN:_23_plant_structures;_EXPRESSED_DURING:_15_growth_stages;_CONTAINS_InterPro_DOMAIN/s:_Hepatocellular_carcinoma-associated_antigen_59_(InterPro:IPR010756);_Has_1111_Blast_hits_to_862_proteins_in_155_species:_Archae_-_2;_Bacteria_-_54;_Metazoa_-_381;_Fungi_-_93;_Pl…	_	keep
AT1G02335	chr1	463854	464924	7.14053	18.1203	5.33979	12.4485	protein_coding	GL22_(GERMIN-LIKE_PROTEIN_SUBFAMILY_2_MEMBER_2_PRECURSOR.);_manganese_ion_binding_/_nutrient_reservoir	_	GERMIN-LIKE_PROTEIN_SUBFAMILY_2_MEMBER_2_PRECURSOR._(GL22);_FUNCTIONS_IN:_manganese_ion_binding,_nutrient_reservoir_activity;_LOCATED_IN:_endomembrane_system,_apoplast;_CONTAINS_InterPro_DOMAIN/s:_Cupin,_RmlC-type_(InterPro:IPR011051),_Cupin_1_(InterPro:IPR006045),_RmlC-like_jelly_roll_fold_(InterPro:IPR014710),_Germin_(InterPro:IPR001929);_BEST_Arabidopsis_thaliana_protein_match_is:_GLP10_(GERMI…	del
AT1G02340	chr1	465717	467844	17.1119	2.59395	21.8599	2.97728	protein_coding	HFR1_(LONG_HYPOCOTYL_IN_FAR-RED);_DNA_binding_/_protein_binding_/_transcription_factor	Encodes_a_light-inducible,_nuclear_bHLH_protein_involved_in_phytochrome_signaling._Mutants_exhibit_a_long-hypocotyl_phenotype_only_under_far-red_light_but_not_under_red_light_and_are_defective_in_other_phytochrome_A-related_responses._Mutants_also_show_blue_light_response_defects._HFR1_interacts_with_COP1,_co-localizes_to_the_nuclear_specks_and_is_ubiquinated_by_COP1.	LONG_HYPOCOTYL_IN_FAR-RED_(HFR1);_FUNCTIONS_IN:_protein_binding,_transcription_factor_activity,_DNA_binding;_INVOLVED_IN:_signal_transduction,_red,_far-red_light_phototransduction,_response_to_light_intensity,_protein_polyubiquitination,_blue_light_signaling_pathway;_LOCATED_IN:_nucleus;_EXPRESSED_IN:_13_plant_structures;_EXPRESSED_DURING:_9_growth_stages;_CONTAINS_InterPro_DOMAIN/s:_Basic_helix-…	keep
AT1G02350	chr1	469817	470693	0.925709	3.23038	0	3.17825	protein_coding	protoporphyrinogen_oxidase-related	_	protoporphyrinogen_oxidase-related;_FUNCTIONS_IN:_molecular_function_unknown;_INVOLVED_IN:_siroheme_biosynthetic_process;_Has_0_Blast_hits_to_0_proteins_in_0_species_(source:_NCBI_BLink).	del
AT1G02360	chr1	471989	473160	16.2633	1.45529	14.452	3.07683	protein_coding	chitinase,_putative	_	chitinase,_putative;_FUNCTIONS_IN:_chitinase_activity;_INVOLVED_IN:_cell_wall_macromolecule_catabolic_process;_LOCATED_IN:_endomembrane_system;_EXPRESSED_IN:_stem,_leaf_whorl,_cotyledon,_root;_CONTAINS_InterPro_DOMAIN/s:_Glycoside_hydrolase,_family_19_(InterPro:IPR016283),_Glycoside_hydrolase,_family_19,_catalytic_(InterPro:IPR000726);_BEST_Arabidopsis_thaliana_protein_match_is:_chitinase,_putati…	del
AT1G02370	chr1	474499	476511	0.888278	2.6574	1.32446	4.13555	protein_coding	pentatricopeptide_(PPR)_repeat-containing_protein	_	pentatricopeptide_(PPR)_repeat-containing_protein;_EXPRESSED_IN:_12_plant_structures;_EXPRESSED_DURING:_6_growth_stages;_CONTAINS_InterPro_DOMAIN/s:_Pentatricopeptide_repeat_(InterPro:IPR002885);_BEST_Arabidopsis_thaliana_protein_match_is:_pentatricopeptide_(PPR)_repeat-containing_protein_(TAIR:AT4G01990.1);_Has_3083_Blast_hits_to_1840_proteins_in_75_species:_Archae_-_0;_Bacteria_-_2;_Metazoa_-_4…	del
AT1G02380	chr1	476999	478971	1.236	1.15704	1.08425	1.16819	protein_coding	unknown_protein	_	unknown_protein;_FUNCTIONS_IN:_molecular_function_unknown;_INVOLVED_IN:_biological_process_unknown;_LOCATED_IN:_cellular_component_unknown;_BEST_Arabidopsis_thaliana_protein_match_is:_unknown_protein_(TAIR:AT4G01960.1);_Has_31_Blast_hits_to_31_proteins_in_5_species:_Archae_-_0;_Bacteria_-_0;_Metazoa_-_0;_Fungi_-_0;_Plants_-_31;_Viruses_-_0;_Other_Eukaryotes_-_0_(source:_NCBI_BLink).	keep
AT1G02390	chr1	480851	483292	2.59189	0.482964	2.22338	0.536244	protein_coding	GPAT2_(GLYCEROL-3-PHOSPHATE_ACYLTRANSFERASE_2);_acyltransferase	Encodes_a_member_of_a_family_of_proteins_with_glycerol-3-phosphate_acyltransferase_activity.	GLYCEROL-3-PHOSPHATE_ACYLTRANSFERASE_2_(GPAT2);_FUNCTIONS_IN:_acyltransferase_activity;_INVOLVED_IN:_metabolic_process;_EXPRESSED_IN:_13_plant_structures;_EXPRESSED_DURING:_8_growth_stages;_CONTAINS_InterPro_DOMAIN/s:_Phospholipid/glycerol_acyltransferase_(InterPro:IPR002123);_BEST_Arabidopsis_thaliana_protein_match_is:_GPAT3_(GLYCEROL-3-PHOSPHATE_ACYLTRANSFERASE_3);_acyltransferase_(TAIR:AT4G019…	keep
AT1G02391	chr1	483763	483919	0	0	0	0	protein_coding	unknown_protein	_	unknown_protein;_Has_0_Blast_hits_to_0_proteins_in_0_species_(source:_NCBI_BLink).	keep
AT1G02400	chr1	486800	489577	39.1474	5.10978	37.4089	5.88303	protein_coding	GA2OX6_(GIBBERELLIN_2-OXIDASE_6);_gibberellin_2-beta-dioxygenase	Encodes_a_gibberellin_2-oxidase.	GIBBERELLIN_2-OXIDASE_6_(GA2OX6);_FUNCTIONS_IN:_gibberellin_2-beta-dioxygenase_activity;_INVOLVED_IN:_response_to_red_or_far_red_light,_gibberellin_catabolic_process;_EXPRESSED_IN:_19_plant_structures;_EXPRESSED_DURING:_8_growth_stages;_CONTAINS_InterPro_DOMAIN/s:_2OG-Fe(II)_oxygenase_(InterPro:IPR005123);_BEST_Arabidopsis_thaliana_protein_match_is:_ATGA2OX4_(ARABIDOPSIS_THALIANA_GIBBERELLIN_2-OX…	keep
AT1G02405	chr1	489978	490505	2.04102	0	2.61031	0	protein_coding	proline-rich_family_protein	_	proline-rich_family_protein;_FUNCTIONS_IN:_molecular_function_unknown;_INVOLVED_IN:_biological_process_unknown;_LOCATED_IN:_anchored_to_membrane;_BEST_Arabidopsis_thaliana_protein_match_is:_proline-rich_family_protein_(TAIR:AT1G70990.1);_Has_43114_Blast_hits_to_16780_proteins_in_897_species:_Archae_-_84;_Bacteria_-_5479;_Metazoa_-_15161;_Fungi_-_3897;_Plants_-_10314;_Viruses_-_1979;_Other_Eukaryo…	keep
AT1G02410	chr1	490924	492926	12.4507	21.1294	14.9774	19.5437	protein_coding	cytochrome_c_oxidase_assembly_protein_CtaG_/_Cox11_family	_	cytochrome_c_oxidase_assembly_protein_CtaG_/_Cox11_family;_FUNCTIONS_IN:_copper_ion_binding;_INVOLVED_IN:_biological_process_unknown;_EXPRESSED_IN:_24_plant_structures;_EXPRESSED_DURING:_15_growth_stages;_CONTAINS_InterPro_DOMAIN/s:_Cytochrome_c_oxidase_assembly_protein_CtaG/Cox11_(InterPro:IPR007533);_Has_2371_Blast_hits_to_2371_proteins_in_476_species:_Archae_-_0;_Bacteria_-_724;_Metazoa_-_77;_…	keep
AT1G02420	chr1	493682	495158	2.69734	3.54515	2.89739	3.87335	protein_coding	pentatricopeptide_(PPR)_repeat-containing_protein	_	pentatricopeptide_(PPR)_repeat-containing_protein;_FUNCTIONS_IN:_molecular_function_unknown;_INVOLVED_IN:_biological_process_unknown;_LOCATED_IN:_endomembrane_system;_EXPRESSED_IN:_14_plant_structures;_EXPRESSED_DURING:_7_growth_stages;_CONTAINS_InterPro_DOMAIN/s:_Pentatricopeptide_repeat_(InterPro:IPR002885);_BEST_Arabidopsis_thaliana_protein_match_is:_pentatricopeptide_(PPR)_repeat-containing_p…	keep
AT1G02430	chr1	495049	496062	1.08216	1.49462	1.44481	0.977012	protein_coding	ATARFD1B_(ADP-ribosylation_factor_D1B);_GTP_binding	A_member_of_ARF_GTPase_family._A_thaliana_has_21_members_of_this_family,_known_to_be_essential_for_vesicle_coating_and_uncoating_and_functions_in_GTP-binding._Gene_encoding_ADP-ribosylation_factor_and_similar_to_other_ARFs_and_ARF-like_proteins.	ADP-ribosylation_factor_D1B_(ATARFD1B);_FUNCTIONS_IN:_GTP_binding;_INVOLVED_IN:_N-terminal_protein_myristoylation;_LOCATED_IN:_intracellular;_CONTAINS_InterPro_DOMAIN/s:_ADP-ribosylation_factor_(InterPro:IPR006688),_Ras_GTPase_(InterPro:IPR001806),_GTP-binding_protein_SAR1_(InterPro:IPR006687),_ARF/SAR_superfamily_(InterPro:IPR006689);_BEST_Arabidopsis_thaliana_protein_match_is:_ATARFD1A_(ADP-rib…	keep
AT1G02440	chr1	496585	497479	0	0	0	0	protein_coding	ATARFD1A_(ADP-ribosylation_factor_D1A);_GTP_binding	A_member_of_ARF_GTPase_family._A_thaliana_has_21_members_of_this_family,_known_to_be_essential_for_vesicle_coating_and_uncoating_and_functions_in_GTP-binding._Gene_encoding_ADP-ribosylation_factor_and_similar_to_other_ARFs_and_ARF-like_proteins.	ADP-ribosylation_factor_D1A_(ATARFD1A);_FUNCTIONS_IN:_GTP_binding;_INVOLVED_IN:_N-terminal_protein_myristoylation;_LOCATED_IN:_intracellular;_CONTAINS_InterPro_DOMAIN/s:_ADP-ribosylation_factor_(InterPro:IPR006688),_Ras_GTPase_(InterPro:IPR001806),_GTP-binding_protein_SAR1_(InterPro:IPR006687),_ARF/SAR_superfamily_(InterPro:IPR006689);_BEST_Arabidopsis_thaliana_protein_match_is:_ATARFD1B_(ADP-rib…	keep
AT1G02450	chr1	497975	498516	0	0	0	0	protein_coding	NIMIN1_(NIM1-INTERACTING_1);_protein_binding	NIMIN1_modulates_PR_gene_expression_according_the_following_model:_NPR1_forms_a_ternary_complex_with_NIMIN1_and_TGA__factors_upon_SAR_induction_that_binds_to_a_positive_regulatory_cis-element_of_the_PR-1_promoter,_termed_LS7._This_leads_to_PR-1_gene_induction._NIMIN1_decreases_transcriptional_activation,_possibly_through_its_EAR_motif,_which_results_in_fine-tuning_of_PR-1_gene_expression.	NIM1-INTERACTING_1_(NIMIN1);_FUNCTIONS_IN:_protein_binding;_INVOLVED_IN:_regulation_of_systemic_acquired_resistance,_defense_response_to_bacterium,_negative_regulation_of_transcription;_LOCATED_IN:_nucleus;_EXPRESSED_IN:_20_plant_structures;_EXPRESSED_DURING:_13_growth_stages;_Has_30_Blast_hits_to_30_proteins_in_9_species:_Archae_-_0;_Bacteria_-_0;_Metazoa_-_6;_Fungi_-_2;_Plants_-_14;_Viruses_-_0…	keep
AT1G02460	chr1	504672	507204	9.57068	2.02757	9.28502	1.63911	protein_coding	glycoside_hydrolase_family_28_protein_/_polygalacturonase_(pectinase)_family_protein	_	glycoside_hydrolase_family_28_protein_/_polygalacturonase_(pectinase)_family_protein;_FUNCTIONS_IN:_polygalacturonase_activity;_INVOLVED_IN:_carbohydrate_metabolic_process;_EXPRESSED_IN:_stem,_root,_seed,_stamen;_EXPRESSED_DURING:_4_anthesis,_E_expanded_cotyledon_stage;_CONTAINS_InterPro_DOMAIN/s:_Pectin_lyase_fold/virulence_factor_(InterPro:IPR011050),_Glycoside_hydrolase,_family_28_(InterPro:IP…	keep
AT1G02470	chr1	511764	513624	15.7912	0.598281	6.32597	0.721177	protein_coding	_	FUNCTIONS_IN:_molecular_function_unknown;_INVOLVED_IN:_biological_process_unknown;_LOCATED_IN:_chloroplast;_EXPRESSED_IN:_10_plant_structures;_EXPRESSED_DURING:_4_anthesis,_C_globular_stage,_petal_differentiation_and_expansion_stage;_CONTAINS_InterPro_DOMAIN/s:_Streptomyces_cyclase/dehydrase_(InterPro:IPR005031);_BEST_Arabidopsis_thaliana_protein_match_is:_unknown_protein_(TAIR:AT1G02475.1);_Has_…	_	del
AT1G02475	chr1	513842	515404	54.5294	17.8302	48.8476	18.1337	protein_coding	_	FUNCTIONS_IN:_molecular_function_unknown;_INVOLVED_IN:_biological_process_unknown;_LOCATED_IN:_chloroplast;_EXPRESSED_IN:_22_plant_structures;_EXPRESSED_DURING:_13_growth_stages;_CONTAINS_InterPro_DOMAIN/s:_Streptomyces_cyclase/dehydrase_(InterPro:IPR005031);_BEST_Arabidopsis_thaliana_protein_match_is:_unknown_protein_(TAIR:AT4G01883.1);_Has_350_Blast_hits_to_350_proteins_in_105_species:_Archae_-…	_	keep
AT1G02480	chr1	515493	515566	0	0	0	0	pre_trna	pre-tRNA	_	tRNA-Phe_(anticodon:_GAA)	keep
AT1G02490	chr1	516617	516734	0	0	0	0	protein_coding	unknown_protein	_	unknown_protein;_FUNCTIONS_IN:_molecular_function_unknown;_INVOLVED_IN:_biological_process_unknown;_LOCATED_IN:_cellular_component_unknown;_Has_0_Blast_hits_to_0_proteins_in_0_species_(source:_NCBI_BLink).	keep
AT1G02500	chr1	518250	520437	238.655	183.552	217.612	214.794	protein_coding	SAM1_(S-ADENOSYLMETHIONINE_SYNTHETASE_1);_methionine_adenosyltransferase	encodes_a_S-adenosylmethionine_synthetase._SAM1_is_regulated_by_protein_S-nitrosylation._The_covalent_binding_of_nitric_oxide_(NO)_to_the_Cys114_residue_inhibits_the_enzyme_activity.	S-ADENOSYLMETHIONINE_SYNTHETASE_1_(SAM1);_FUNCTIONS_IN:_methionine_adenosyltransferase_activity;_INVOLVED_IN:_response_to_cadmium_ion,_response_to_salt_stress,_ethylene_biosynthetic_process,_S-adenosylmethionine_biosynthetic_process;_LOCATED_IN:_cell_wall,_plasma_membrane,_membrane;_EXPRESSED_IN:_30_plant_structures;_EXPRESSED_DURING:_16_growth_stages;_CONTAINS_InterPro_DOMAIN/s:_S-adenosylmethio…	keep
AT1G02510	chr1	520497	521668	0	0	0	0	protein_coding	TPK4;_outward_rectifier_potassium_channel	Encodes_AtTPK4,_a_member_of_the_Arabidopsis_thaliana_K+_channel_family_of_AtTPK/KCO_proteins.__AtTPK4_is_targeted_to_the_plasma_membrane.__In_contrast_other_members_of_the_AtTPK_proteins_are_located_in_tonoplast.__AtTPK4_forms_a_voltage-independent_K+_channel_that_is_blocked_by_extracellular_calcium_ions.__May_form_homomeric_ion_channels_in_vivo.	TPK4;_FUNCTIONS_IN:_outward_rectifier_potassium_channel_activity;_INVOLVED_IN:_potassium_ion_transport;_LOCATED_IN:_membrane;_CONTAINS_InterPro_DOMAIN/s:_Potassium_channel,_two_pore-domain_(InterPro:IPR003280),_Ion_transport_2_(InterPro:IPR013099);_BEST_Arabidopsis_thaliana_protein_match_is:_KCO5_(CA2+_ACTIVATED_OUTWARD_RECTIFYING_K+_CHANNEL_5);_outward_rectifier_potassium_channel_(TAIR:AT4G01840…	keep
AT1G02520	chr1	524133	528745	0.287109	0.563719	0.187556	0.470598	protein_coding	PGP11_(P-GLYCOPROTEIN_11);_ATPase,_coupled_to_transmembrane_movement_of_substances	_	P-GLYCOPROTEIN_11_(PGP11);_FUNCTIONS_IN:_ATPase_activity,_coupled_to_transmembrane_movement_of_substances;_INVOLVED_IN:_transport;_LOCATED_IN:_plasma_membrane;_EXPRESSED_IN:_callus;_CONTAINS_InterPro_DOMAIN/s:_ATPase,_AAA+_type,_core_(InterPro:IPR003593),_ABC_transporter-like_(InterPro:IPR003439),_ABC_transporter,_transmembrane_region,_type_1_(InterPro:IPR011527),_ABC_transporter_integral_membran…	keep
AT1G02530	chr1	529794	534677	0	0	0	0	protein_coding	PGP12_(P-GLYCOPROTEIN_12);_ATPase,_coupled_to_transmembrane_movement_of_substances	_	P-GLYCOPROTEIN_12_(PGP12);_FUNCTIONS_IN:_ATPase_activity,_coupled_to_transmembrane_movement_of_substances;_INVOLVED_IN:_response_to_cyclopentenone;_LOCATED_IN:_integral_to_membrane;_CONTAINS_InterPro_DOMAIN/s:_ATPase,_AAA+_type,_core_(InterPro:IPR003593),_ABC_transporter-like_(InterPro:IPR003439),_ABC_transporter,_transmembrane_region,_type_1_(InterPro:IPR011527),_ABC_transporter_integral_membran…	keep
AT1G02540	chr1	534826	535699	0	0	0	0	protein_coding	unknown_protein	_	unknown_protein;_FUNCTIONS_IN:_molecular_function_unknown;_INVOLVED_IN:_biological_process_unknown;_LOCATED_IN:_cellular_component_unknown;_Has_3646_Blast_hits_to_2149_proteins_in_221_species:_Archae_-_14;_Bacteria_-_166;_Metazoa_-_1219;_Fungi_-_244;_Plants_-_71;_Viruses_-_209;_Other_Eukaryotes_-_1723_(source:_NCBI_BLink).	keep
AT1G02550	chr1	536482	537211	0	0	0	0	protein_coding	invertase/pectin_methylesterase_inhibitor_family_protein	_	invertase/pectin_methylesterase_inhibitor_family_protein;_FUNCTIONS_IN:_enzyme_inhibitor_activity,_pectinesterase_inhibitor_activity,_pectinesterase_activity;_INVOLVED_IN:_biological_process_unknown;_LOCATED_IN:_endomembrane_system;_CONTAINS_InterPro_DOMAIN/s:_Pectinesterase_inhibitor_(InterPro:IPR006501);_BEST_Arabidopsis_thaliana_protein_match_is:_invertase/pectin_methylesterase_inhibitor_famil…	keep
AT1G02560	chr1	537859	540109	179.038	128.18	147.331	129.626	protein_coding	CLPP5_(NUCLEAR_ENCODED_CLP_PROTEASE_5);_serine-type_endopeptidase	One_of_several_nuclear-encoded_ClpPs_(caseinolytic_protease)._Contains_a_highly_conserved_catalytic_triad_of_Ser-type_proteases_(Ser-His-Asp)._The_name_reflects_nomenclature_described_in_Adam_et._al_(2001).	NUCLEAR_ENCODED_CLP_PROTEASE_5_(CLPP5);_FUNCTIONS_IN:_serine-type_endopeptidase_activity;_INVOLVED_IN:_peptidyl-cysteine_S-nitrosylation;_LOCATED_IN:_in_7_components;_EXPRESSED_IN:_23_plant_structures;_EXPRESSED_DURING:_14_growth_stages;_CONTAINS_InterPro_DOMAIN/s:_Peptidase_S14,_ClpP,_active_site_(InterPro:IPR018215),_Peptidase_S14,_ClpP_(InterPro:IPR001907);_BEST_Arabidopsis_thaliana_protein_ma…	keep
AT1G02570	chr1	541379	543983	0	0	0	0	protein_coding	unknown_protein	_	unknown_protein;_FUNCTIONS_IN:_molecular_function_unknown;_INVOLVED_IN:_biological_process_unknown;_LOCATED_IN:_cellular_component_unknown;_EXPRESSED_IN:_shoot_apex,_sperm_cell,_leaf_whorl,_root,_carpel;_EXPRESSED_DURING:_petal_differentiation_and_expansion_stage;_BEST_Arabidopsis_thaliana_protein_match_is:_unknown_protein_(TAIR:AT2G47360.1);_Has_10_Blast_hits_to_5_proteins_in_2_species:_Archae_-…	keep
AT1G02580	chr1	544782	549202	0.190637	0	0	0	protein_coding	MEA_(MEDEA);_sequence-specific_DNA_binding_/_transcription_factor	Encodes_a_putative_transcription_factor_MEDEA_(MEA)_that_negatively_regulates_seed_development_in_the_absence_of_fertilization._Mutations_in_this_locus_result_in_embryo_lethality.__MEA_is_a_Polycomb_group_gene_that_is_imprinted_in_the_endosperm.__The_maternal_allele_is_expressed_and_the_paternal_allele_is_silent.__MEA_is_controlled_by_DEMETER_(DME),_a_DNA_glycosylase_required_to_activate_MEA_expr…	MEDEA_(MEA);_FUNCTIONS_IN:_transcription_factor_activity,_sequence-specific_DNA_binding;_INVOLVED_IN:_negative_regulation_of_transcription,_response_to_absence_of_light,_endosperm_development;_LOCATED_IN:_nucleus;_EXPRESSED_IN:_ovule,_female_gametophyte;_EXPRESSED_DURING:_megagametophyte_developmental_stages;_CONTAINS_InterPro_DOMAIN/s:_SANT,_DNA-binding_(InterPro:IPR001005),_SET_(InterPro:IPR001…	del
AT1G02590	chr1	552137	552761	0	0	0	0	protein_coding	aldehyde_oxidase,_putative	_	aldehyde_oxidase,_putative;_FUNCTIONS_IN:_electron_carrier_activity,_oxidoreductase_activity,_aldehyde_oxidase_activity;_INVOLVED_IN:_biological_process_unknown;_LOCATED_IN:_cellular_component_unknown;_CONTAINS_InterPro_DOMAIN/s:_Aldehyde_oxidase_and_xanthine_dehydrogenase,_molybdopterin_binding_(InterPro:IPR008274);_BEST_Arabidopsis_thaliana_protein_match_is:_AAO4_(ARABIDOPSIS_ALDEHYDE_OXIDASE_4…	keep
AT1G02600	chr1	552639	552711	0	0	0	0	pre_trna	pre-tRNA	_	tRNA-His_(anticodon:_GTG)	keep
AT1G02610	chr1	553180	555854	20.7603	13.2367	16.8573	10.1934	protein_coding	zinc_finger_(C3HC4-type_RING_finger)_family_protein	_	zinc_finger_(C3HC4-type_RING_finger)_family_protein;_FUNCTIONS_IN:_protein_binding,_zinc_ion_binding;_CONTAINS_InterPro_DOMAIN/s:_Zinc_finger,_RING/FYVE/PHD-type_(InterPro:IPR013083),_Zinc_finger,_RING-CH-type_(InterPro:IPR011016);_BEST_Arabidopsis_thaliana_protein_match_is:_PIT1_(pitchoun_1);_protein_binding_/_zinc_ion_binding_(TAIR:AT4G02075.1);_Has_1164_Blast_hits_to_1147_proteins_in_122_speci…	keep
AT1G02620	chr1	557091	557986	16.8945	6.58171	17.3342	8.15409	protein_coding	GTP-binding_protein_(SAR1A)	_	GTP-binding_protein_(SAR1A);_FUNCTIONS_IN:_GTP_binding;_INVOLVED_IN:_intracellular_protein_transport;_LOCATED_IN:_endomembrane_system,_intracellular;_CONTAINS_InterPro_DOMAIN/s:_GTP-binding_protein_SAR1_(InterPro:IPR006687),_ARF/SAR_superfamily_(InterPro:IPR006689);_BEST_Arabidopsis_thaliana_protein_match_is:_ATSAR2_(ARABIDOPSIS_THALIANA_SECRETION-ASSOCIATED_RAS_SUPER_FAMILY_2);_GTP_binding_(TAIR…	keep
AT1G02630	chr1	560609	562424	0.686425	5.91191	0.447588	4.88888	protein_coding	equilibrative_nucleoside_transporter,_putative_(ENT8)	_	equilibrative_nucleoside_transporter,_putative_(ENT8);_FUNCTIONS_IN:_nucleoside_transmembrane_transporter_activity;_INVOLVED_IN:_transport;_LOCATED_IN:_membrane;_CONTAINS_InterPro_DOMAIN/s:_Delayed-early_response_protein/equilibrative_nucleoside_transporter_(InterPro:IPR002259);_BEST_Arabidopsis_thaliana_protein_match_is:_ENT1,AT_(EQUILIBRATIVE_NUCLEOTIDE_TRANSPORTER_1);_nucleoside_transmembrane_…	keep
AT1G02640	chr1	564204	567769	10.0681	47.1378	13.8239	52.0468	protein_coding	BXL2_(BETA-XYLOSIDASE_2);_hydrolase,_hydrolyzing_O-glycosyl_compounds	encodes_a_protein_similar_to_a_beta-xylosidase_located_in_the_extracellular_matrix._This_is_a_member_of_glycosyl_hydrolase_family_3_and_has_six_other_closely_related_members.	BETA-XYLOSIDASE_2_(BXL2);_FUNCTIONS_IN:_hydrolase_activity,_hydrolyzing_O-glycosyl_compounds;_INVOLVED_IN:_carbohydrate_metabolic_process;_LOCATED_IN:_plant-type_cell_wall;_EXPRESSED_IN:_22_plant_structures;_EXPRESSED_DURING:_13_growth_stages;_CONTAINS_InterPro_DOMAIN/s:_Glycoside_hydrolase,_family_3,_N-terminal_(InterPro:IPR001764),_Glycoside_hydrolase,_family_3,_C-terminal_(InterPro:IPR002772),…	del
AT1G02650	chr1	568703	570418	1.21458	1.19944	0.868725	0.904704	protein_coding	DNAJ_heat_shock_N-terminal_domain-containing_protein	_	DNAJ_heat_shock_N-terminal_domain-containing_protein;_FUNCTIONS_IN:_heat_shock_protein_binding,_binding;_INVOLVED_IN:_protein_folding;_LOCATED_IN:_cellular_component_unknown;_CONTAINS_InterPro_DOMAIN/s:_Tetratricopeptide-like_helical_(InterPro:IPR011990),_Heat_shock_protein_DnaJ,_N-terminal_(InterPro:IPR001623);_BEST_Arabidopsis_thaliana_protein_match_is:_DNAJ_heat_shock_N-terminal_domain-contain…	keep
AT1G02660	chr1	571954	574981	29.7404	12.6635	29.5686	12.2208	protein_coding	lipase_class_3_family_protein	_	lipase_class_3_family_protein;_FUNCTIONS_IN:_triacylglycerol_lipase_activity;_INVOLVED_IN:_lipid_metabolic_process;_LOCATED_IN:_cellular_component_unknown;_EXPRESSED_IN:_24_plant_structures;_EXPRESSED_DURING:_15_growth_stages;_CONTAINS_InterPro_DOMAIN/s:_Lipase,_class_3_(InterPro:IPR002921);_BEST_Arabidopsis_thaliana_protein_match_is:_lipase_class_3_family_protein_(TAIR:AT3G62590.1);_Has_601_Blas…	keep
AT1G02670	chr1	576045	580299	1.12911	0.668365	0.691232	0.674557	protein_coding	DNA_repair_protein,_putative	_	DNA_repair_protein,_putative;_FUNCTIONS_IN:_helicase_activity,_DNA_binding,_ATP_binding,_nucleic_acid_binding;_INVOLVED_IN:_DNA_repair;_LOCATED_IN:_cellular_component_unknown;_EXPRESSED_IN:_7_plant_structures;_EXPRESSED_DURING:_F_mature_embryo_stage,_petal_differentiation_and_expansion_stage,_D_bilateral_stage,_E_expanded_cotyledon_stage;_CONTAINS_InterPro_DOMAIN/s:_DEAD-like_helicase,_N-terminal…	keep
AT1G02680	chr1	580624	582310	9.23036	18.4493	10.1515	17.6297	protein_coding	TAF13_(TBP-ASSOCIATED_FACTOR_13);_DNA_binding_/_RNA_polymerase_II_transcription_factor	_	TBP-ASSOCIATED_FACTOR_13_(TAF13);_FUNCTIONS_IN:_RNA_polymerase_II_transcription_factor_activity,_DNA_binding;_INVOLVED_IN:_transcription_initiation,_transcription_from_RNA_polymerase_II_promoter;_LOCATED_IN:_transcription_factor_complex;_EXPRESSED_IN:_23_plant_structures;_EXPRESSED_DURING:_13_growth_stages;_CONTAINS_InterPro_DOMAIN/s:_Transcription_initiation_factor_IID,_18_kDa_subunit_(InterPro:…	keep
AT1G02681	chr1	582412	582922	0	0	0	0	pseudogene	_	Pseudogene_of_AT4G02160	_	keep
AT1G02690	chr1	584259	587219	2.12175	13.8899	2.05908	15.0031	protein_coding	IMPA-6_(IMPORTIN_ALPHA_ISOFORM_6);_binding_/_protein_transporter	Putative_importin_alpha_isoform._When_overexpressed_can_rescue_the_impa-4_decreased_transformation_susceptibility_phenotype.	IMPORTIN_ALPHA_ISOFORM_6_(IMPA-6);_FUNCTIONS_IN:_protein_transporter_activity,_binding;_INVOLVED_IN:_intracellular_protein_transport,_protein_import_into_nucleus;_LOCATED_IN:_nucleus,_nuclear_pore,_cytoplasm;_EXPRESSED_IN:_20_plant_structures;_EXPRESSED_DURING:_11_growth_stages;_CONTAINS_InterPro_DOMAIN/s:_Importin-alpha-like,_importin-beta-binding_region_(InterPro:IPR002652),_Armadillo-like_heli…	keep
AT1G02700	chr1	588328	589480	0.429512	0.237193	0.528832	0	protein_coding	unknown_protein	_	unknown_protein;_FUNCTIONS_IN:_molecular_function_unknown;_INVOLVED_IN:_biological_process_unknown;_LOCATED_IN:_mitochondrion;_BEST_Arabidopsis_thaliana_protein_match_is:_unknown_protein_(TAIR:AT4G02140.1);_Has_34_Blast_hits_to_34_proteins_in_13_species:_Archae_-_0;_Bacteria_-_0;_Metazoa_-_10;_Fungi_-_4;_Plants_-_16;_Viruses_-_0;_Other_Eukaryotes_-_4_(source:_NCBI_BLink).	del
AT1G02710	chr1	589705	589996	1.95034	0	4.03566	1.12423	protein_coding	glycine-rich_protein	_	glycine-rich_protein;_FUNCTIONS_IN:_molecular_function_unknown;_INVOLVED_IN:_biological_process_unknown;_LOCATED_IN:_endomembrane_system;_Has_87773_Blast_hits_to_21059_proteins_in_1292_species:_Archae_-_104;_Bacteria_-_30039;_Metazoa_-_26626;_Fungi_-_5362;_Plants_-_9346;_Viruses_-_1261;_Other_Eukaryotes_-_15035_(source:_NCBI_BLink).	del
AT1G02720	chr1	591825	594236	2.48358	5.87217	3.27111	8.15051	protein_coding	GATL5_(GALACTURONOSYLTRANSFERASE_5);_polygalacturonate_4-alpha-galacturonosyltransferase/_transferase,_transferring_glycosyl_groups_/_transferase,_transferring_hexosyl_groups	Encodes_a_protein_with__putative_galacturonosyltransferase_activity.	GALACTURONOSYLTRANSFERASE_5_(GATL5);_FUNCTIONS_IN:_transferase_activity,_transferring_hexosyl_groups,_polygalacturonate_4-alpha-galacturonosyltransferase_activity,_transferase_activity,_transferring_glycosyl_groups;_INVOLVED_IN:_carbohydrate_biosynthetic_process;_LOCATED_IN:_endomembrane_system;_EXPRESSED_IN:_14_plant_structures;_EXPRESSED_DURING:_7_growth_stages;_CONTAINS_InterPro_DOMAIN/s:_Glyc…	del
AT1G02730	chr1	594572	598657	0.703119	18.0648	0.90781	18.3924	protein_coding	ATCSLD5;_1,4-beta-D-xylan_synthase/_cellulose_synthase	Encodes_a_gene_similar_to_cellulose_synthase._Knock-out_mutant_has_reduced_growth,_reduced_xylan_level_and_reduced_xylan_synthase_activity_in_stems.	ATCSLD5;_FUNCTIONS_IN:_1,4-beta-D-xylan_synthase_activity,_cellulose_synthase_activity;_INVOLVED_IN:_response_to_cyclopentenone,_shoot_development,_cell_wall_biogenesis,_plant-type_cell_wall_biogenesis,_polysaccharide_biosynthetic_process;_LOCATED_IN:_Golgi_apparatus;_EXPRESSED_IN:_21_plant_structures;_EXPRESSED_DURING:_13_growth_stages;_CONTAINS_InterPro_DOMAIN/s:_Cellulose_synthase_(InterPro:IP…	keep
AT1G02740	chr1	599415	602038	4.86284	7.45723	4.74609	7.94893	protein_coding	chromatin_binding	_	chromatin_binding;_FUNCTIONS_IN:_chromatin_binding;_INVOLVED_IN:_chromatin_assembly_or_disassembly;_LOCATED_IN:_chromatin,_nucleus;_EXPRESSED_IN:_15_plant_structures;_EXPRESSED_DURING:_6_growth_stages;_CONTAINS_InterPro_DOMAIN/s:_Histone_H4_acetyltransferase,_NuA4_complex,_Eaf3/MRG15_subunit_(InterPro:IPR017398),_Tudor-like,_plant_(InterPro:IPR014002),_MRG_(InterPro:IPR008676),_Chromo_domain_(Int…	keep
AT1G02750	chr1	602496	604292	13.8403	19.4518	15.2731	21.6103	protein_coding	zinc_ion_binding	_	zinc_ion_binding;_FUNCTIONS_IN:_zinc_ion_binding;_INVOLVED_IN:_response_to_water_deprivation;_LOCATED_IN:_intracellular;_EXPRESSED_IN:_22_plant_structures;_EXPRESSED_DURING:_13_growth_stages;_CONTAINS_InterPro_DOMAIN/s:_Zinc_finger,_C2H2-like_(InterPro:IPR015880),_Drought_induced_19_(InterPro:IPR008598);_BEST_Arabidopsis_thaliana_protein_match_is:_drought-responsive_family_protein_(TAIR:AT4G02200…	keep
AT1G02760	chr1	604401	604474	0	0	0	0	pre_trna	pre-tRNA	_	tRNA-Lys_(anticodon:_CTT)	keep
AT1G02770	chr1	604872	606693	0.350927	0	0.589627	0	protein_coding	unknown_protein	_	unknown_protein;_FUNCTIONS_IN:_molecular_function_unknown;_INVOLVED_IN:_biological_process_unknown;_LOCATED_IN:_cellular_component_unknown;_CONTAINS_InterPro_DOMAIN/s:_Protein_of_unknown_function_DUF626,_Arabidopsis_thaliana_(InterPro:IPR006462);_BEST_Arabidopsis_thaliana_protein_match_is:_unknown_protein_(TAIR:AT1G19060.1);_Has_77_Blast_hits_to_76_proteins_in_1_species:_Archae_-_0;_Bacteria_-_0;…	keep
AT1G02780	chr1	607807	609465	256.138	665.932	247.714	775.839	protein_coding	emb2386_(embryo_defective_2386);_structural_constituent_of_ribosome	_	embryo_defective_2386_(emb2386);_FUNCTIONS_IN:_structural_constituent_of_ribosome;_INVOLVED_IN:_embryonic_development_ending_in_seed_dormancy,_translation,_ribosome_biogenesis;_LOCATED_IN:_in_6_components;_EXPRESSED_IN:_25_plant_structures;_EXPRESSED_DURING:_14_growth_stages;_CONTAINS_InterPro_DOMAIN/s:_Ribosomal_protein_L19/L19e_(InterPro:IPR000196),_Ribosomal_protein_L19/L19e,_domain_3_(InterPr…	keep
AT1G02790	chr1	610390	612324	0	0	0	0	protein_coding	PGA4_(POLYGALACTURONASE_4);_polygalacturonase	encodes_a_exopolygalacturonase.	POLYGALACTURONASE_4_(PGA4);_FUNCTIONS_IN:_polygalacturonase_activity;_INVOLVED_IN:_carbohydrate_metabolic_process;_LOCATED_IN:_endomembrane_system;_EXPRESSED_IN:_14_plant_structures;_EXPRESSED_DURING:_6_growth_stages;_CONTAINS_InterPro_DOMAIN/s:_Pectin_lyase_fold/virulence_factor_(InterPro:IPR011050),_Pectin_lyase_fold_(InterPro:IPR012334),_Glycoside_hydrolase,_family_28_(InterPro:IPR000743),_Par…	keep
AT1G02800	chr1	613215	616191	0	3.93137	0	4.0271	protein_coding	ATCEL2;_cellulase/_hydrolase,_hydrolyzing_O-glycosyl_compounds	Encodes_a_protein_with_similarity_to_endo-1,4-b-glucanases_and_is_a___member_of_Glycoside_Hydrolase_Family_9._CEL2_is_induced_by_nemotodes_and_is_expressed_in_syncitia_induced_by__Heterodera_schachtii.May_be_involved_in_the_development_and_function_of_syncitia.	ATCEL2;_FUNCTIONS_IN:_cellulase_activity,_hydrolase_activity,_hydrolyzing_O-glycosyl_compounds;_INVOLVED_IN:_response_to_nematode,_pattern_specification_process;_LOCATED_IN:_endomembrane_system;_EXPRESSED_IN:_11_plant_structures;_EXPRESSED_DURING:_6_growth_stages;_CONTAINS_InterPro_DOMAIN/s:_Six-hairpin_glycosidase_(InterPro:IPR012341),_Glycoside_hydrolase,_family_9,_active_site_(InterPro:IPR0182…	keep
AT1G02810	chr1	618264	620480	0	0.359228	0	0.35509	protein_coding	pectinesterase_family_protein	_	pectinesterase_family_protein;_FUNCTIONS_IN:_enzyme_inhibitor_activity,_pectinesterase_activity;_INVOLVED_IN:_cell_wall_modification;_LOCATED_IN:_endomembrane_system,_cell_wall,_plant-type_cell_wall;_EXPRESSED_IN:_14_plant_structures;_EXPRESSED_DURING:_6_growth_stages;_CONTAINS_InterPro_DOMAIN/s:_Pectinesterase,_active_site_(InterPro:IPR018040),_Pectin_lyase_fold/virulence_factor_(InterPro:IPR011…	keep
AT1G02813	chr1	620677	621289	0	0	0	0	protein_coding	unknown_protein	_	unknown_protein;_INVOLVED_IN:_biological_process_unknown;_LOCATED_IN:_endomembrane_system;_EXPRESSED_IN:_leaf_whorl,_sepal,_cauline_leaf,_flower,_seed;_EXPRESSED_DURING:_F_mature_embryo_stage,_petal_differentiation_and_expansion_stage,_E_expanded_cotyledon_stage;_CONTAINS_InterPro_DOMAIN/s:_Protein_of_unknown_function_DUF538_(InterPro:IPR007493);_BEST_Arabidopsis_thaliana_protein_match_is:_unknow…	keep
AT1G02816	chr1	621460	622469	19.4835	6.91952	15.5995	6.71153	protein_coding	unknown_protein	_	unknown_protein;_FUNCTIONS_IN:_molecular_function_unknown;_INVOLVED_IN:_biological_process_unknown;_LOCATED_IN:_plasma_membrane,_vacuole;_EXPRESSED_IN:_25_plant_structures;_EXPRESSED_DURING:_14_growth_stages;_CONTAINS_InterPro_DOMAIN/s:_Protein_of_unknown_function_DUF538_(InterPro:IPR007493);_BEST_Arabidopsis_thaliana_protein_match_is:_unknown_protein_(TAIR:AT4G02370.1);_Has_327_Blast_hits_to_326…	keep
AT1G02820	chr1	623764	624475	5.64801	0.577902	7.31438	0.861572	protein_coding	late_embryogenesis_abundant_3_family_protein_/_LEA3_family_protein	_	late_embryogenesis_abundant_3_family_protein_/_LEA3_family_protein;_FUNCTIONS_IN:_molecular_function_unknown;_INVOLVED_IN:_embryonic_development,_response_to_stress;_EXPRESSED_IN:_15_plant_structures;_EXPRESSED_DURING:_8_growth_stages;_CONTAINS_InterPro_DOMAIN/s:_Late_embryogenesis_abundant_protein_3_(InterPro:IPR004926);_BEST_Arabidopsis_thaliana_protein_match_is:_SAG21_(SENESCENCE-ASSOCIATED_GE…	keep
AT1G02830	chr1	625144	625608	0	0	0	0	protein_coding	60S_ribosomal_protein_L22_(RPL22A)	_	60S_ribosomal_protein_L22_(RPL22A);_FUNCTIONS_IN:_structural_constituent_of_ribosome;_INVOLVED_IN:_translation;_LOCATED_IN:_cytosolic_large_ribosomal_subunit,_ribosome;_EXPRESSED_IN:_shoot_apex,_flower;_EXPRESSED_DURING:_petal_differentiation_and_expansion_stage;_CONTAINS_InterPro_DOMAIN/s:_Ribosomal_protein_L22e_(InterPro:IPR002671);_BEST_Arabidopsis_thaliana_protein_match_is:_60S_ribosomal_prot…	keep
AT1G02840	chr1	626740	629819	117.501	233.376	139.763	267.135	protein_coding	SR1;_RNA_binding_/_nucleic_acid_binding_/_nucleotide_binding	SR1_is_a_plant_homologue_of_the_human_general/alternative_splicing_factor_SF2/ASF.	SR1;_FUNCTIONS_IN:_RNA_binding,_nucleotide_binding,_nucleic_acid_binding;_LOCATED_IN:_interchromatin_granule,_nuclear_speck,_nucleus;_EXPRESSED_IN:_25_plant_structures;_EXPRESSED_DURING:_15_growth_stages;_CONTAINS_InterPro_DOMAIN/s:_RNA_recognition_motif,_RNP-1_(InterPro:IPR000504),_Nucleotide-binding,_alpha-beta_plait_(InterPro:IPR012677);_BEST_Arabidopsis_thaliana_protein_match_is:_pre-mRNA_spl…	keep
AT1G02850	chr1	630504	633259	13.7727	6.8972	7.99842	3.3255	protein_coding	BGLU11_(BETA_GLUCOSIDASE_11);_catalytic/_cation_binding_/_hydrolase,_hydrolyzing_O-glycosyl_compounds	_	BETA_GLUCOSIDASE_11_(BGLU11);_FUNCTIONS_IN:_cation_binding,_hydrolase_activity,_hydrolyzing_O-glycosyl_compounds,_catalytic_activity;_INVOLVED_IN:_carbohydrate_metabolic_process;_LOCATED_IN:_endomembrane_system;_EXPRESSED_IN:_24_plant_structures;_EXPRESSED_DURING:_13_growth_stages;_CONTAINS_InterPro_DOMAIN/s:_Glycoside_hydrolase,_family_1_(InterPro:IPR001360),_Glycoside_hydrolase,_family_1,_activ…	del
AT1G02860	chr1	635143	637262	24.1905	10.4168	23.6646	10.7795	protein_coding	NLA_(nitrogen_limitation_adaptation);_ubiquitin-protein_ligase	Encodes_a_likely_ubiquitin_E3_ligase_with_RING_and_SPX_domains_that_is_involved_in_mediating_immune_responses.	nitrogen_limitation_adaptation_(NLA);_FUNCTIONS_IN:_ubiquitin-protein_ligase_activity;_INVOLVED_IN:_in_8_processes;_LOCATED_IN:_nucleus;_EXPRESSED_IN:_25_plant_structures;_EXPRESSED_DURING:_14_growth_stages;_CONTAINS_InterPro_DOMAIN/s:_Zinc_finger,_RING-type,_conserved_site_(InterPro:IPR017907),_Zinc_finger,_RING-type_(InterPro:IPR001841),_Zinc_finger,_RING/FYVE/PHD-type_(InterPro:IPR013083),_SPX…	keep
AT1G02870	chr1	637213	638677	9.00615	27.4081	11.0818	34.3432	protein_coding	unknown_protein	_	unknown_protein;_FUNCTIONS_IN:_molecular_function_unknown;_INVOLVED_IN:_biological_process_unknown;_EXPRESSED_IN:_23_plant_structures;_EXPRESSED_DURING:_13_growth_stages;_Has_68_Blast_hits_to_68_proteins_in_38_species:_Archae_-_0;_Bacteria_-_0;_Metazoa_-_0;_Fungi_-_46;_Plants_-_21;_Viruses_-_0;_Other_Eukaryotes_-_1_(source:_NCBI_BLink).	keep
AT1G02880	chr1	642751	644903	13.568	13.5448	14.6827	15.1358	protein_coding	TPK1_(THIAMIN_PYROPHOSPHOKINASE1);_thiamin_diphosphokinase	Encodes_a_thiamine_pyrophosphokinase_capable_of_producing_thiamine_pyrophosphate_from_free_thiamine.	THIAMIN_PYROPHOSPHOKINASE1_(TPK1);_FUNCTIONS_IN:_thiamin_diphosphokinase_activity;_INVOLVED_IN:_thiamin_metabolic_process;_LOCATED_IN:_cytosol;_EXPRESSED_IN:_6_plant_structures;_CONTAINS_InterPro_DOMAIN/s:_Thiamin_pyrophosphokinase,_vitamin_B1-binding_region_(InterPro:IPR007373),_Thiamin_pyrophosphokinase,_eukaryotic_(InterPro:IPR016966),_Thiamin_pyrophosphokinase_(InterPro:IPR006282),_Thiamin_py…	keep
AT1G02890	chr1	645091	651906	25.1849	22.9949	26.5499	23.7207	protein_coding	AAA-type_ATPase_family_protein	_	AAA-type_ATPase_family_protein;_FUNCTIONS_IN:_nucleoside-triphosphatase_activity,_ATPase_activity,_nucleotide_binding,_ATP_binding;_LOCATED_IN:_chloroplast;_EXPRESSED_IN:_25_plant_structures;_EXPRESSED_DURING:_15_growth_stages;_CONTAINS_InterPro_DOMAIN/s:_ATPase,_AAA+_type,_core_(InterPro:IPR003593),_ATPase,_AAA-type,_core_(InterPro:IPR003959),_SMAD/FHA_domain_(InterPro:IPR008984),_ATPase,_AAA-ty…	keep
AT1G02900	chr1	653764	654343	5.87129	3.76216	3.27722	3.06222	protein_coding	RALF1_(RAPID_ALKALINIZATION_FACTOR_1);_signal_transducer	Member_of_a_diversely_expressed_predicted_peptide_family_showing_sequence_similarity_to_tobacco_Rapid_Alkalinization_Factor_(RALF),_and_is_believed_to_play_an_essential_role_in_the_physiology_of_Arabidopsis.__Consists_of_a_single_exon_and_is_characterized_by_a_conserved_C-terminal_motif_and_N-terminal_signal_peptide.	RAPID_ALKALINIZATION_FACTOR_1_(RALF1);_FUNCTIONS_IN:_signal_transducer_activity;_INVOLVED_IN:_cell-cell_signaling;_LOCATED_IN:_apoplast;_EXPRESSED_IN:_11_plant_structures;_EXPRESSED_DURING:_4_anthesis,_LP.04_four_leaves_visible,_C_globular_stage,_petal_differentiation_and_expansion_stage;_CONTAINS_InterPro_DOMAIN/s:_Rapid_ALkalinization_Factor_(InterPro:IPR008801);_BEST_Arabidopsis_thaliana_prote…	del
AT1G02910	chr1	655576	658148	20.686	23.7252	23.5105	22.2681	protein_coding	LPA1_(LOW_PSII_ACCUMULATION1);_binding	Mutants_defective_in_this_gene_were_shown_to_have_a_reduced_PSII_content_(overall_reduction_in_the_levels_of_several_PSII_subunits)_and_a_disrupted_grana_stack_structure._The_N-terminal_half_of_the_protein_contains_two_tetratricopeptide_repeat_(TPR)_motifs_that_are_arranged_tandemly,_each_consisting_of_a_34-residue_degenerate_consensus_sequence._The__N-terminal_sequence_is_rich_in_positive_and_hy…	LOW_PSII_ACCUMULATION1_(LPA1);_FUNCTIONS_IN:_binding;_INVOLVED_IN:_photosystem_II_oxygen_evolving_complex_assembly;_LOCATED_IN:_chloroplast;_EXPRESSED_IN:_22_plant_structures;_EXPRESSED_DURING:_13_growth_stages;_CONTAINS_InterPro_DOMAIN/s:_Tetratricopeptide-like_helical_(InterPro:IPR011990),_Tetratricopeptide_TPR2_(InterPro:IPR013105),_Tetratricopeptide_region_(InterPro:IPR013026);_BEST_Arabidops…	keep
AT1G02920	chr1	658656	659771	118.94	108.558	200.201	136.227	protein_coding	GSTF7;_copper_ion_binding_/_glutathione_binding_/_glutathione_transferase	Encodes_glutathione_transferase_belonging_to_the_phi_class_of_GSTs._Naming_convention_according_to_Wagner_et_al._(2002).	GSTF7;_FUNCTIONS_IN:_glutathione_transferase_activity,_copper_ion_binding,_glutathione_binding;_INVOLVED_IN:_response_to_cadmium_ion,_response_to_salt_stress,_defense_response_to_bacterium,_toxin_catabolic_process;_LOCATED_IN:_nucleus,_vacuole,_cytoplasm;_EXPRESSED_IN:_root,_cultured_cell,_leaf;_EXPRESSED_DURING:_seedling_growth;_CONTAINS_InterPro_DOMAIN/s:_Thioredoxin_fold_(InterPro:IPR012335),_…	del
AT1G02930	chr1	661176	662427	185.511	122.976	241.248	165.496	protein_coding	ATGSTF6_(GLUTATHIONE_S-TRANSFERASE);_copper_ion_binding_/_glutathione_binding_/_glutathione_transferase	Encodes_glutathione_transferase_belonging_to_the_phi_class_of_GSTs._Naming_convention_according_to_Wagner_et_al._(2002).	GLUTATHIONE_S-TRANSFERASE_(ATGSTF6);_FUNCTIONS_IN:_glutathione_transferase_activity,_copper_ion_binding,_glutathione_binding;_INVOLVED_IN:_in_7_processes;_LOCATED_IN:_mitochondrion,_cell_wall,_vacuole,_cytoplasm;_EXPRESSED_IN:_fruit,_root,_cultured_cell,_leaf;_EXPRESSED_DURING:_seedling_growth;_CONTAINS_InterPro_DOMAIN/s:_Thioredoxin_fold_(InterPro:IPR012335),_Glutathione_S-transferase,_C-termina…	del
AT1G02940	chr1	663078	664128	0	0.931651	0	0.424087	protein_coding	GSTF5_(GLUTATHIONE_S-TRANSFERASE_(CLASS_PHI)_5);_glutathione_transferase	Encodes_glutathione_transferase_belonging_to_the_phi_class_of_GSTs._Naming_convention_according_to_Wagner_et_al._(2002).	GLUTATHIONE_S-TRANSFERASE_(CLASS_PHI)_5_(GSTF5);_FUNCTIONS_IN:_glutathione_transferase_activity;_INVOLVED_IN:_N-terminal_protein_myristoylation,_toxin_catabolic_process;_LOCATED_IN:_mitochondrion,_cytoplasm;_EXPRESSED_IN:_13_plant_structures;_EXPRESSED_DURING:_9_growth_stages;_CONTAINS_InterPro_DOMAIN/s:_Thioredoxin_fold_(InterPro:IPR012335),_Glutathione_S-transferase,_C-terminal_(InterPro:IPR004…	keep
AT1G02950	chr1	665151	666452	4.66014	4.63578	5.47502	5.57932	protein_coding	ATGSTF4_(GLUTATHIONE_S-TRANSFERASE_F4);_glutathione_transferase	Encodes_glutathione_transferase_belonging_to_the_phi_class_of_GSTs._Naming_convention_according_to_Wagner_et_al._(2002).	GLUTATHIONE_S-TRANSFERASE_F4_(ATGSTF4);_FUNCTIONS_IN:_glutathione_transferase_activity;_INVOLVED_IN:_toxin_catabolic_process;_LOCATED_IN:_cytoplasm;_EXPRESSED_IN:_21_plant_structures;_EXPRESSED_DURING:_10_growth_stages;_CONTAINS_InterPro_DOMAIN/s:_Glutathione_S-transferase,_C-terminal_(InterPro:IPR004046),_Glutathione_S-transferase,_C-terminal-like_(InterPro:IPR010987),_Glutathione_S-transferase/…	keep
AT1G02952	chr1	665353	666367	0.0537195	0.0449272	0.0351329	0.0456919	other_rna	other_RNA	Potential_natural_antisense_gene,_locus_overlaps_with_AT1G02950	_	keep
AT1G02960	chr1	666871	669837	10.7797	17.2117	12.2735	14.5484	protein_coding	unknown_protein	_	unknown_protein;_LOCATED_IN:_cellular_component_unknown;_EXPRESSED_IN:_23_plant_structures;_EXPRESSED_DURING:_13_growth_stages;_BEST_Arabidopsis_thaliana_protein_match_is:_unknown_protein_(TAIR:AT1G02965.1);_Has_63_Blast_hits_to_62_proteins_in_27_species:_Archae_-_0;_Bacteria_-_2;_Metazoa_-_19;_Fungi_-_5;_Plants_-_14;_Viruses_-_0;_Other_Eukaryotes_-_23_(source:_NCBI_BLink).	keep
AT1G02965	chr1	671660	672814	0	0	0	0	protein_coding	unknown_protein	_	unknown_protein;_FUNCTIONS_IN:_molecular_function_unknown;_INVOLVED_IN:_biological_process_unknown;_LOCATED_IN:_cellular_component_unknown;_BEST_Arabidopsis_thaliana_protein_match_is:_unknown_protein_(TAIR:AT1G02960.3);_Has_5_Blast_hits_to_5_proteins_in_1_species:_Archae_-_0;_Bacteria_-_0;_Metazoa_-_0;_Fungi_-_0;_Plants_-_5;_Viruses_-_0;_Other_Eukaryotes_-_0_(source:_NCBI_BLink).	keep
AT1G02970	chr1	673305	676378	0	0.980025	0.433004	0.703169	protein_coding	WEE1_(ARABIDOPSIS_WEE1_KINASE_HOMOLOG);_kinase/_protein_kinase	Protein_kinase_that_negatively_regulates_the_entry_into_mitosis.	ARABIDOPSIS_WEE1_KINASE_HOMOLOG_(WEE1);_FUNCTIONS_IN:_protein_kinase_activity,_kinase_activity;_INVOLVED_IN:_DNA_replication_checkpoint,_cell_cycle_arrest;_EXPRESSED_IN:_22_plant_structures;_EXPRESSED_DURING:_13_growth_stages;_CONTAINS_InterPro_DOMAIN/s:_Protein_kinase,_ATP_binding_site_(InterPro:IPR017441),_Protein_kinase,_core_(InterPro:IPR000719),_Serine/threonine_protein_kinase-related_(Inter…	del
AT1G02980	chr1	677868	681310	0	0	0	0	protein_coding	CUL2_(CULLIN_2);_ubiquitin_protein_ligase_binding	encodes_an_Arabidopsis_cullin	CULLIN_2_(CUL2);_FUNCTIONS_IN:_ubiquitin_protein_ligase_binding;_INVOLVED_IN:_cell_cycle,_ubiquitin-dependent_protein_catabolic_process;_LOCATED_IN:_SCF_ubiquitin_ligase_complex,_chloroplast_envelope;_EXPRESSED_IN:_sperm_cell,_flower;_EXPRESSED_DURING:_petal_differentiation_and_expansion_stage;_CONTAINS_InterPro_DOMAIN/s:_Winged_helix_repressor_DNA-binding_(InterPro:IPR011991),_Cullin_homology_(I…	keep
AT1G02990	chr1	681395	687315	6.15072	5.31059	5.56291	4.92349	protein_coding	_	FUNCTIONS_IN:_molecular_function_unknown;_INVOLVED_IN:_biological_process_unknown;_LOCATED_IN:_cellular_component_unknown;_BEST_Arabidopsis_thaliana_protein_match_is:_zinc_ion_binding_(TAIR:AT3G62900.1);_Has_5071_Blast_hits_to_3731_proteins_in_313_species:_Archae_-_10;_Bacteria_-_271;_Metazoa_-_2187;_Fungi_-_266;_Plants_-_194;_Viruses_-_11;_Other_Eukaryotes_-_2132_(source:_NCBI_BLink).	_	keep
AT1G03000	chr1	687889	692560	9.31391	15.4457	8.93739	12.8054	protein_coding	PEX6_(PEROXIN_6);_ATP_binding_/_ATPase/_nucleoside-triphosphatase/_nucleotide_binding	Encodes_an_apparent_ATPase_similar_to_yeast_and_human_protein_required_for_peroxisomal_biogenesis.__May_facilitate_recycling_of_PEX5,_the_peroxisomal_matrix_protein_receptor,_and_thereby_promote_peroxisomal_matrix_protein_import.	PEROXIN_6_(PEX6);_FUNCTIONS_IN:_nucleoside-triphosphatase_activity,_ATPase_activity,_nucleotide_binding,_ATP_binding;_INVOLVED_IN:_protein_import_into_peroxisome_matrix,_fatty_acid_beta-oxidation;_EXPRESSED_IN:_22_plant_structures;_EXPRESSED_DURING:_13_growth_stages;_CONTAINS_InterPro_DOMAIN/s:_ATPase,_AAA-type,_core_(InterPro:IPR003959),_ATPase,_AAA+_type,_core_(InterPro:IPR003593),_ATPase,_AAA-…	keep
AT1G03010	chr1	693479	696382	0.269447	0.402799	0.415435	0.419829	protein_coding	phototropic-responsive_NPH3_family_protein	_	phototropic-responsive_NPH3_family_protein;_FUNCTIONS_IN:_protein_binding,_signal_transducer_activity;_INVOLVED_IN:_response_to_light_stimulus;_EXPRESSED_IN:_inflorescence_meristem,_leaf_apex,_cauline_leaf,_flower,_root;_EXPRESSED_DURING:_petal_differentiation_and_expansion_stage;_CONTAINS_InterPro_DOMAIN/s:_NPH3_(InterPro:IPR004249),_BTB/POZ_fold_(InterPro:IPR011333),_BTB/POZ-like_(InterPro:IPR0…	keep
AT1G03020	chr1	698206	698515	1.26257	0	3.45137	1.45849	protein_coding	glutaredoxin_family_protein	_	glutaredoxin_family_protein;_FUNCTIONS_IN:_electron_carrier_activity,_arsenate_reductase_(glutaredoxin)_activity,_protein_disulfide_oxidoreductase_activity;_INVOLVED_IN:_cell_redox_homeostasis;_LOCATED_IN:_cellular_component_unknown;_EXPRESSED_IN:_7_plant_structures;_EXPRESSED_DURING:_6_growth_stages;_CONTAINS_InterPro_DOMAIN/s:_Glutaredoxin-like,_plant_II_(InterPro:IPR011905),_Thioredoxin_fold_(…	del
AT1G03022	chr1	699120	699246	0	0	0	0	protein_coding	unknown_protein	_	unknown_protein;_Has_0_Blast_hits_to_0_proteins_in_0_species_(source:_NCBI_BLink).	keep
AT1G03030	chr1	701477	703864	7.47473	9.27389	9.2567	10.3668	protein_coding	phosphoribulokinase/uridine_kinase_family_protein	_	phosphoribulokinase/uridine_kinase_family_protein;_FUNCTIONS_IN:_kinase_activity,_phosphotransferase_activity,_alcohol_group_as_acceptor,_ATP_binding;_INVOLVED_IN:_biosynthetic_process;_LOCATED_IN:_chloroplast;_EXPRESSED_IN:_22_plant_structures;_EXPRESSED_DURING:_13_growth_stages;_CONTAINS_InterPro_DOMAIN/s:_Uridine_kinase_(InterPro:IPR000764);_Has_1794_Blast_hits_to_1794_proteins_in_581_species:…	keep
AT1G03040	chr1	703905	706631	18.4115	23.8473	17.4677	25.4567	protein_coding	basic_helix-loop-helix_(bHLH)_family_protein	_	basic_helix-loop-helix_(bHLH)_family_protein;_FUNCTIONS_IN:_transcription_factor_activity,_DNA_binding;_INVOLVED_IN:_regulation_of_transcription,_acetyl-CoA_biosynthetic_process_from_pyruvate;_LOCATED_IN:_nucleus;_EXPRESSED_IN:_22_plant_structures;_EXPRESSED_DURING:_13_growth_stages;_CONTAINS_InterPro_DOMAIN/s:_Basic_helix-loop-helix_dimerisation_region_bHLH_(InterPro:IPR001092),_Helix-loop-helix…	keep
AT1G03050	chr1	707725	710041	0	0	0	0	protein_coding	epsin_N-terminal_homology_(ENTH)_domain-containing_protein_/_clathrin_assembly_protein-related	_	epsin_N-terminal_homology_(ENTH)_domain-containing_protein_/_clathrin_assembly_protein-related;_FUNCTIONS_IN:_phospholipid_binding,_clathrin_binding,_binding,_phosphatidylinositol_binding;_INVOLVED_IN:_N-terminal_protein_myristoylation,_clathrin_coat_assembly;_LOCATED_IN:_clathrin_coat;_EXPRESSED_IN:_9_plant_structures;_EXPRESSED_DURING:_L_mature_pollen_stage,_M_germinated_pollen_stage,_4_anthesi…	keep
AT1G03055	chr1	710017	711803	2.02009	1.32594	3.31781	1.29633	protein_coding	unknown_protein	_	unknown_protein;_FUNCTIONS_IN:_molecular_function_unknown;_INVOLVED_IN:_biological_process_unknown;_LOCATED_IN:_cellular_component_unknown;_EXPRESSED_IN:_10_plant_structures;_EXPRESSED_DURING:_6_growth_stages;_BEST_Arabidopsis_thaliana_protein_match_is:_unknown_protein_(TAIR:AT1G64680.1);_Has_40_Blast_hits_to_40_proteins_in_14_species:_Archae_-_0;_Bacteria_-_5;_Metazoa_-_0;_Fungi_-_0;_Plants_-_34…	del
AT1G03060	chr1	712472	726891	9.19933	15.4281	10.0277	16.1183	protein_coding	WD-40_repeat_family_protein_/_beige-related	Encodes_a_WD/BEACH_domain_protein_involved_in_cell_morphogenesis.	WD-40_repeat_family_protein_/_beige-related;_FUNCTIONS_IN:_binding;_INVOLVED_IN:_signal_transduction;_EXPRESSED_IN:_23_plant_structures;_EXPRESSED_DURING:_15_growth_stages;_CONTAINS_InterPro_DOMAIN/s:_WD40_repeat-like_(InterPro:IPR011046),_Beige/BEACH_(InterPro:IPR000409),_WD40_repeat,_region_(InterPro:IPR017986),_WD40/YVTN_repeat-like_(InterPro:IPR015943),_WD40_repeat_(InterPro:IPR001680),_Armad…	keep
AT1G03070	chr1	729934	731557	1.03813	0.56558	0.625403	0.620498	protein_coding	glutamate_binding	_	glutamate_binding;_FUNCTIONS_IN:_glutamate_binding;_INVOLVED_IN:_biological_process_unknown;_LOCATED_IN:_cellular_component_unknown;_EXPRESSED_IN:_24_plant_structures;_EXPRESSED_DURING:_15_growth_stages;_CONTAINS_InterPro_DOMAIN/s:_Uncharacterised_protein_family_UPF0005_(InterPro:IPR006214);_BEST_Arabidopsis_thaliana_protein_match_is:_glutamate_binding_(TAIR:AT4G02690.1);_Has_3927_Blast_hits_to_3…	keep
AT1G03080	chr1	731703	737332	40.5837	30.9158	44.6251	31.2275	protein_coding	_	FUNCTIONS_IN:_molecular_function_unknown;_INVOLVED_IN:_biological_process_unknown;_LOCATED_IN:_plasma_membrane;_EXPRESSED_IN:_22_plant_structures;_EXPRESSED_DURING:_13_growth_stages;_CONTAINS_InterPro_DOMAIN/s:_Prefoldin_(InterPro:IPR009053),_KIP1-like_(InterPro:IPR011684);_BEST_Arabidopsis_thaliana_protein_match_is:_kinase_interacting_family_protein_(TAIR:AT3G22790.1);_Has_169162_Blast_hits_to_6…	_	keep
AT1G03090	chr1	739678	744184	258.61	280.119	290.96	312.134	protein_coding	MCCA;_methylcrotonoyl-CoA_carboxylase	MCCA_is_the_biotinylated_subunit_of_the_dimer_MCCase,_which_is_involved_in_leucine_degradation._Both_subunits_are_nuclear_coded_and_the_active_enzyme_is_located_in_the_mitochondrion.	MCCA;_FUNCTIONS_IN:_methylcrotonoyl-CoA_carboxylase_activity;_INVOLVED_IN:_leucine_catabolic_process;_LOCATED_IN:_mitochondrion,_cytosolic_ribosome;_EXPRESSED_IN:_25_plant_structures;_EXPRESSED_DURING:_13_growth_stages;_CONTAINS_InterPro_DOMAIN/s:_Single_hybrid_motif_(InterPro:IPR011053),_Biotin/lipoyl_attachment_(InterPro:IPR000089),_Carbamoyl_phosphate_synthase,_large_subunit,_N-terminal_(Inter…	keep
AT1G03100	chr1	743884	746479	0.905809	1.05598	1.68693	1.16295	protein_coding	pentatricopeptide_(PPR)_repeat-containing_protein	_	pentatricopeptide_(PPR)_repeat-containing_protein;_EXPRESSED_IN:_21_plant_structures;_EXPRESSED_DURING:_13_growth_stages;_CONTAINS_InterPro_DOMAIN/s:_Pentatricopeptide_repeat_(InterPro:IPR002885);_BEST_Arabidopsis_thaliana_protein_match_is:_pentatricopeptide_(PPR)_repeat-containing_protein_(TAIR:AT1G69290.1);_Has_4755_Blast_hits_to_2316_proteins_in_91_species:_Archae_-_0;_Bacteria_-_27;_Metazoa_-…	keep
AT1G03103	chr1	747196	748057	0	0	0	0	protein_coding	protease_inhibitor/seed_storage/lipid_transfer_protein_(LTP)_family_protein	_	protease_inhibitor/seed_storage/lipid_transfer_protein_(LTP)_family_protein;_FUNCTIONS_IN:_molecular_function_unknown;_INVOLVED_IN:_lipid_transport;_LOCATED_IN:_membrane;_CONTAINS_InterPro_DOMAIN/s:_Bifunctional_inhibitor/plant_lipid_transfer_protein/seed_storage_(InterPro:IPR016140),_Plant_lipid_transfer_protein/seed_storage/trypsin-alpha_amylase_inhibitor_(InterPro:IPR003612),_Plant_lipid_trans…	keep
AT1G03106	chr1	748101	749034	2.54538	0.510764	0.564731	0	protein_coding	unknown_protein	_	unknown_protein;_FUNCTIONS_IN:_molecular_function_unknown;_INVOLVED_IN:_biological_process_unknown;_LOCATED_IN:_cellular_component_unknown;_Has_2_Blast_hits_to_2_proteins_in_1_species:_Archae_-_0;_Bacteria_-_0;_Metazoa_-_0;_Fungi_-_0;_Plants_-_2;_Viruses_-_0;_Other_Eukaryotes_-_0_(source:_NCBI_BLink).	del
AT1G03110	chr1	749245	751963	3.32569	6.29421	3.09678	6.89977	protein_coding	transducin_family_protein_/_WD-40_repeat_family_protein	_	transducin_family_protein_/_WD-40_repeat_family_protein;_FUNCTIONS_IN:_nucleotide_binding;_INVOLVED_IN:_biological_process_unknown;_LOCATED_IN:_cellular_component_unknown;_EXPRESSED_IN:_24_plant_structures;_EXPRESSED_DURING:_15_growth_stages;_CONTAINS_InterPro_DOMAIN/s:_WD40_repeat-like_(InterPro:IPR011046),_WD40_repeat,_region_(InterPro:IPR017986),_WD40/YVTN_repeat-like_(InterPro:IPR015943),_WD4…	keep
AT1G03120	chr1	752270	753140	1.59715	2.76136	0.677938	2.30611	protein_coding	ATRAB28	Atrab28_plays_a_role_in_the_ion_cell_balance_during_late_embryogenesis_and_germination.	ATRAB28;_INVOLVED_IN:_multicellular_organismal_development,_response_to_lithium_ion,_cellular_ion_homeostasis,_seed_germination;_LOCATED_IN:_nucleolus,_nucleus;_EXPRESSED_IN:_procambium;_CONTAINS_InterPro_DOMAIN/s:_Seed_maturation_protein_(InterPro:IPR007011);_BEST_Arabidopsis_thaliana_protein_match_is:_seed_maturation_family_protein_(TAIR:AT5G27980.1);_Has_95_Blast_hits_to_73_proteins_in_12_spec…	keep
AT1G03130	chr1	753306	754198	1053.31	663.135	958.724	507.861	protein_coding	PSAD-2_(photosystem_I_subunit_D-2)	Encodes_a_protein_predicted_by_sequence_similarity_with_spinach_PsaD_to_be_photosystem_I_reaction_center_subunit_II_(PsaD2)	photosystem_I_subunit_D-2_(PSAD-2);_FUNCTIONS_IN:_molecular_function_unknown;_INVOLVED_IN:_photosynthesis;_LOCATED_IN:_in_6_components;_EXPRESSED_IN:_23_plant_structures;_EXPRESSED_DURING:_14_growth_stages;_CONTAINS_InterPro_DOMAIN/s:_Photosystem_I_protein_PsaD_(InterPro:IPR003685);_BEST_Arabidopsis_thaliana_protein_match_is:_PSAD-1_(photosystem_I_subunit_D-1)_(TAIR:AT4G02770.1);_Has_444_Blast_hi…	keep
AT1G03140	chr1	754370	756303	41.3971	72.082	48.848	72.086	protein_coding	splicing_factor_Prp18_family_protein	_	splicing_factor_Prp18_family_protein;_INVOLVED_IN:_RNA_splicing;_LOCATED_IN:_spliceosome;_EXPRESSED_IN:_male_gametophyte,_cultured_cell,_pollen_tube;_EXPRESSED_DURING:_L_mature_pollen_stage,_M_germinated_pollen_stage;_CONTAINS_InterPro_DOMAIN/s:_Pre-mRNA_processing_factor_4_(PRP4)_like_(InterPro:IPR014906),_Splicing_factor_motif_(InterPro:IPR003648),_Prp18_(InterPro:IPR004098);_BEST_Arabidopsis_t…	keep
AT1G03150	chr1	756413	758612	32.2658	29.5995	26.0972	30.3228	protein_coding	GCN5-related_N-acetyltransferase_(GNAT)_family_protein	_	GCN5-related_N-acetyltransferase_(GNAT)_family_protein;_FUNCTIONS_IN:_N-acetyltransferase_activity;_INVOLVED_IN:_metabolic_process;_LOCATED_IN:_cellular_component_unknown;_EXPRESSED_IN:_22_plant_structures;_EXPRESSED_DURING:_13_growth_stages;_CONTAINS_InterPro_DOMAIN/s:_GCN5-related_N-acetyltransferase_(InterPro:IPR000182),_Acyl-CoA_N-acyltransferase_(InterPro:IPR016181);_BEST_Arabidopsis_thalian…	keep
AT1G03160	chr1	761281	766158	20.9756	26.3349	17.4385	23.4102	protein_coding	FZL_(FZO-LIKE);_GTP_binding_/_GTPase/_thiamin-phosphate_diphosphorylase	A_new_plant-specific_member_of_the_dynamin_superfamily;_defines_a_new_protein_class_within_the_dynamin_superfamily_of_membrane_remodeling_GTPases_that_regulates_organization_of_the_thylakoid_network_in_plants._Targeted_to_chloroplasts_and_associated_with_thylakoid_and_envelope_membranes_as_punctate_structures._Knockout_mutants_have_abnormalities_in_chloroplast_and_thylakoid_morphology,_including_…	FZO-LIKE_(FZL);_FUNCTIONS_IN:_thiamin-phosphate_diphosphorylase_activity,_GTP_binding,_GTPase_activity;_INVOLVED_IN:_thylakoid_membrane_organization,_vegetative_to_reproductive_phase_transition;_LOCATED_IN:_chloroplast_membrane,_chloroplast;_EXPRESSED_IN:_23_plant_structures;_EXPRESSED_DURING:_13_growth_stages;_CONTAINS_InterPro_DOMAIN/s:_Thiamine_monophosphate_synthase_(InterPro:IPR003733),_Dyna…	keep
AT1G03170	chr1	769631	770684	0	0.409383	0	0	protein_coding	unknown_protein	_	unknown_protein;_FUNCTIONS_IN:_molecular_function_unknown;_INVOLVED_IN:_biological_process_unknown;_LOCATED_IN:_cellular_component_unknown;_EXPRESSED_IN:_15_plant_structures;_EXPRESSED_DURING:_6_growth_stages;_BEST_Arabidopsis_thaliana_protein_match_is:_unknown_protein_(TAIR:AT4G02810.1);_Has_42_Blast_hits_to_42_proteins_in_10_species:_Archae_-_0;_Bacteria_-_0;_Metazoa_-_1;_Fungi_-_0;_Plants_-_41…	del
AT1G03180	chr1	773410	775344	0.694247	2.98341	0.502822	2.85592	protein_coding	unknown_protein	_	unknown_protein;_FUNCTIONS_IN:_molecular_function_unknown;_INVOLVED_IN:_biological_process_unknown;_EXPRESSED_IN:_15_plant_structures;_EXPRESSED_DURING:_8_growth_stages;_Has_16_Blast_hits_to_16_proteins_in_6_species:_Archae_-_0;_Bacteria_-_0;_Metazoa_-_3;_Fungi_-_0;_Plants_-_13;_Viruses_-_0;_Other_Eukaryotes_-_0_(source:_NCBI_BLink).	keep
AT1G03190	chr1	775526	780062	3.41449	5.05284	3.85722	5.50993	protein_coding	UVH6_(ULTRAVIOLET_HYPERSENSITIVE_6);_ATP_binding_/_ATP-dependent_DNA_helicase/_ATP-dependent_helicase/_DNA_binding_/_hydrolase,_acting_on_acid_anhydrides,_in_phosphorus-containing_anhydrides_/_nucleic_acid_binding	UV_damage_and_heat_induce_a_common_stress_response_in_plants_that_leads_to_tissue_death_and_reduced_chloroplast_function._The_UVH6_product_is_suggested_to_be_a_negative_regulator_of_this_response.	ULTRAVIOLET_HYPERSENSITIVE_6_(UVH6);_FUNCTIONS_IN:_in_6_functions;_INVOLVED_IN:_response_to_UV,_DNA_repair,_response_to_heat;_LOCATED_IN:_nucleus;_EXPRESSED_IN:_25_plant_structures;_EXPRESSED_DURING:_14_growth_stages;_CONTAINS_InterPro_DOMAIN/s:_Helicase,_superfamily_1_and_2,_ATP-binding,_DinG/Rad3-type_(InterPro:IPR014013),_Xeroderma_pigmentosum_group_D_protein_(InterPro:IPR001945),_Helicase-lik…	keep
AT1G03200	chr1	780601	781285	7.30865	6.14714	5.35802	5.2419	protein_coding	unknown_protein	_	unknown_protein;_FUNCTIONS_IN:_molecular_function_unknown;_INVOLVED_IN:_biological_process_unknown;_LOCATED_IN:_cellular_component_unknown;_BEST_Arabidopsis_thaliana_protein_match_is:_unknown_protein_(TAIR:AT1G03240.1);_Has_2_Blast_hits_to_2_proteins_in_1_species:_Archae_-_0;_Bacteria_-_0;_Metazoa_-_0;_Fungi_-_0;_Plants_-_2;_Viruses_-_0;_Other_Eukaryotes_-_0_(source:_NCBI_BLink).	del
AT1G03210	chr1	782947	784240	17.5014	21.762	23.3039	26.5398	protein_coding	phenazine_biosynthesis_PhzC/PhzF_family_protein	_	phenazine_biosynthesis_PhzC/PhzF_family_protein;_FUNCTIONS_IN:_catalytic_activity;_INVOLVED_IN:_biosynthetic_process;_LOCATED_IN:_endomembrane_system;_EXPRESSED_IN:_24_plant_structures;_EXPRESSED_DURING:_15_growth_stages;_CONTAINS_InterPro_DOMAIN/s:_Phenazine_biosynthesis_PhzC/PhzF_protein_(InterPro:IPR003719);_BEST_Arabidopsis_thaliana_protein_match_is:_catalytic_(TAIR:AT4G02860.1);_Has_2445_Bla…	del
AT1G03220	chr1	787121	788651	171.415	46.3271	178.126	60.2063	protein_coding	extracellular_dermal_glycoprotein,_putative_/_EDGP,_putative	_	extracellular_dermal_glycoprotein,_putative_/_EDGP,_putative;_FUNCTIONS_IN:_aspartic-type_endopeptidase_activity;_INVOLVED_IN:_response_to_salt_stress;_LOCATED_IN:_cell_wall,_plasma_membrane,_membrane,_plant-type_cell_wall;_EXPRESSED_IN:_stem,_root,_callus,_pollen_tube,_leaf;_CONTAINS_InterPro_DOMAIN/s:_Peptidase_aspartic,_catalytic_(InterPro:IPR009007),_Peptidase_A1_(InterPro:IPR001461);_BEST_Ar…	keep
AT1G03230	chr1	790090	791592	16.8107	26.2285	26.2833	34.8028	protein_coding	extracellular_dermal_glycoprotein,_putative_/_EDGP,_putative	_	extracellular_dermal_glycoprotein,_putative_/_EDGP,_putative;_FUNCTIONS_IN:_aspartic-type_endopeptidase_activity;_INVOLVED_IN:_response_to_salt_stress;_LOCATED_IN:_cell_wall,_plant-type_cell_wall;_EXPRESSED_IN:_stem,_root;_CONTAINS_InterPro_DOMAIN/s:_Peptidase_aspartic,_catalytic_(InterPro:IPR009007),_Peptidase_A1_(InterPro:IPR001461);_BEST_Arabidopsis_thaliana_protein_match_is:_extracellular_der…	del
AT1G03240	chr1	792221	792986	0	0.416037	0	0	protein_coding	unknown_protein	_	unknown_protein;_FUNCTIONS_IN:_molecular_function_unknown;_INVOLVED_IN:_biological_process_unknown;_LOCATED_IN:_cellular_component_unknown;_EXPRESSED_IN:_male_gametophyte,_pollen_tube;_EXPRESSED_DURING:_L_mature_pollen_stage,_M_germinated_pollen_stage;_BEST_Arabidopsis_thaliana_protein_match_is:_unknown_protein_(TAIR:AT1G03200.1);_Has_2_Blast_hits_to_2_proteins_in_1_species:_Archae_-_0;_Bacteria_…	del
AT1G03250	chr1	793352	795368	19.1234	18.4523	17.9695	16.9432	protein_coding	unknown_protein	_	unknown_protein;_FUNCTIONS_IN:_molecular_function_unknown;_INVOLVED_IN:_biological_process_unknown;_LOCATED_IN:_cellular_component_unknown;_EXPRESSED_IN:_24_plant_structures;_EXPRESSED_DURING:_15_growth_stages;_Has_65_Blast_hits_to_65_proteins_in_22_species:_Archae_-_0;_Bacteria_-_0;_Metazoa_-_29;_Fungi_-_0;_Plants_-_27;_Viruses_-_0;_Other_Eukaryotes_-_9_(source:_NCBI_BLink).	keep
AT1G03260	chr1	795531	798463	6.42582	5.85287	5.62485	6.38544	protein_coding	_	LOCATED_IN:_endomembrane_system;_EXPRESSED_IN:_24_plant_structures;_EXPRESSED_DURING:_15_growth_stages;_CONTAINS_InterPro_DOMAIN/s:_SNARE_associated_Golgi_protein_(InterPro:IPR015414);_BEST_Arabidopsis_thaliana_protein_match_is:_unknown_protein_(TAIR:AT5G19070.1);_Has_3432_Blast_hits_to_3432_proteins_in_730_species:_Archae_-_8;_Bacteria_-_1831;_Metazoa_-_239;_Fungi_-_87;_Plants_-_162;_Viruses_-_0…	_	keep
AT1G03270	chr1	799190	802436	0.695707	3.71441	1.14573	3.39217	protein_coding	_	FUNCTIONS_IN:_molecular_function_unknown;_INVOLVED_IN:_biological_process_unknown;_LOCATED_IN:_endomembrane_system;_EXPRESSED_IN:_21_plant_structures;_EXPRESSED_DURING:_14_growth_stages;_CONTAINS_InterPro_DOMAIN/s:_Protein_of_unknown_function_DUF21_(InterPro:IPR002550),_Cystathionine_beta-synthase,_core_(InterPro:IPR000644);_BEST_Arabidopsis_thaliana_protein_match_is:_unknown_protein_(TAIR:AT4G14…	_	keep
AT1G03280	chr1	803034	807066	17.7866	19.5731	18.1531	20.0029	protein_coding	transcription_initiation_factor_IIE_(TFIIE)_alpha_subunit_family_protein_/_general_transcription_factor_TFIIE_family_protein	_	transcription_initiation_factor_IIE_(TFIIE)_alpha_subunit_family_protein_/_general_transcription_factor_TFIIE_family_protein;_FUNCTIONS_IN:_RNA_polymerase_II_transcription_factor_activity,_transcription_initiation_factor_activity;_INVOLVED_IN:_transcription_initiation_from_RNA_polymerase_II_promoter;_LOCATED_IN:_endomembrane_system,_transcription_factor_TFIIE_complex;_EXPRESSED_IN:_24_plant_struc…	keep
AT1G03290	chr1	807395	810690	20.0024	18.864	20.0381	15.9609	protein_coding	unknown_protein	_	unknown_protein;_FUNCTIONS_IN:_molecular_function_unknown;_INVOLVED_IN:_biological_process_unknown;_LOCATED_IN:_cellular_component_unknown;_EXPRESSED_IN:_22_plant_structures;_EXPRESSED_DURING:_13_growth_stages;_BEST_Arabidopsis_thaliana_protein_match_is:_unknown_protein_(TAIR:AT4G02880.1);_Has_10945_Blast_hits_to_7852_proteins_in_686_species:_Archae_-_147;_Bacteria_-_1290;_Metazoa_-_5004;_Fungi_-…	keep
AT1G03300	chr1	811032	813086	0.87335	2.28925	1.03876	2.07054	protein_coding	agenet_domain-containing_protein	_	agenet_domain-containing_protein;_FUNCTIONS_IN:_RNA_binding;_INVOLVED_IN:_biological_process_unknown;_LOCATED_IN:_cellular_component_unknown;_EXPRESSED_IN:_22_plant_structures;_EXPRESSED_DURING:_13_growth_stages;_CONTAINS_InterPro_DOMAIN/s:_Tudor-like,_plant_(InterPro:IPR014002),_Agenet_(InterPro:IPR008395),_Protein_of_unknown_function_DUF724_(InterPro:IPR007930);_BEST_Arabidopsis_thaliana_protei…	keep
AT1G03310	chr1	813470	816749	8.12552	13.3055	6.7889	11.1859	protein_coding	isoamylase,_putative_/_starch_debranching_enzyme,_putative	Encodes_a_protein_with_strong_similarity_to_isoamylase_(EC:3.2.1.68)_however_lacks_critical_residues_known_to_be_important_for_activity._Appears_to_co_localize_with_ISA1_in_the_chloroplast_isoamylase_complex.__Mutations_in_this_gene_cause_the_loss_of_detectable_isoamylase_activity_and_the_disruption_of_normal_starch_structure._It_has_been_postulated_that_AtISA2_interacts_with_AtISA1_to_form_the_I…	DEBRANCHING_ENZYME_1_(DBE1);_FUNCTIONS_IN:_isoamylase_activity,_alpha-amylase_activity;_INVOLVED_IN:_amylopectin_biosynthetic_process,_carbohydrate_metabolic_process;_LOCATED_IN:_chloroplast;_EXPRESSED_IN:_22_plant_structures;_EXPRESSED_DURING:_13_growth_stages;_CONTAINS_InterPro_DOMAIN/s:_Glycoside_hydrolase,_family_13,_N-terminal_(InterPro:IPR004193),_Immunoglobulin_E-set_(InterPro:IPR014756),_…	keep
AT1G03320	chr1	817026	817767	0	0	0	0	protein_coding	unknown_protein	_	unknown_protein;_FUNCTIONS_IN:_molecular_function_unknown;_INVOLVED_IN:_biological_process_unknown;_LOCATED_IN:_cellular_component_unknown;_Has_1133_Blast_hits_to_723_proteins_in_102_species:_Archae_-_4;_Bacteria_-_14;_Metazoa_-_406;_Fungi_-_130;_Plants_-_78;_Viruses_-_8;_Other_Eukaryotes_-_493_(source:_NCBI_BLink).	keep
AT1G03330	chr1	817982	819563	29.8495	43.9133	32.7595	47.2352	protein_coding	small_nuclear_ribonucleoprotein_D,_putative_/_snRNP_core_SM-like_protein,_putative_/_U6_snRNA-associated_Sm-like_protein,_putative	_	small_nuclear_ribonucleoprotein_D,_putative_/_snRNP_core_SM-like_protein,_putative_/_U6_snRNA-associated_Sm-like_protein,_putative;_FUNCTIONS_IN:_molecular_function_unknown;_LOCATED_IN:_small_nucleolar_ribonucleoprotein_complex,_nucleus;_EXPRESSED_IN:_22_plant_structures;_EXPRESSED_DURING:_13_growth_stages;_CONTAINS_InterPro_DOMAIN/s:_Like-Sm_ribonucleoprotein,_core_(InterPro:IPR001163),_U6_snRNA…	keep
AT1G03340	chr1	819661	821317	1.16579	0.606608	1.10895	0.94536	protein_coding	unknown_protein	_	unknown_protein;_FUNCTIONS_IN:_molecular_function_unknown;_INVOLVED_IN:_biological_process_unknown;_BEST_Arabidopsis_thaliana_protein_match_is:_unknown_protein_(TAIR:AT4G02920.1);_Has_23_Blast_hits_to_22_proteins_in_8_species:_Archae_-_0;_Bacteria_-_1;_Metazoa_-_0;_Fungi_-_0;_Plants_-_22;_Viruses_-_0;_Other_Eukaryotes_-_0_(source:_NCBI_BLink).	keep
AT1G03350	chr1	822637	824393	17.9847	16.3418	19.2303	15.1068	protein_coding	BSD_domain-containing_protein	_	BSD_domain-containing_protein;_FUNCTIONS_IN:_molecular_function_unknown;_INVOLVED_IN:_biological_process_unknown;_LOCATED_IN:_cellular_component_unknown;_EXPRESSED_IN:_24_plant_structures;_EXPRESSED_DURING:_15_growth_stages;_CONTAINS_InterPro_DOMAIN/s:_BSD_(InterPro:IPR005607);_BEST_Arabidopsis_thaliana_protein_match_is:_BSD_domain-containing_protein_(TAIR:AT4G13110.1);_Has_9675_Blast_hits_to_511…	keep
AT1G03360	chr1	824536	826358	2.66846	8.95535	2.81386	13.4542	protein_coding	ATRRP4_(ARABIDOPSIS_THALIANA_RIBOSOMAL_RNA_PROCESSING_4);_RNA_binding_/_exonuclease	_	ARABIDOPSIS_THALIANA_RIBOSOMAL_RNA_PROCESSING_4_(ATRRP4);_FUNCTIONS_IN:_RNA_binding,_exonuclease_activity;_LOCATED_IN:_mitochondrion;_EXPRESSED_IN:_20_plant_structures;_EXPRESSED_DURING:_13_growth_stages;_CONTAINS_InterPro_DOMAIN/s:_Nucleic_acid-binding,_OB-fold-like_(InterPro:IPR016027),_S1,_RNA_binding_(InterPro:IPR003029);_Has_443_Blast_hits_to_443_proteins_in_204_species:_Archae_-_97;_Bacteri…	del
AT1G03370	chr1	826568	835361	11.4012	9.73272	13.1368	10.1823	protein_coding	protein_binding_/_zinc_ion_binding	_	protein_binding_/_zinc_ion_binding;_FUNCTIONS_IN:_protein_binding,_zinc_ion_binding;_INVOLVED_IN:_biological_process_unknown;_LOCATED_IN:_cellular_component_unknown;_EXPRESSED_IN:_23_plant_structures;_EXPRESSED_DURING:_15_growth_stages;_CONTAINS_InterPro_DOMAIN/s:_Zinc_finger,_RING-type_(InterPro:IPR001841),_C2_membrane_targeting_protein_(InterPro:IPR018029),_C2_calcium/lipid-binding_region,_CaLB…	keep
AT1G03380	chr1	835784	840940	29.8512	24.4388	29.1045	21.5345	protein_coding	AtATG18g	_	AtATG18g;_FUNCTIONS_IN:_molecular_function_unknown;_INVOLVED_IN:_response_to_starvation;_EXPRESSED_IN:_23_plant_structures;_EXPRESSED_DURING:_13_growth_stages;_CONTAINS_InterPro_DOMAIN/s:_WD40_repeat-like_(InterPro:IPR011046),_WD40_repeat_(InterPro:IPR001680),_WD40/YVTN_repeat-like_(InterPro:IPR015943);_BEST_Arabidopsis_thaliana_protein_match_is:_AtATG18h_(TAIR:AT1G54710.1);_Has_249_Blast_hits_to…	keep
AT1G03390	chr1	841032	842418	0	0	0	0	protein_coding	transferase_family_protein	_	transferase_family_protein;_FUNCTIONS_IN:_transferase_activity,_transferring_acyl_groups_other_than_amino-acyl_groups,_transferase_activity;_INVOLVED_IN:_biological_process_unknown;_EXPRESSED_IN:_sepal,_flower;_EXPRESSED_DURING:_petal_differentiation_and_expansion_stage;_CONTAINS_InterPro_DOMAIN/s:_Transferase_(InterPro:IPR003480);_BEST_Arabidopsis_thaliana_protein_match_is:_transferase_family_pr…	keep
AT1G03400	chr1	842746	844190	30.8367	6.54677	32.7884	7.72376	protein_coding	2-oxoglutarate-dependent_dioxygenase,_putative	A_single_copy_gene_that_encodes_a_protein_with_sequence_similarity_to_tomato_E8_(ACC_oxidase,_the_last_step_in_ethylene_biosynthesis)_involved_in_ethylene_synthesis_and_fruit_ripening_in_tomato._This_gene_is_not_induced_by_ethylene_in_siliques._The_transcript_is_found_in_siliques,_etiolated_seedlings,_leaves,_stems_and_flowers.	2-oxoglutarate-dependent_dioxygenase,_putative;_FUNCTIONS_IN:_1-aminocyclopropane-1-carboxylate_oxidase_activity;_INVOLVED_IN:_biological_process_unknown;_LOCATED_IN:_cellular_component_unknown;_EXPRESSED_IN:_22_plant_structures;_EXPRESSED_DURING:_13_growth_stages;_CONTAINS_InterPro_DOMAIN/s:_2OG-Fe(II)_oxygenase_(InterPro:IPR005123);_BEST_Arabidopsis_thaliana_protein_match_is:_2A6;_oxidoreductas…	keep
AT1G03410	chr1	844435	847683	4.58567	2.78261	5.71547	2.65163	protein_coding	2A6;_oxidoreductase	_	2A6;_FUNCTIONS_IN:_oxidoreductase_activity;_LOCATED_IN:_endomembrane_system;_EXPRESSED_IN:_18_plant_structures;_EXPRESSED_DURING:_10_growth_stages;_CONTAINS_InterPro_DOMAIN/s:_2OG-Fe(II)_oxygenase_(InterPro:IPR005123);_BEST_Arabidopsis_thaliana_protein_match_is:_2-oxoglutarate-dependent_dioxygenase,_putative_(TAIR:AT1G03400.1);_Has_5739_Blast_hits_to_5722_proteins_in_684_species:_Archae_-_0;_Bact…	keep
AT1G03420	chr1	846663	847739	16.4859	22.9503	12.2924	19.3292	transposable_element_gene	transposable_element_gene	Member_of_Sadhu_non-coding_retrotransposon_family	_	del
AT1G03430	chr1	847872	849500	13.7026	11.1973	17.2685	10.8238	protein_coding	AHP5_(HISTIDINE-CONTAINING_PHOSPHOTRANSFER_FACTOR_5);_histidine_phosphotransfer_kinase	Encodes_AHP5,_one_of_the_six_Arabidopsis_thaliana_histidine_phosphotransfer_proteins_(AHPs).__AHPs_function_as_redundant_positive_regulators_of_cytokinin_signaling.__Members_of_the_AHP_gene_family_include:_AT3G21510_(AHP1),_AT3G29350_(AHP2),_AT5G39340_(AHP3),_AT3G16360_(AHP4),_AT1G03430_(AHP5)_and_AT1G80100_(AHP6).	HISTIDINE-CONTAINING_PHOSPHOTRANSFER_FACTOR_5_(AHP5);_FUNCTIONS_IN:_histidine_phosphotransfer_kinase_activity;_INVOLVED_IN:_cytokinin_mediated_signaling,_two-component_signal_transduction_system_(phosphorelay);_LOCATED_IN:_nucleus,_cytoplasm;_EXPRESSED_IN:_22_plant_structures;_EXPRESSED_DURING:_13_growth_stages;_CONTAINS_InterPro_DOMAIN/s:_Signal_transduction_histidine_kinase,_phosphotransfer_(Hp…	keep
AT1G03440	chr1	852365	854032	6.98614	7.29268	6.93619	6.22561	protein_coding	leucine-rich_repeat_family_protein	_	leucine-rich_repeat_family_protein;_FUNCTIONS_IN:_protein_binding;_INVOLVED_IN:_signal_transduction;_LOCATED_IN:_endomembrane_system;_EXPRESSED_IN:_23_plant_structures;_EXPRESSED_DURING:_13_growth_stages;_CONTAINS_InterPro_DOMAIN/s:_Leucine-rich_repeat_(InterPro:IPR001611),_Leucine-rich_repeat,_N-terminal_(InterPro:IPR013210);_BEST_Arabidopsis_thaliana_protein_match_is:_leucine-rich_repeat_family…	keep
AT1G03445	chr1	854409	859701	0	0	0	0	protein_coding	BSU1_(BRI1_SUPPRESSOR_1);_protein_serine/threonine_phosphatase	encodes_a_serine-threonine_protein_phosphatase_with_an_N-terminal_Kelch-repeat_domain,_which_is_nuclear_localized_and_expressed_preferentially_in_elongating_cells._Genetic_evidence_suggest_that_this_gene_plays_a_redundant_role_(along_with_other_members_of_the_same_gene_family)_in_modulating_growth_in_response_to_brassinosteroid.	BRI1_SUPPRESSOR_1_(BSU1);_FUNCTIONS_IN:_protein_serine/threonine_phosphatase_activity;_INVOLVED_IN:_brassinosteroid_mediated_signaling,_regulation_of_protein_localization;_LOCATED_IN:_nucleus;_EXPRESSED_IN:_sperm_cell,_male_gametophyte,_cultured_cell,_pollen_tube;_EXPRESSED_DURING:_L_mature_pollen_stage,_M_germinated_pollen_stage;_CONTAINS_InterPro_DOMAIN/s:_Galactose_oxidase/kelch,_beta-propelle…	keep
AT1G03457	chr1	860787	864125	2.49627	10.7493	3.31439	13.4303	protein_coding	RNA-binding_protein,_putative	_	RNA-binding_protein,_putative;_FUNCTIONS_IN:_RNA_binding,_nucleotide_binding,_nucleic_acid_binding;_INVOLVED_IN:_biological_process_unknown;_LOCATED_IN:_cellular_component_unknown;_EXPRESSED_IN:_17_plant_structures;_EXPRESSED_DURING:_14_growth_stages;_CONTAINS_InterPro_DOMAIN/s:_RNA_recognition_motif,_RNP-1_(InterPro:IPR000504),_Ribonucleoprotein,_BRUNO-like_(InterPro:IPR015903),_Nucleotide-bindi…	keep
AT1G03470	chr1	865914	867733	4.23054	6.26119	4.9262	6.68722	protein_coding	kinase_interacting_family_protein	_	kinase_interacting_family_protein;_FUNCTIONS_IN:_molecular_function_unknown;_INVOLVED_IN:_biological_process_unknown;_LOCATED_IN:_cellular_component_unknown;_EXPRESSED_IN:_13_plant_structures;_EXPRESSED_DURING:_4_anthesis,_F_mature_embryo_stage,_petal_differentiation_and_expansion_stage,_D_bilateral_stage,_E_expanded_cotyledon_stage;_CONTAINS_InterPro_DOMAIN/s:_KIP1-like_(InterPro:IPR011684);_BES…	keep
AT1G03475	chr1	869050	871211	65.9034	93.7297	63.6435	96.8575	protein_coding	LIN2_(LESION_INITIATION_2);_coproporphyrinogen_oxidase	Encodes_coproporphyrinogen_III_oxidase,_a_key_enzyme_in_the_biosynthetic_pathway_of_chlorophyll_and_heme,_a_tetrapyrrole_pathway._Mutants_express_cytological_and_molecular_markers_associated_with_the_defense_responses,_usually_activated_by_pathogen_infection.	LESION_INITIATION_2_(LIN2);_FUNCTIONS_IN:_coproporphyrinogen_oxidase_activity;_INVOLVED_IN:_tetrapyrrole_biosynthetic_process;_LOCATED_IN:_apoplast,_chloroplast_stroma,_chloroplast,_plastid;_EXPRESSED_IN:_23_plant_structures;_EXPRESSED_DURING:_13_growth_stages;_CONTAINS_InterPro_DOMAIN/s:_Coproporphyrinogen_III_oxidase_(InterPro:IPR001260),_Coproporphyrinogen_III_oxidase,_conserved_site_(InterPro…	keep
AT1G03490	chr1	871873	872906	0	0	0	0	protein_coding	ANAC006_(Arabidopsis_NAC_domain_containing_protein_6);_transcription_factor	_	Arabidopsis_NAC_domain_containing_protein_6_(ANAC006);_FUNCTIONS_IN:_transcription_factor_activity;_INVOLVED_IN:_multicellular_organismal_development,_regulation_of_transcription;_EXPRESSED_IN:_cultured_cell;_CONTAINS_InterPro_DOMAIN/s:_No_apical_meristem_(NAM)_protein_(InterPro:IPR003441);_BEST_Arabidopsis_thaliana_protein_match_is:_transcription_factor_(TAIR:AT1G19040.1);_Has_1670_Blast_hits_to…	keep
AT1G03495	chr1	873183	874935	3.49946	3.2466	3.75691	2.61352	protein_coding	transferase/_transferase,_transferring_acyl_groups_other_than_amino-acyl_groups	_	transferase/_transferase,_transferring_acyl_groups_other_than_amino-acyl_groups;_FUNCTIONS_IN:_transferase_activity,_transferring_acyl_groups_other_than_amino-acyl_groups,_transferase_activity;_INVOLVED_IN:_biological_process_unknown;_CONTAINS_InterPro_DOMAIN/s:_Transferase_(InterPro:IPR003480);_BEST_Arabidopsis_thaliana_protein_match_is:_transferase_family_protein_(TAIR:AT1G03940.1);_Has_988_Bla…	keep
AT1G03502	chr1	875357	875471	6.212	4.52776	4.716	4.60677	small_nucleolar_rna	snoRNA	small_nucleolar_RNA	snoRNA	keep
AT1G03506	chr1	875517	875604	0	0	0	0	small_nucleolar_rna	snoRNA	_	snoRNA	keep
AT1G03510	chr1	876257	877547	0.479203	1.33275	0.340854	1.77522	protein_coding	pentatricopeptide_(PPR)_repeat-containing_protein	_	pentatricopeptide_(PPR)_repeat-containing_protein;_FUNCTIONS_IN:_binding;_INVOLVED_IN:_biological_process_unknown;_LOCATED_IN:_cellular_component_unknown;_EXPRESSED_IN:_10_plant_structures;_EXPRESSED_DURING:_6_growth_stages;_CONTAINS_InterPro_DOMAIN/s:_Pentatricopeptide_repeat_(InterPro:IPR002885),_Tetratricopeptide-like_helical_(InterPro:IPR011990);_BEST_Arabidopsis_thaliana_protein_match_is:_pe…	keep
AT1G03515	chr1	877647	877719	0	0	0	0	pre_trna	pre-tRNA	_	tRNA-Asp_(anticodon:_GTC)	keep
AT1G03520	chr1	877861	880158	16.4996	11.3061	15.9064	9.87336	protein_coding	glycosyltransferase_family_14_protein_/_core-2/I-branching_enzyme_family_protein	_	glycosyltransferase_family_14_protein_/_core-2/I-branching_enzyme_family_protein;_FUNCTIONS_IN:_transferase_activity,_transferring_glycosyl_groups,_acetylglucosaminyltransferase_activity;_INVOLVED_IN:_carbohydrate_biosynthetic_process;_LOCATED_IN:_membrane;_EXPRESSED_IN:_22_plant_structures;_EXPRESSED_DURING:_13_growth_stages;_CONTAINS_InterPro_DOMAIN/s:_Glycosyl_transferase,_family_14_(InterPro:…	keep
AT1G03530	chr1	880495	883391	3.24914	5.62281	3.23513	6.60319	protein_coding	NAF1_(NUCLEAR_ASSEMBLY_FACTOR_1)	_	NUCLEAR_ASSEMBLY_FACTOR_1_(NAF1);_INVOLVED_IN:_biological_process_unknown;_EXPRESSED_IN:_23_plant_structures;_EXPRESSED_DURING:_13_growth_stages;_CONTAINS_InterPro_DOMAIN/s:_NAF1_(InterPro:IPR008696);_Has_52447_Blast_hits_to_27785_proteins_in_1193_species:_Archae_-_268;_Bacteria_-_8558;_Metazoa_-_17671;_Fungi_-_7717;_Plants_-_3404;_Viruses_-_822;_Other_Eukaryotes_-_14007_(source:_NCBI_BLink).	keep
AT1G03540	chr1	883781	885611	1.04595	1.63286	1.0517	1.70869	protein_coding	pentatricopeptide_(PPR)_repeat-containing_protein	_	pentatricopeptide_(PPR)_repeat-containing_protein;_INVOLVED_IN:_biological_process_unknown;_CONTAINS_InterPro_DOMAIN/s:_Pentatricopeptide_repeat_(InterPro:IPR002885);_BEST_Arabidopsis_thaliana_protein_match_is:_pentatricopeptide_(PPR)_repeat-containing_protein_(TAIR:AT2G13600.1);_Has_15175_Blast_hits_to_5044_proteins_in_136_species:_Archae_-_0;_Bacteria_-_3;_Metazoa_-_61;_Fungi_-_63;_Plants_-_147…	keep
AT1G03550	chr1	885622	887956	16.698	10.6954	13.5701	9.1578	protein_coding	secretory_carrier_membrane_protein_(SCAMP)_family_protein	_	secretory_carrier_membrane_protein_(SCAMP)_family_protein;_FUNCTIONS_IN:_transmembrane_transporter_activity;_INVOLVED_IN:_protein_transport;_LOCATED_IN:_integral_to_membrane;_EXPRESSED_IN:_23_plant_structures;_EXPRESSED_DURING:_15_growth_stages;_CONTAINS_InterPro_DOMAIN/s:_SCAMP_(InterPro:IPR007273);_BEST_Arabidopsis_thaliana_protein_match_is:_secretory_carrier_membrane_protein_(SCAMP)_family_pro…	keep
AT1G03560	chr1	890155	892410	4.83283	5.2528	5.19759	5.3481	protein_coding	pentatricopeptide_(PPR)_repeat-containing_protein	_	pentatricopeptide_(PPR)_repeat-containing_protein;_INVOLVED_IN:_biological_process_unknown;_EXPRESSED_IN:_20_plant_structures;_EXPRESSED_DURING:_12_growth_stages;_CONTAINS_InterPro_DOMAIN/s:_Pentatricopeptide_repeat_(InterPro:IPR002885);_BEST_Arabidopsis_thaliana_protein_match_is:_EMB2745_(EMBRYO_DEFECTIVE_2745)_(TAIR:AT5G39710.1);_Has_22539_Blast_hits_to_6065_proteins_in_191_species:_Archae_-_3;…	keep
AT1G03570	chr1	892513	892585	0	0	0	0	pre_trna	pre-tRNA	_	tRNA-Gln_(anticodon:_CTG)	keep
AT1G03580	chr1	892846	894052	10.6138	6.35518	10.3017	4.46942	pseudogene	_	pseudogene,_meprin_and_TRAF_homology_(MATH)_domain_protein_-related,_weak_similarity_to_ubiquitin-specific_protease_12_(Arabidopsis_thaliana)_GI:11993471;_contains_weak_hit_to_Pfam_PF00917:_MATH_domain	_	del
AT1G03590	chr1	894253	896440	17.3207	27.5674	19.9298	30.0554	protein_coding	catalytic/_protein_serine/threonine_phosphatase	_	catalytic/_protein_serine/threonine_phosphatase;_FUNCTIONS_IN:_protein_serine/threonine_phosphatase_activity,_catalytic_activity;_INVOLVED_IN:_N-terminal_protein_myristoylation;_LOCATED_IN:_plasma_membrane;_EXPRESSED_IN:_23_plant_structures;_EXPRESSED_DURING:_13_growth_stages;_CONTAINS_InterPro_DOMAIN/s:_Protein_phosphatase_2C-related_(InterPro:IPR001932),_Protein_phosphatase_2C_(InterPro:IPR0156…	keep
AT1G03600	chr1	898875	899655	355.397	395.323	382.384	383.166	protein_coding	photosystem_II_family_protein	_	photosystem_II_family_protein;_FUNCTIONS_IN:_molecular_function_unknown;_INVOLVED_IN:_biological_process_unknown;_LOCATED_IN:_thylakoid,_chloroplast_thylakoid_membrane,_chloroplast_photosystem_II,_chloroplast_thylakoid_lumen,_chloroplast;_EXPRESSED_IN:_23_plant_structures;_EXPRESSED_DURING:_13_growth_stages;_Has_218_Blast_hits_to_218_proteins_in_63_species:_Archae_-_0;_Bacteria_-_96;_Metazoa_-_0;…	keep
AT1G03610	chr1	900886	903003	55.4688	76.7856	65.873	79.9258	protein_coding	unknown_protein	_	unknown_protein;_FUNCTIONS_IN:_molecular_function_unknown;_INVOLVED_IN:_biological_process_unknown;_LOCATED_IN:_cellular_component_unknown;_EXPRESSED_IN:_24_plant_structures;_EXPRESSED_DURING:_15_growth_stages;_CONTAINS_InterPro_DOMAIN/s:_Protein_of_unknown_function_DUF789_(InterPro:IPR008507);_BEST_Arabidopsis_thaliana_protein_match_is:_unknown_protein_(TAIR:AT4G03420.1);_Has_147_Blast_hits_to_1…	keep
AT1G03620	chr1	904318	906013	4.36104	14.8758	3.0155	13.9787	protein_coding	phagocytosis_and_cell_motility_protein_ELMO1-related	_	phagocytosis_and_cell_motility_protein_ELMO1-related;_FUNCTIONS_IN:_molecular_function_unknown;_INVOLVED_IN:_phagocytosis;_LOCATED_IN:_cytoskeleton;_EXPRESSED_IN:_16_plant_structures;_EXPRESSED_DURING:_6_growth_stages;_CONTAINS_InterPro_DOMAIN/s:_Engulfment_and_cell_motility,_ELMO_(InterPro:IPR006816);_BEST_Arabidopsis_thaliana_protein_match_is:_phagocytosis_and_cell_motility_protein_ELMO1-relate…	del
AT1G03630	chr1	907641	909376	38.7501	67.9718	31.9087	66.7038	protein_coding	POR_C_(PROTOCHLOROPHYLLIDE_OXIDOREDUCTASE);_NADPH_dehydrogenase/_oxidoreductase/_protochlorophyllide_reductase	Encodes_for_a_protein_with_protochlorophyllide_oxidoreductase_activity._The_enzyme_is_NADPH-_and_light-dependent.	PROTOCHLOROPHYLLIDE_OXIDOREDUCTASE_(POR_C);_FUNCTIONS_IN:_oxidoreductase_activity,_NADPH_dehydrogenase_activity,_protochlorophyllide_reductase_activity;_INVOLVED_IN:_chlorophyll_biosynthetic_process;_LOCATED_IN:_chloroplast_thylakoid_membrane,_chloroplast,_chloroplast_envelope;_EXPRESSED_IN:_22_plant_structures;_EXPRESSED_DURING:_13_growth_stages;_CONTAINS_InterPro_DOMAIN/s:_Light-dependent_proto…	keep
AT1G03640	chr1	909810	909883	0	0	0	0	pre_trna	pre-tRNA	_	tRNA-Phe_(anticodon:_GAA)	keep
AT1G03650	chr1	910022	911193	1.78449	2.04724	3.14652	3.79595	protein_coding	GCN5-related_N-acetyltransferase_(GNAT)_family_protein	_	GCN5-related_N-acetyltransferase_(GNAT)_family_protein;_FUNCTIONS_IN:_N-acetyltransferase_activity;_INVOLVED_IN:_metabolic_process;_LOCATED_IN:_cellular_component_unknown;_CONTAINS_InterPro_DOMAIN/s:_GCN5-related_N-acetyltransferase_(InterPro:IPR000182),_Acyl-CoA_N-acyltransferase_(InterPro:IPR016181);_Has_1907_Blast_hits_to_1907_proteins_in_687_species:_Archae_-_132;_Bacteria_-_1082;_Metazoa_-_1…	del
AT1G03660	chr1	911435	911759	0	4.03106	0	2.48359	protein_coding	_	FUNCTIONS_IN:_molecular_function_unknown;_INVOLVED_IN:_biological_process_unknown;_LOCATED_IN:_cellular_component_unknown;_EXPRESSED_IN:_15_plant_structures;_EXPRESSED_DURING:_4_anthesis,_F_mature_embryo_stage,_C_globular_stage,_petal_differentiation_and_expansion_stage,_E_expanded_cotyledon_stage;_BEST_Arabidopsis_thaliana_protein_match_is:_ankyrin_repeat_family_protein_(TAIR:AT1G03670.1);_Has_5…	_	del
AT1G03670	chr1	914221	916222	0	0	0	0	protein_coding	ankyrin_repeat_family_protein	_	ankyrin_repeat_family_protein;_FUNCTIONS_IN:_protein_binding;_CONTAINS_InterPro_DOMAIN/s:_Ankyrin_(InterPro:IPR002110);_BEST_Arabidopsis_thaliana_protein_match_is:_ankyrin_repeat_family_protein_(TAIR:AT4G03500.1);_Has_31922_Blast_hits_to_13861_proteins_in_487_species:_Archae_-_21;_Bacteria_-_1646;_Metazoa_-_17487;_Fungi_-_2073;_Plants_-_1702;_Viruses_-_203;_Other_Eukaryotes_-_8790_(source:_NCBI_B…	keep
AT1G03680	chr1	916818	918064	190.002	114.08	173.885	116.828	protein_coding	ATHM1;_enzyme_activator	encodes_a_chloroplast_thioredoxin_similar_to_prokaryotic_thioredoxins.	ATHM1;_FUNCTIONS_IN:_enzyme_activator_activity;_INVOLVED_IN:_response_to_oxidative_stress,_response_to_cold,_positive_regulation_of_catalytic_activity;_LOCATED_IN:_in_6_components;_EXPRESSED_IN:_24_plant_structures;_EXPRESSED_DURING:_14_growth_stages;_CONTAINS_InterPro_DOMAIN/s:_Thioredoxin_fold_(InterPro:IPR012335),_Thioredoxin,_core_(InterPro:IPR015467),_Thioredoxin_domain_(InterPro:IPR013766),…	keep
AT1G03687	chr1	918298	920507	5.8445	9.88065	5.46576	12.6306	protein_coding	_	FUNCTIONS_IN:_molecular_function_unknown;_INVOLVED_IN:_biological_process_unknown;_EXPRESSED_IN:_20_plant_structures;_EXPRESSED_DURING:_11_growth_stages;_CONTAINS_InterPro_DOMAIN/s:_DTW_(InterPro:IPR005636);_Has_280_Blast_hits_to_280_proteins_in_148_species:_Archae_-_0;_Bacteria_-_258;_Metazoa_-_0;_Fungi_-_0;_Plants_-_9;_Viruses_-_0;_Other_Eukaryotes_-_13_(source:_NCBI_BLink).	_	keep
AT1G03700	chr1	920949	921901	0	0	0	0	protein_coding	_	FUNCTIONS_IN:_molecular_function_unknown;_INVOLVED_IN:_biological_process_unknown;_LOCATED_IN:_endomembrane_system;_EXPRESSED_IN:_hypocotyl,_flower;_EXPRESSED_DURING:_petal_differentiation_and_expansion_stage;_CONTAINS_InterPro_DOMAIN/s:_Uncharacterised_protein_family_UPF0497,_trans-membrane_plant_(InterPro:IPR006702),_Uncharacterised_protein_family_UPF0497,_trans-membrane_plant_subgroup_(InterPr…	_	keep
AT1G03710	chr1	923425	924726	0.488729	0.862106	0	0.429691	protein_coding	_	FUNCTIONS_IN:_molecular_function_unknown;_INVOLVED_IN:_biological_process_unknown;_LOCATED_IN:_cellular_component_unknown;_EXPRESSED_IN:_10_plant_structures;_EXPRESSED_DURING:_8_growth_stages;_CONTAINS_InterPro_DOMAIN/s:_Cystatin-related,_plant_(InterPro:IPR006525);_BEST_Arabidopsis_thaliana_protein_match_is:_unknown_protein_(TAIR:AT5G17110.1);_Has_51_Blast_hits_to_49_proteins_in_5_species:_Archa…	_	del
AT1G03720	chr1	924995	926373	0	0	0	0	protein_coding	cathepsin-related	_	cathepsin-related;_FUNCTIONS_IN:_cysteine-type_peptidase_activity;_INVOLVED_IN:_proteolysis;_LOCATED_IN:_cellular_component_unknown;_EXPRESSED_IN:_seed;_EXPRESSED_DURING:_E_expanded_cotyledon_stage;_CONTAINS_InterPro_DOMAIN/s:_Peptidase_C1A,_papain_(InterPro:IPR013128),_Peptidase_C1A,_papain_C-terminal_(InterPro:IPR000668);_BEST_Arabidopsis_thaliana_protein_match_is:_cathepsin-related_(TAIR:AT5G1…	keep
AT1G03730	chr1	930827	931895	6.14958	4.38032	8.21179	4.36251	protein_coding	unknown_protein	_	unknown_protein;_FUNCTIONS_IN:_molecular_function_unknown;_INVOLVED_IN:_biological_process_unknown;_LOCATED_IN:_cellular_component_unknown;_EXPRESSED_IN:_21_plant_structures;_EXPRESSED_DURING:_13_growth_stages;_BEST_Arabidopsis_thaliana_protein_match_is:_unknown_protein_(TAIR:AT4G03600.1);_Has_27_Blast_hits_to_27_proteins_in_5_species:_Archae_-_0;_Bacteria_-_0;_Metazoa_-_0;_Fungi_-_0;_Plants_-_27…	del
AT1G03740	chr1	933511	937043	17.2315	8.95878	24.4067	10.4995	protein_coding	ATP_binding_/_kinase/_protein_kinase/_protein_serine/threonine_kinase	_	ATP_binding_/_kinase/_protein_kinase/_protein_serine/threonine_kinase;_FUNCTIONS_IN:_protein_serine/threonine_kinase_activity,_protein_kinase_activity,_kinase_activity,_ATP_binding;_INVOLVED_IN:_protein_amino_acid_phosphorylation,_N-terminal_protein_myristoylation;_EXPRESSED_IN:_24_plant_structures;_EXPRESSED_DURING:_13_growth_stages;_CONTAINS_InterPro_DOMAIN/s:_Protein_kinase,_ATP_binding_site_(…	del
AT1G03743	chr1	937206	937287	0	0	0	0	small_nucleolar_rna	snoRNA	_	snoRNA	keep
AT1G03746	chr1	937400	937485	0	0	0	0	small_nucleolar_rna	snoRNA	_	snoRNA	keep
AT1G03750	chr1	937919	941162	3.03573	3.89336	3.05448	3.70275	protein_coding	SWI2_(SWITCH_2);_ATP_binding_/_DNA_binding_/_helicase/_nucleic_acid_binding	_	SWITCH_2_(SWI2);_FUNCTIONS_IN:_helicase_activity,_DNA_binding,_ATP_binding,_nucleic_acid_binding;_LOCATED_IN:_membrane;_EXPRESSED_IN:_24_plant_structures;_EXPRESSED_DURING:_15_growth_stages;_CONTAINS_InterPro_DOMAIN/s:_DEAD-like_helicase,_N-terminal_(InterPro:IPR014001),_SEC-C_motif_(InterPro:IPR004027),_DNA/RNA_helicase,_C-terminal_(InterPro:IPR001650),_Helicase,_superfamily_1_and_2,_ATP-binding…	keep
AT1G03760	chr1	941061	943377	3.54401	12.3009	4.40879	12.4983	protein_coding	prefoldin_subunit_family_protein	_	prefoldin_subunit_family_protein;_FUNCTIONS_IN:_unfolded_protein_binding;_INVOLVED_IN:_protein_folding;_LOCATED_IN:_prefoldin_complex;_EXPRESSED_IN:_pollen_tube;_CONTAINS_InterPro_DOMAIN/s:_Prefoldin_alpha-like_(InterPro:IPR004127),_Prefoldin_(InterPro:IPR009053);_Has_362_Blast_hits_to_355_proteins_in_112_species:_Archae_-_19;_Bacteria_-_6;_Metazoa_-_196;_Fungi_-_10;_Plants_-_22;_Viruses_-_5;_Oth…	keep
AT1G03770	chr1	944594	947482	4.55175	7.29222	3.28419	8.68719	protein_coding	RING1B_(RING_1B);_protein_binding_/_zinc_ion_binding	Encodes_a_nuclear_localized_protein_with_similarity_to_animal_polycomb_repressive_core_complex1_(PRC1)_core_component_RING.Appears_to_function_redundantly_with_ATRING1a,_a_close_paralog._Both_interact_physically_with_CLF_and_LHP1_and_appear_to_function_together_to_repress_class_I_KNOX_gene_expression.	RING_1B_(RING1B);_FUNCTIONS_IN:_protein_binding,_zinc_ion_binding;_INVOLVED_IN:_negative_regulation_of_gene_expression,_epigenetic;_LOCATED_IN:_nucleus,_PRC1_complex;_EXPRESSED_IN:_15_plant_structures;_EXPRESSED_DURING:_8_growth_stages;_CONTAINS_InterPro_DOMAIN/s:_Zinc_finger,_RING-type,_conserved_site_(InterPro:IPR017907),_Zinc_finger,_RING-type_(InterPro:IPR001841),_Zinc_finger,_RING/FYVE/PHD-t…	del
AT1G03780	chr1	947643	951810	0.191377	8.24867	0	7.89198	protein_coding	targeting_protein-related	Homolog_of_vertebrate_TPX2._Protein_has_three_domains_involved_in_nuclear_targeting,_one_in_nuclear_export_and_two_in_microtubule_binding._Involved_in_mitotic_spindle_assembly_during_late_prophase_and_early_prometaphase.	TARGETING_PROTEIN_FOR_XKLP2_(TPX2);_FUNCTIONS_IN:_microtubule_binding;_INVOLVED_IN:_spindle_assembly;_LOCATED_IN:_nucleus,_chloroplast_envelope;_EXPRESSED_IN:_14_plant_structures;_EXPRESSED_DURING:_7_growth_stages;_CONTAINS_InterPro_DOMAIN/s:_Targeting_for_Xklp2_(InterPro:IPR009675);_BEST_Arabidopsis_thaliana_protein_match_is:_unknown_protein_(TAIR:AT4G22860.1);_Has_767_Blast_hits_to_635_proteins…	del
AT1G03790	chr1	954524	956097	0.3234	0	0.247385	0	protein_coding	SOM_(SOMNUS);_nucleic_acid_binding_/_transcription_factor	Encodes_SOMNUS_(SOM),_a_nucleus-localized_CCCH-type_zinc_finger_protein.__SOM_negatively_regulates_light-dependent_seed_germination_downstream_of_PIL5_(AT2G20180).	SOMNUS_(SOM);_FUNCTIONS_IN:_transcription_factor_activity,_nucleic_acid_binding;_INVOLVED_IN:_negative_regulation_of_seed_germination,_regulation_of_transcription;_LOCATED_IN:_nucleus;_EXPRESSED_IN:_7_plant_structures;_EXPRESSED_DURING:_4_anthesis;_CONTAINS_InterPro_DOMAIN/s:_Zinc_finger,_CCCH-type_(InterPro:IPR000571);_BEST_Arabidopsis_thaliana_protein_match_is:_zinc_finger_(CCCH-type)_family_pr…	keep
AT1G03800	chr1	957260	957998	1.40645	0.936616	1.42924	0.85259	protein_coding	ERF10_(ERF_DOMAIN_PROTEIN_10);_DNA_binding_/_transcription_factor/_transcription_repressor	encodes_a_member_of_the_ERF_(ethylene_response_factor)_subfamily_B-1_of_ERF/AP2_transcription_factor_family_(ATERF-10)._The_protein_contains_one_AP2_domain._There_are_15_members_in_this_subfamily_including_ATERF-3,_ATERF-4,_ATERF-7,_and_leafy_petiole.	ERF_DOMAIN_PROTEIN_10_(ERF10);_FUNCTIONS_IN:_transcription_repressor_activity,_transcription_factor_activity,_DNA_binding;_INVOLVED_IN:_ethylene_mediated_signaling_pathway,_regulation_of_transcription,_DNA-dependent;_EXPRESSED_IN:_cultured_cell;_CONTAINS_InterPro_DOMAIN/s:_DNA-binding,_integrase-type_(InterPro:IPR016177),_Pathogenesis-related_transcriptional_factor_and_ERF,_DNA-binding_(InterPro:…	keep
AT1G03810	chr1	958758	959609	0	0	0	0	protein_coding	DNA-binding_protein-related	_	DNA-binding_protein-related;_FUNCTIONS_IN:_molecular_function_unknown;_INVOLVED_IN:_biological_process_unknown;_CONTAINS_InterPro_DOMAIN/s:_Nucleic_acid-binding,_OB-fold-like_(InterPro:IPR016027),_Nucleic_acid-binding,_OB-fold_(InterPro:IPR012340);_BEST_Arabidopsis_thaliana_protein_match_is:_DNA-binding_protein-related_(TAIR:AT4G28440.1);_Has_121_Blast_hits_to_121_proteins_in_28_species:_Archae_-…	keep
AT1G03820	chr1	959868	960728	21.2096	2.77595	6.35717	2.12261	protein_coding	unknown_protein	_	unknown_protein;_FUNCTIONS_IN:_molecular_function_unknown;_INVOLVED_IN:_biological_process_unknown;_LOCATED_IN:_endomembrane_system;_EXPRESSED_IN:_21_plant_structures;_EXPRESSED_DURING:_13_growth_stages;_Has_1356_Blast_hits_to_1124_proteins_in_87_species:_Archae_-_0;_Bacteria_-_21;_Metazoa_-_28;_Fungi_-_30;_Plants_-_81;_Viruses_-_0;_Other_Eukaryotes_-_1196_(source:_NCBI_BLink).	del
AT1G03830	chr1	962032	966622	0.570753	3.78635	0.826688	4.36284	protein_coding	guanylate-binding_family_protein	_	guanylate-binding_family_protein;_FUNCTIONS_IN:_GTP_binding,_GTPase_activity;_INVOLVED_IN:_immune_response;_LOCATED_IN:_cellular_component_unknown;_EXPRESSED_IN:_12_plant_structures;_EXPRESSED_DURING:_6_growth_stages;_CONTAINS_InterPro_DOMAIN/s:_Guanylate-binding_protein-like,_C-terminal_(InterPro:IPR015900),_Guanylate-binding_protein,_N-terminal_(InterPro:IPR015894),_Guanylate-binding_protein,_C…	keep
AT1G03840	chr1	967502	970130	0	0.330788	0	0.372095	protein_coding	MGP_(Magpie);_nucleic_acid_binding_/_protein_binding_/_transcription_factor/_zinc_ion_binding	MGP_is_a_nuclear-localized_putative_transcription_factor_with_three_zinc_finger_domains._MGP_can_interact_with_three_proteins_implicated_in_root_patterning:_SCR,_SHR,_and_JKD_in_Y2H_assays,_and_these_interactions_depend_on_the_first_zinc_finger_in_MGP._MGP_appears_to_be_a_direct_transcriptional_target_of_SHR_and_SCR,_based_on_promoter_binding_assays,_though_it_is_not_expressed_in_the_QC,_based_on…	Magpie_(MGP);_FUNCTIONS_IN:_protein_binding,_transcription_factor_activity,_zinc_ion_binding,_nucleic_acid_binding;_INVOLVED_IN:_regulation_of_transcription;_LOCATED_IN:_nucleus;_EXPRESSED_IN:_10_plant_structures;_EXPRESSED_DURING:_4_anthesis;_CONTAINS_InterPro_DOMAIN/s:_Zinc_finger,_C2H2-like_(InterPro:IPR015880),_Zinc_finger,_C2H2-type_(InterPro:IPR007087);_BEST_Arabidopsis_thaliana_protein_mat…	keep
AT1G03850	chr1	976096	977761	11.245	5.2949	15.0189	4.71557	protein_coding	glutaredoxin_family_protein	_	glutaredoxin_family_protein;_FUNCTIONS_IN:_electron_carrier_activity,_protein_disulfide_oxidoreductase_activity;_INVOLVED_IN:_response_to_cytokinin_stimulus;_EXPRESSED_IN:_14_plant_structures;_EXPRESSED_DURING:_9_growth_stages;_CONTAINS_InterPro_DOMAIN/s:_Glutaredoxin-like,_plant_II_(InterPro:IPR011905),_Thioredoxin_fold_(InterPro:IPR012335),_Glutaredoxin_(InterPro:IPR002109),_Thioredoxin-like_fo…	del
AT1G03860	chr1	979307	981885	18.9051	36.1546	19.5882	40.853	protein_coding	ATPHB2_(PROHIBITIN_2)	prohibitin_2	PROHIBITIN_2_(ATPHB2);_INVOLVED_IN:_biological_process_unknown;_LOCATED_IN:_in_6_components;_EXPRESSED_IN:_30_plant_structures;_EXPRESSED_DURING:_14_growth_stages;_CONTAINS_InterPro_DOMAIN/s:_Prohibitin_(InterPro:IPR000163),_Band_7_protein_(InterPro:IPR001107);_BEST_Arabidopsis_thaliana_protein_match_is:_ATPHB1_(PROHIBITIN_1)_(TAIR:AT4G28510.1);_Has_2516_Blast_hits_to_2515_proteins_in_668_species…	keep
AT1G03870	chr1	982505	983540	18.2823	25.6197	27.4556	29.1364	protein_coding	FLA9_(FASCICLIN-LIKE_ARABINOOGALACTAN_9)	fasciclin-like_arabinogalactan-protein_9_(Fla9)	FASCICLIN-LIKE_ARABINOOGALACTAN_9_(FLA9);_LOCATED_IN:_anchored_to_plasma_membrane,_plasma_membrane,_anchored_to_membrane;_EXPRESSED_IN:_23_plant_structures;_EXPRESSED_DURING:_14_growth_stages;_CONTAINS_InterPro_DOMAIN/s:_FAS1_domain_(InterPro:IPR000782);_BEST_Arabidopsis_thaliana_protein_match_is:_FLA13_(FASCICLIN-LIKE_ARABINOGALACTAN_PROTEIN_13_PRECURSOR)_(TAIR:AT5G44130.1);_Has_676_Blast_hits_t…	del
AT1G03880	chr1	985750	988146	0	0	0	0	protein_coding	CRU2_(CRUCIFERIN_2);_nutrient_reservoir	Protein_is_tyrosine-phosphorylated_and_its_phosphorylation_state_is_modulated_in_response_to_ABA_in_Arabidopsis_thaliana_seeds.	CRUCIFERIN_2_(CRU2);_FUNCTIONS_IN:_nutrient_reservoir_activity;_INVOLVED_IN:_response_to_abscisic_acid_stimulus,_seed_germination;_LOCATED_IN:_endomembrane_system;_EXPRESSED_IN:_leaf,_seed;_EXPRESSED_DURING:_seedling_growth;_CONTAINS_InterPro_DOMAIN/s:_Cupin,_RmlC-type_(InterPro:IPR011051),_Cupin_1_(InterPro:IPR006045),_RmlC-like_jelly_roll_fold_(InterPro:IPR014710),_11-S_plant_seed_storage_prote…	keep
AT1G03890	chr1	989197	991020	0	0	0	0	protein_coding	cupin_family_protein	_	cupin_family_protein;_FUNCTIONS_IN:_nutrient_reservoir_activity;_INVOLVED_IN:_biological_process_unknown;_LOCATED_IN:_endomembrane_system;_EXPRESSED_IN:_leaf,_seed;_CONTAINS_InterPro_DOMAIN/s:_Cupin,_RmlC-type_(InterPro:IPR011051),_Cupin_1_(InterPro:IPR006045),_RmlC-like_jelly_roll_fold_(InterPro:IPR014710),_11-S_plant_seed_storage_protein_(InterPro:IPR006044);_BEST_Arabidopsis_thaliana_protein_m…	keep
AT1G03900	chr1	991138	993118	58.1472	47.8033	55.4662	52.83	protein_coding	ATNAP4_(Arabidopsis_thaliana_non-intrinsic_ABC_protein_4);_ATPase,_coupled_to_transmembrane_movement_of_substances_/_transporter	member_of_NAP_family,_an_heterogeneous_subfamily_of_the_ATP-binding_Cassette_(ABC)_superfamily_of_membrane_transporters._The_NAPs_proteins_are_characterized_by_having_only_one_nucleotide-binding_folds_(NBFs)_domain.	Arabidopsis_thaliana_non-intrinsic_ABC_protein_4_(ATNAP4);_FUNCTIONS_IN:_ATPase_activity,_coupled_to_transmembrane_movement_of_substances,_transporter_activity;_INVOLVED_IN:_extracellular_transport;_LOCATED_IN:_membrane;_EXPRESSED_IN:_26_plant_structures;_EXPRESSED_DURING:_15_growth_stages;_CONTAINS_InterPro_DOMAIN/s:_Adaptin_ear-binding_coat-associated_protein_1_NECAP-1_(InterPro:IPR012466);_BES…	keep
AT1G03905	chr1	993399	995784	1.30474	1.62069	1.52653	2.69024	protein_coding	ABC_transporter_family_protein	_	ABC_transporter_family_protein;_FUNCTIONS_IN:_nucleoside-triphosphatase_activity,_ATPase_activity,_nucleotide_binding,_ATP_binding;_EXPRESSED_IN:_8_plant_structures;_EXPRESSED_DURING:_petal_differentiation_and_expansion_stage,_D_bilateral_stage;_CONTAINS_InterPro_DOMAIN/s:_ATPase,_AAA+_type,_core_(InterPro:IPR003593),_ABC_transporter-like_(InterPro:IPR003439),_ABC_transporter,_conserved_site_(Int…	del
AT1G03910	chr1	996114	1000231	17.12	40.5884	22.1533	40.7608	protein_coding	_	EXPRESSED_IN:_25_plant_structures;_EXPRESSED_DURING:_13_growth_stages;_CONTAINS_InterPro_DOMAIN/s:_Cactin,_central_region_(InterPro:IPR018816);_BEST_Arabidopsis_thaliana_protein_match_is:_unknown_protein_(TAIR:AT2G36815.2);_Has_11516_Blast_hits_to_6722_proteins_in_356_species:_Archae_-_23;_Bacteria_-_259;_Metazoa_-_6122;_Fungi_-_1009;_Plants_-_493;_Viruses_-_33;_Other_Eukaryotes_-_3577_(source:_N…	_	keep
AT1G03920	chr1	1001320	1004383	0.273036	1.0996	0.235109	0.808725	protein_coding	protein_kinase,_putative	_	protein_kinase,_putative;_FUNCTIONS_IN:_kinase_activity;_INVOLVED_IN:_protein_amino_acid_phosphorylation;_LOCATED_IN:_cytosol,_plasma_membrane;_EXPRESSED_IN:_23_plant_structures;_EXPRESSED_DURING:_11_growth_stages;_CONTAINS_InterPro_DOMAIN/s:_Protein_kinase,_ATP_binding_site_(InterPro:IPR017441),_Serine/threonine_protein_kinase_(InterPro:IPR002290),_Tyrosine_protein_kinase_(InterPro:IPR001245),_S…	keep
AT1G03930	chr1	1004768	1008370	17.936	10.5039	17.3829	9.81904	protein_coding	ADK1_(dual_specificity_kinase_1);_kinase/_protein_serine/threonine/tyrosine_kinase	Phosphorylates_serine,_threonine,_and_tyrosine	dual_specificity_kinase_1_(ADK1);_FUNCTIONS_IN:_protein_serine/threonine/tyrosine_kinase_activity,_kinase_activity;_INVOLVED_IN:_signal_transduction;_LOCATED_IN:_nucleus,_cytoplasm;_EXPRESSED_IN:_male_gametophyte,_pollen_tube;_EXPRESSED_DURING:_L_mature_pollen_stage,_M_germinated_pollen_stage;_CONTAINS_InterPro_DOMAIN/s:_Protein_kinase,_ATP_binding_site_(InterPro:IPR017441),_Protein_kinase,_core_…	keep
AT1G03935	chr1	1008809	1008896	0	0	0	0	small_nucleolar_rna	snoRNA	_	snoRNA	keep
AT1G03940	chr1	1009541	1011056	3.09395	2.79772	2.38385	2.23452	protein_coding	transferase_family_protein	_	transferase_family_protein;_FUNCTIONS_IN:_transferase_activity,_transferring_acyl_groups_other_than_amino-acyl_groups,_transferase_activity;_INVOLVED_IN:_biological_process_unknown;_LOCATED_IN:_cellular_component_unknown;_CONTAINS_InterPro_DOMAIN/s:_Transferase_(InterPro:IPR003480);_BEST_Arabidopsis_thaliana_protein_match_is:_transferase/_transferase,_transferring_acyl_groups_other_than_amino-acy…	keep
AT1G03950	chr1	1011171	1013365	13.2794	4.8028	13.8117	5.27085	protein_coding	VPS2.3_(VACUOLAR_PROTEIN_SORTING-ASSOCIATED_PROTEIN_2.3)	_	VACUOLAR_PROTEIN_SORTING-ASSOCIATED_PROTEIN_2.3_(VPS2.3);_INVOLVED_IN:_vesicle-mediated_transport;_LOCATED_IN:_ESCRT_III_complex;_EXPRESSED_IN:_19_plant_structures;_EXPRESSED_DURING:_10_growth_stages;_CONTAINS_InterPro_DOMAIN/s:_Snf7_(InterPro:IPR005024);_BEST_Arabidopsis_thaliana_protein_match_is:_VPS2.2_(TAIR:AT5G44560.1);_Has_1238_Blast_hits_to_1237_proteins_in_168_species:_Archae_-_0;_Bacteri…	keep
AT1G03960	chr1	1013714	1017929	4.75549	6.34319	3.93055	5.75368	protein_coding	calcium-binding_EF_hand_family_protein	_	calcium-binding_EF_hand_family_protein;_FUNCTIONS_IN:_calcium_ion_binding;_INVOLVED_IN:_biological_process_unknown;_LOCATED_IN:_cellular_component_unknown;_EXPRESSED_IN:_22_plant_structures;_EXPRESSED_DURING:_14_growth_stages;_CONTAINS_InterPro_DOMAIN/s:_EF-HAND_1_(InterPro:IPR018247),_EF-HAND_2_(InterPro:IPR018249),_EF-Hand_type_(InterPro:IPR011992),_EF_hand_(InterPro:IPR018248);_BEST_Arabidopsi…	keep
AT1G03970	chr1	1018099	1019247	11.4281	17.2765	11.0617	18.4069	protein_coding	GBF4;_DNA_binding_/_sequence-specific_DNA_binding_/_transcription_factor	encodes_a_basic_leucine_zipper_G-box_binding_factor_that_can_bind_to_G-box_motifs_only_as_heterodimers_with_GBF2_or_GBF3._A_single_amino_acid_change_can_confer_G-box_binding_as_homodimers.	GBF4;_FUNCTIONS_IN:_transcription_factor_activity,_sequence-specific_DNA_binding,_DNA_binding;_INVOLVED_IN:_regulation_of_transcription,_DNA-dependent;_LOCATED_IN:_nucleus;_EXPRESSED_IN:_22_plant_structures;_EXPRESSED_DURING:_13_growth_stages;_CONTAINS_InterPro_DOMAIN/s:_Basic-leucine_zipper_(bZIP)_transcription_factor_(InterPro:IPR004827),_bZIP_transcription_factor,_bZIP-1_(InterPro:IPR011616);_…	keep
AT1G03980	chr1	1018569	1022108	0.050577	0.231347	0.0733858	0.184579	protein_coding	ATPCS2_(phytochelatin_synthase_2);_glutathione_gamma-glutamylcysteinyltransferase	Encodes_a_protein_with_phytochelatin_synthase_activity_which_binds_Cd2+_and_Cd-glutathione_complexes_with_high_affinity._The_protein_has_been_postulated_to_be_involved_in_Cd2+_tolerance._AtPCS2_expression_appears_to_be_less_than_that_of_AtPCS1,_explaining_the_inability_of_endogenous_AtPCS2_to_substitute_for_AtPCS1_in_the_cad1-3_mutant_(AtPCS1_null).	phytochelatin_synthase_2_(ATPCS2);_FUNCTIONS_IN:_glutathione_gamma-glutamylcysteinyltransferase_activity;_INVOLVED_IN:_phytochelatin_biosynthetic_process;_LOCATED_IN:_cellular_component_unknown;_EXPRESSED_IN:_13_plant_structures;_EXPRESSED_DURING:_4_anthesis,_F_mature_embryo_stage,_petal_differentiation_and_expansion_stage,_D_bilateral_stage,_E_expanded_cotyledon_stage;_CONTAINS_InterPro_DOMAIN/s…	keep
AT1G03982	chr1	1022250	1023719	0	0	0	0	protein_coding	_	FUNCTIONS_IN:_molecular_function_unknown;_INVOLVED_IN:_biological_process_unknown;_LOCATED_IN:_cellular_component_unknown;_CONTAINS_InterPro_DOMAIN/s:_PAK-box/P21-Rho-binding_(InterPro:IPR000095);_BEST_Arabidopsis_thaliana_protein_match_is:_RIC6_(ROP-INTERACTIVE_CRIB_MOTIF-CONTAINING_PROTEIN_6)_(TAIR:AT2G20430.1);_Has_96_Blast_hits_to_96_proteins_in_15_species:_Archae_-_0;_Bacteria_-_0;_Metazoa_-…	_	keep
AT1G03990	chr1	1024846	1027616	1.6046	1.82063	1.4738	1.31299	protein_coding	alcohol_oxidase-related	_	alcohol_oxidase-related;_FUNCTIONS_IN:_electron_carrier_activity,_oxidoreductase_activity,_acting_on_CH-OH_group_of_donors,_oxidoreductase_activity,_FAD_binding;_CONTAINS_InterPro_DOMAIN/s:_Glucose-methanol-choline_oxidoreductase,_N-terminal_(InterPro:IPR000172),_Fumarate_reductase/succinate_dehydrogenase_flavoprotein,_N-terminal_(InterPro:IPR003953),_Long-chain_fatty_alcohol_dehydrogenase_(Inter…	keep
AT1G04000	chr1	1028105	1029119	11.2378	8.46766	12.0727	7.65953	protein_coding	unknown_protein	_	unknown_protein;_FUNCTIONS_IN:_molecular_function_unknown;_INVOLVED_IN:_biological_process_unknown;_LOCATED_IN:_cellular_component_unknown;_EXPRESSED_IN:_23_plant_structures;_EXPRESSED_DURING:_14_growth_stages;_BEST_Arabidopsis_thaliana_protein_match_is:_unknown_protein_(TAIR:AT5G44060.1);_Has_36_Blast_hits_to_36_proteins_in_5_species:_Archae_-_0;_Bacteria_-_0;_Metazoa_-_0;_Fungi_-_0;_Plants_-_36…	keep
AT1G04010	chr1	1031199	1036237	1.60231	6.27137	1.30163	6.18348	protein_coding	phosphatidate-sterol_O-acyltransferase/_phosphatidylcholine-sterol_O-acyltransferase/_phosphatidylethanolamine-sterol_O-acyltransferase	_	phosphatidate-sterol_O-acyltransferase/_phosphatidylcholine-sterol_O-acyltransferase/_phosphatidylethanolamine-sterol_O-acyltransferase;_FUNCTIONS_IN:_phosphatidylcholine-sterol_O-acyltransferase_activity,_phosphatidylethanolamine-sterol_O-acyltransferase_activity,_phosphatidate-sterol_O-acyltransferase_activity;_INVOLVED_IN:_sterol_esterification,_lipid_metabolic_process;_LOCATED_IN:_microsome;_…	keep
AT1G04020	chr1	1036536	1040224	0.897281	3.41694	1.05715	3.20241	protein_coding	BARD1_(BREAST_CANCER_ASSOCIATED_RING_1);_DNA_binding_/_transcription_coactivator	Encodes_a_protein_containing_two_tandem_BRCA1_C-Terminal_(BRCT)_domains,_which_function_in_phosphorylation-dependent_protein-protein_interactions.Loss_of_function_mutations_cause_defects_in_meristem_organization_due_to_failure_to_repress_WUS._BARD1_binds_to_WUS_promoter_and_over_expression_of_BARD_reduces_the_extent_of_WUS_expression.	BREAST_CANCER_ASSOCIATED_RING_1_(BARD1);_FUNCTIONS_IN:_transcription_coactivator_activity,_DNA_binding;_INVOLVED_IN:_regulation_of_meristem_organization,_DNA_repair,_leaf_development;_LOCATED_IN:_intracellular;_EXPRESSED_IN:_21_plant_structures;_EXPRESSED_DURING:_12_growth_stages;_CONTAINS_InterPro_DOMAIN/s:_Zinc_finger,_RING-type,_conserved_site_(InterPro:IPR017907),_Zinc_finger,_RING-type_(Inte…	keep
AT1G04030	chr1	1040517	1042892	1.63405	2.56823	1.09977	2.56704	protein_coding	unknown_protein	_	unknown_protein;_FUNCTIONS_IN:_molecular_function_unknown;_INVOLVED_IN:_biological_process_unknown;_LOCATED_IN:_cellular_component_unknown;_EXPRESSED_IN:_19_plant_structures;_EXPRESSED_DURING:_8_growth_stages;_BEST_Arabidopsis_thaliana_protein_match_is:_unknown_protein_(TAIR:AT5G44040.1);_Has_1619_Blast_hits_to_1300_proteins_in_197_species:_Archae_-_5;_Bacteria_-_140;_Metazoa_-_374;_Fungi_-_118;_…	keep
AT1G04040	chr1	1042361	1043864	17.1036	18.7089	30.9605	23.2813	protein_coding	acid_phosphatase_class_B_family_protein	_	acid_phosphatase_class_B_family_protein;_FUNCTIONS_IN:_acid_phosphatase_activity;_INVOLVED_IN:_biological_process_unknown;_LOCATED_IN:_cell_wall,_plasma_membrane,_vacuole,_plant-type_cell_wall;_EXPRESSED_IN:_19_plant_structures;_EXPRESSED_DURING:_9_growth_stages;_CONTAINS_InterPro_DOMAIN/s:_Acid_phosphatase_(Class_B)_(InterPro:IPR005519),_Vegetative_storage_protein/acid_phosphatase_(InterPro:IPR0…	del
AT1G04050	chr1	1045597	1049297	0.370246	1.52706	0.65177	1.52381	protein_coding	SUVR1_(ARABIDOPSIS_HOMOLOG_OF_SU(VAR)3-9_1);_histone-lysine_N-methyltransferase/_zinc_ion_binding	Encodes_SUVR1,_one_of_the_four_closely_related_Arabidopsis_SUVR_proteins_that_belong_to_the_SU(VAR)3-9_subgroup_of_SET-domain_proteins.__Proteins_containing_the_evolutionarily_conserved_SET_domain_are_involved_in_regulation_of_eukaryotic_gene_expression_and_chromatin_structure_through_their_histone_lysine_methyltransferase_(HMTase)_activity.__SUVR1,_SUVR2_and_SUVR4_proteins_contain_a_novel_domain…	ARABIDOPSIS_HOMOLOG_OF_SU(VAR)3-9_1_(SUVR1);_FUNCTIONS_IN:_zinc_ion_binding,_histone-lysine_N-methyltransferase_activity;_INVOLVED_IN:_chromatin_modification;_LOCATED_IN:_nucleolus;_EXPRESSED_IN:_21_plant_structures;_EXPRESSED_DURING:_14_growth_stages;_CONTAINS_InterPro_DOMAIN/s:_SET_(InterPro:IPR001214),_WIYLD_domain_(InterPro:IPR018848),_Pre-SET_zinc-binding_sub-group_(InterPro:IPR003606),_Pre-…	keep
AT1G04070	chr1	1050552	1051186	5.56546	4.92923	5.19875	5.37667	protein_coding	TOM22-I_(TRANSLOCASE_OF_OUTER_MEMBRANE_22-I);_P-P-bond-hydrolysis-driven_protein_transmembrane_transporter	Subunit_of_the_TOM_complex,_a_translocase_in_the_outer_mitochondrial_membrane_that_selectively_allows_proteins_with_a_mitochondrial_targeting_sequence_to_enter_the_mitochondrion.	TRANSLOCASE_OF_OUTER_MEMBRANE_22-I_(TOM22-I);_FUNCTIONS_IN:_P-P-bond-hydrolysis-driven_protein_transmembrane_transporter_activity;_INVOLVED_IN:_protein_targeting_to_mitochondrion;_LOCATED_IN:_mitochondrial_outer_membrane_translocase_complex;_EXPRESSED_IN:_22_plant_structures;_EXPRESSED_DURING:_13_growth_stages;_CONTAINS_InterPro_DOMAIN/s:_Mitochondrial_import_receptor,_TOM9-2_subunit,_plant_(Inte…	keep
AT1G04080	chr1	1051342	1056751	37.3438	51.5726	37.5173	54.5173	protein_coding	PRP39;_binding	_	PRP39;_FUNCTIONS_IN:_binding;_INVOLVED_IN:_regulation_of_timing_of_transition_from_vegetative_to_reproductive_phase;_LOCATED_IN:_intracellular;_EXPRESSED_IN:_28_plant_structures;_EXPRESSED_DURING:_13_growth_stages;_CONTAINS_InterPro_DOMAIN/s:_RNA-processing_protein,_HAT_helix_(InterPro:IPR003107),_Tetratricopeptide-like_helical_(InterPro:IPR011990);_BEST_Arabidopsis_thaliana_protein_match_is:_PRP…	keep
AT1G04090	chr1	1057150	1059419	0.163432	0.322736	0	0.191293	protein_coding	unknown_protein	_	unknown_protein;_FUNCTIONS_IN:_molecular_function_unknown;_INVOLVED_IN:_biological_process_unknown;_LOCATED_IN:_cellular_component_unknown;_EXPRESSED_IN:_7_plant_structures;_EXPRESSED_DURING:_L_mature_pollen_stage,_M_germinated_pollen_stage,_4_anthesis,_petal_differentiation_and_expansion_stage;_CONTAINS_InterPro_DOMAIN/s:_Protein_of_unknown_function_DUF946,_plant_(InterPro:IPR009291);_BEST_Arabi…	del
AT1G04100	chr1	1059505	1061191	2.24742	1.79708	2.36871	1.95805	protein_coding	IAA10;_transcription_factor	Auxin_induced_gene,_IAA10_(IAA10).	IAA10;_FUNCTIONS_IN:_transcription_factor_activity;_INVOLVED_IN:_response_to_auxin_stimulus,_response_to_chitin;_LOCATED_IN:_nucleus;_EXPRESSED_IN:_7_plant_structures;_EXPRESSED_DURING:_4_anthesis,_petal_differentiation_and_expansion_stage;_CONTAINS_InterPro_DOMAIN/s:_Aux/IAA-ARF-dimerisation_(InterPro:IPR011525),_AUX/IAA_protein_(InterPro:IPR003311);_BEST_Arabidopsis_thaliana_protein_match_is:_I…	keep
AT1G04110	chr1	1061456	1063784	0.223917	5.11451	0.246257	4.03631	protein_coding	SDD1_(STOMATAL_DENSITY_AND_DISTRIBUTION);_serine-type_endopeptidase	Initially_identified_as_a_mutation_affecting_stomatal_development_and_distribution._Encodes_a_protein_similar_to_serine_proteases.	STOMATAL_DENSITY_AND_DISTRIBUTION_(SDD1);_FUNCTIONS_IN:_serine-type_endopeptidase_activity;_INVOLVED_IN:_stomatal_complex_morphogenesis,_proteolysis,_regulation_of_cell_proliferation;_LOCATED_IN:_external_side_of_plasma_membrane;_EXPRESSED_IN:_17_plant_structures;_EXPRESSED_DURING:_12_growth_stages;_CONTAINS_InterPro_DOMAIN/s:_Protease-associated_PA_(InterPro:IPR003137),_Proteinase_inhibitor,_pro…	keep
AT1G04120	chr1	1064453	1070927	13.4222	20.8499	13.8071	20.743	protein_coding	ATMRP5;_ATPase,_coupled_to_transmembrane_movement_of_substances_/_sulfonylurea_receptor	member_of_MRP_subfamily	ATMRP5;_FUNCTIONS_IN:_ATPase_activity,_coupled_to_transmembrane_movement_of_substances,_sulfonylurea_receptor_activity;_INVOLVED_IN:_response_to_salt_stress,_cellular_potassium_ion_homeostasis;_LOCATED_IN:_vacuolar_membrane,_plasma_membrane,_plant-type_vacuole;_EXPRESSED_IN:_25_plant_structures;_EXPRESSED_DURING:_14_growth_stages;_CONTAINS_InterPro_DOMAIN/s:_ATPase,_AAA+_type,_core_(InterPro:IPR0…	keep
AT1G04130	chr1	1073426	1075568	5.31309	6.65019	4.62837	7.02746	protein_coding	tetratricopeptide_repeat_(TPR)-containing_protein	_	tetratricopeptide_repeat_(TPR)-containing_protein;_FUNCTIONS_IN:_binding;_INVOLVED_IN:_biological_process_unknown;_LOCATED_IN:_cellular_component_unknown;_EXPRESSED_IN:_22_plant_structures;_EXPRESSED_DURING:_13_growth_stages;_CONTAINS_InterPro_DOMAIN/s:_Tetratricopeptide_TPR-1_(InterPro:IPR001440),_Tetratricopeptide-like_helical_(InterPro:IPR011990),_Tetratricopeptide_region_(InterPro:IPR013026);…	keep
AT1G04140	chr1	1075542	1080630	44.1824	55.4313	46.6115	55.6881	protein_coding	transducin_family_protein_/_WD-40_repeat_family_protein	_	transducin_family_protein_/_WD-40_repeat_family_protein;_FUNCTIONS_IN:_nucleotide_binding;_INVOLVED_IN:_biological_process_unknown;_LOCATED_IN:_chloroplast;_EXPRESSED_IN:_24_plant_structures;_EXPRESSED_DURING:_15_growth_stages;_CONTAINS_InterPro_DOMAIN/s:_WD40_repeat-like_(InterPro:IPR011046),_WD40_repeat,_region_(InterPro:IPR017986),_WD40/YVTN_repeat-like_(InterPro:IPR015943),_WD40_repeat_(Inter…	keep
AT1G04150	chr1	1081207	1084246	0	0.305575	0	0.250867	protein_coding	C2_domain-containing_protein	_	C2_domain-containing_protein;_FUNCTIONS_IN:_molecular_function_unknown;_INVOLVED_IN:_biological_process_unknown;_LOCATED_IN:_cellular_component_unknown;_EXPRESSED_IN:_24_plant_structures;_EXPRESSED_DURING:_14_growth_stages;_CONTAINS_InterPro_DOMAIN/s:_C2_membrane_targeting_protein_(InterPro:IPR018029),_C2_calcium/lipid-binding_region,_CaLB_(InterPro:IPR008973),_Phosphoribosyltransferase_C-termina…	keep
AT1G04160	chr1	1086494	1096146	0.502024	1.49705	0.403615	1.58228	protein_coding	XIB_(MYOSIN_XI_B);_motor	Encodes_a_member_of_the_type_XI_myosin_protein_family_involved_in_root_hair_elongation.	MYOSIN_XI_B_(XIB);_FUNCTIONS_IN:_motor_activity;_INVOLVED_IN:_root_hair_elongation,_actin_filament-based_movement;_LOCATED_IN:_myosin_complex;_EXPRESSED_IN:_20_plant_structures;_EXPRESSED_DURING:_10_growth_stages;_CONTAINS_InterPro_DOMAIN/s:_Dil_domain_(InterPro:IPR018444),_Dilute_(InterPro:IPR002710),_Myosin,_N-terminal,_SH3-like_(InterPro:IPR004009),_Myosin_head,_motor_region_(InterPro:IPR00160…	keep
AT1G04170	chr1	1096945	1099898	27.9729	50.5657	31.0401	53.0201	protein_coding	EIF2_GAMMA;_translation_factor,_nucleic_acid_binding_/_translation_initiation_factor	protein_synthesis_initiation_factor_eIF2_gamma	EIF2_GAMMA;_FUNCTIONS_IN:_translation_factor_activity,_nucleic_acid_binding,_translation_initiation_factor_activity;_EXPRESSED_IN:_23_plant_structures;_EXPRESSED_DURING:_13_growth_stages;_CONTAINS_InterPro_DOMAIN/s:_Translation_elongation_factor_EFTu/EF1A,_domain_2_(InterPro:IPR004161),_Initiation_factor_eIF2_gamma,_C-terminal_(InterPro:IPR015256),_Translation_elongation_factor_EF1A/initiation_fa…	keep
AT1G04171	chr1	1100443	1100608	0	0	0	0	protein_coding	unknown_protein	_	unknown_protein;_Has_0_Blast_hits_to_0_proteins_in_0_species_(source:_NCBI_BLink).	keep
AT1G04180	chr1	1104622	1105988	0.220096	0	0	0	protein_coding	flavin-containing_monooxygenase_family_protein_/_FMO_family_protein	_	flavin-containing_monooxygenase_family_protein_/_FMO_family_protein;_FUNCTIONS_IN:_NADP_or_NADPH_binding,_oxidoreductase_activity,_monooxygenase_activity,_FAD_binding,_flavin-containing_monooxygenase_activity;_EXPRESSED_IN:_root;_CONTAINS_InterPro_DOMAIN/s:_Flavin-containing_monooxygenase_FMO_(InterPro:IPR000960),_Pyridine_nucleotide-disulphide_oxidoreductase,_class-II_(InterPro:IPR000103),_FAD-d…	del
AT1G04190	chr1	1106427	1108715	7.59542	14.0311	8.9266	14.739	protein_coding	tetratricopeptide_repeat_(TPR)-containing_protein	_	tetratricopeptide_repeat_(TPR)-containing_protein;_FUNCTIONS_IN:_binding;_INVOLVED_IN:_biological_process_unknown;_LOCATED_IN:_cellular_component_unknown;_EXPRESSED_IN:_22_plant_structures;_EXPRESSED_DURING:_13_growth_stages;_CONTAINS_InterPro_DOMAIN/s:_Tetratricopeptide_TPR-1_(InterPro:IPR001440),_Tetratricopeptide-like_helical_(InterPro:IPR011990),_Tetratricopeptide_region_(InterPro:IPR013026);…	keep
AT1G04200	chr1	1109481	1114107	9.06451	13.2771	7.58692	13.4764	protein_coding	unknown_protein	_	unknown_protein;_FUNCTIONS_IN:_molecular_function_unknown;_INVOLVED_IN:_N-terminal_protein_myristoylation;_LOCATED_IN:_cellular_component_unknown;_EXPRESSED_IN:_22_plant_structures;_EXPRESSED_DURING:_13_growth_stages;_Has_296_Blast_hits_to_293_proteins_in_83_species:_Archae_-_0;_Bacteria_-_0;_Metazoa_-_238;_Fungi_-_12;_Plants_-_16;_Viruses_-_0;_Other_Eukaryotes_-_30_(source:_NCBI_BLink).	keep
AT1G04210	chr1	1114404	1119739	13.1382	17.0135	14.3152	17.6874	protein_coding	leucine-rich_repeat_family_protein_/_protein_kinase_family_protein	_	leucine-rich_repeat_family_protein_/_protein_kinase_family_protein;_FUNCTIONS_IN:_protein_binding,_protein_serine/threonine_kinase_activity,_protein_kinase_activity,_ATP_binding;_INVOLVED_IN:_protein_amino_acid_phosphorylation;_LOCATED_IN:_cellular_component_unknown;_CONTAINS_InterPro_DOMAIN/s:_Protein_kinase,_core_(InterPro:IPR000719),_Leucine-rich_repeat_(InterPro:IPR001611),_Serine/threonine_p…	keep
AT1G04220	chr1	1119698	1122526	34.188	2.3315	10.9117	1.24625	protein_coding	KCS2_(3-KETOACYL-COA_SYNTHASE_2);_fatty_acid_elongase	Encodes_KCS2,_a_member_of_the_3-ketoacyl-CoA_synthase_family_involved_in_the_biosynthesis_of_VLCFA_(very_long_chain_fatty_acids).	3-KETOACYL-COA_SYNTHASE_2_(KCS2);_FUNCTIONS_IN:_fatty_acid_elongase_activity;_INVOLVED_IN:_response_to_wounding,_response_to_osmotic_stress,_suberin_biosynthetic_process;_LOCATED_IN:_membrane;_EXPRESSED_IN:_17_plant_structures;_EXPRESSED_DURING:_6_growth_stages;_CONTAINS_InterPro_DOMAIN/s:_Thiolase-like_(InterPro:IPR016039),_Very-long-chain_3-ketoacyl-CoA_synthase_(InterPro:IPR012392),_FAE1/Type_…	del
AT1G04230	chr1	1125517	1128168	5.03485	7.66651	5.8598	7.5842	protein_coding	unknown_protein	_	unknown_protein;_FUNCTIONS_IN:_molecular_function_unknown;_INVOLVED_IN:_biological_process_unknown;_LOCATED_IN:_cellular_component_unknown;_EXPRESSED_IN:_24_plant_structures;_EXPRESSED_DURING:_14_growth_stages;_BEST_Arabidopsis_thaliana_protein_match_is:_unknown_protein_(TAIR:AT5G43720.1);_Has_1140_Blast_hits_to_725_proteins_in_146_species:_Archae_-_0;_Bacteria_-_18;_Metazoa_-_635;_Fungi_-_256;_P…	keep
AT1G04240	chr1	1128187	1129551	19.714	14.442	24.5465	15.4518	protein_coding	SHY2_(SHORT_HYPOCOTYL_2);_transcription_factor	SHY2/IAA3_regulates_multiple_auxin_responses_in_roots._It_is_induced_rapidly_by_IAA,_and_has_been_shown_to_be_phosphorylated_by_oat_phytochrome_A_in_vitro.	SHORT_HYPOCOTYL_2_(SHY2);_FUNCTIONS_IN:_transcription_factor_activity;_INVOLVED_IN:_response_to_cyclopentenone,_response_to_auxin_stimulus,_response_to_brassinosteroid_stimulus;_LOCATED_IN:_nucleus;_EXPRESSED_IN:_22_plant_structures;_EXPRESSED_DURING:_13_growth_stages;_CONTAINS_InterPro_DOMAIN/s:_Aux/IAA-ARF-dimerisation_(InterPro:IPR011525),_AUX/IAA_protein_(InterPro:IPR003311);_BEST_Arabidopsis…	keep
AT1G04250	chr1	1136257	1138613	6.96255	3.9727	9.03267	4.80953	protein_coding	AXR3_(AUXIN_RESISTANT_3);_transcription_factor	Transcription_regulator_acting_as_repressor_of_auxin-inducible_gene_expression._Auxin-inducible_AUX/IAA_gene._Short-lived_nuclear_protein_with_four_conserved_domains._Domain_III_has_homology_to_beta_alpha_alpha_dimerization_and_DNA_binding_domains._Involved_in_auxin_signaling._Auxin_induces_the_degradation_of_the_protein_in_a_dosage-dependent_manner_in_a_process_mediated_by_AtRac1._Auxin_induced_…	AUXIN_RESISTANT_3_(AXR3);_FUNCTIONS_IN:_transcription_factor_activity;_INVOLVED_IN:_auxin_mediated_signaling_pathway,_response_to_auxin_stimulus;_LOCATED_IN:_proteasome_complex,_signalosome,_SCF_ubiquitin_ligase_complex,_nucleus;_EXPRESSED_IN:_23_plant_structures;_EXPRESSED_DURING:_14_growth_stages;_CONTAINS_InterPro_DOMAIN/s:_Aux/IAA-ARF-dimerisation_(InterPro:IPR011525),_AUX/IAA_protein_(InterP…	keep
AT1G04260	chr1	1140527	1141365	18.1564	24.8867	19.0653	27.2411	protein_coding	MPI7_(CAMV_MOVEMENT_PROTEIN_INTERACTING_PROTEIN_7);_protein_binding	Encodes_protein_that_interacts_with_CaMV_movement_protein.__Colocalizes_in_the_cytoplasm_with_the_movement_protein.__Has_similarity_to_mammalian_proteins_(such_as_the_rat_PRA1)_which_have_been_described_as_rab_acceptors.	CAMV_MOVEMENT_PROTEIN_INTERACTING_PROTEIN_7_(MPI7);_FUNCTIONS_IN:_protein_binding;_INVOLVED_IN:_vesicle-mediated_transport,_spread_of_virus_within_host;_LOCATED_IN:_endoplasmic_reticulum,_cytoplasm;_EXPRESSED_IN:_23_plant_structures;_EXPRESSED_DURING:_14_growth_stages;_CONTAINS_InterPro_DOMAIN/s:_Prenylated_rab_acceptor_PRA1_(InterPro:IPR004895);_BEST_Arabidopsis_thaliana_protein_match_is:_PRA1.E…	keep
AT1G04270	chr1	1141603	1143053	137.939	351.134	138.812	444.675	protein_coding	RPS15_(CYTOSOLIC_RIBOSOMAL_PROTEIN_S15);_structural_constituent_of_ribosome	Encodes_cytosolic_ribosomal_protein_S15.	CYTOSOLIC_RIBOSOMAL_PROTEIN_S15_(RPS15);_FUNCTIONS_IN:_structural_constituent_of_ribosome;_INVOLVED_IN:_translation;_LOCATED_IN:_cytosolic_small_ribosomal_subunit,_cytosolic_ribosome,_plasma_membrane;_EXPRESSED_IN:_24_plant_structures;_EXPRESSED_DURING:_13_growth_stages;_CONTAINS_InterPro_DOMAIN/s:_Ribosomal_protein_S15,_eukaryotic/archaeal_(InterPro:IPR005713),_Ribosomal_protein_S19/S15_(InterPr…	keep
AT1G04280	chr1	1143435	1146654	30.6442	39.8312	31.2675	35.211	protein_coding	unknown_protein	_	unknown_protein;_LOCATED_IN:_membrane;_EXPRESSED_IN:_leaf;_BEST_Arabidopsis_thaliana_protein_match_is:_unknown_protein_(TAIR:AT1G06750.1);_Has_135_Blast_hits_to_135_proteins_in_32_species:_Archae_-_0;_Bacteria_-_26;_Metazoa_-_0;_Fungi_-_0;_Plants_-_91;_Viruses_-_0;_Other_Eukaryotes_-_18_(source:_NCBI_BLink).	keep
AT1G04290	chr1	1147522	1148533	9.31295	9.71242	9.60601	11.843	protein_coding	thioesterase_family_protein	_	thioesterase_family_protein;_FUNCTIONS_IN:_hydrolase_activity,_acting_on_ester_bonds,_acyl-CoA_thioesterase_activity;_INVOLVED_IN:_biological_process_unknown;_LOCATED_IN:_peroxisome;_EXPRESSED_IN:_24_plant_structures;_EXPRESSED_DURING:_15_growth_stages;_CONTAINS_InterPro_DOMAIN/s:_Thioesterase_superfamily_(InterPro:IPR006683),_Phenylacetic_acid_degradation-related_protein_(InterPro:IPR003736);_BE…	keep
AT1G04295	chr1	1147780	1148435	1.21736	4.18537	2.37852	1.68725	other_rna	other_RNA	Potential_natural_antisense_gene,_locus_overlaps_with_AT1G04290	_	del
AT1G04300	chr1	1148658	1154652	37.8149	57.6512	49.6946	58.223	protein_coding	_	FUNCTIONS_IN:_molecular_function_unknown;_INVOLVED_IN:_biological_process_unknown;_EXPRESSED_IN:_24_plant_structures;_EXPRESSED_DURING:_15_growth_stages;_CONTAINS_InterPro_DOMAIN/s:_TRAF-like_(InterPro:IPR008974),_MATH_(InterPro:IPR002083),_TRAF-type_(InterPro:IPR013322);_BEST_Arabidopsis_thaliana_protein_match_is:_meprin_and_TRAF_homology_domain-containing_protein_/_MATH_domain-containing_protei…	_	keep
AT1G04310	chr1	1154763	1157711	4.66842	8.07482	5.57036	9.80356	protein_coding	ERS2_(ETHYLENE_RESPONSE_SENSOR_2);_ethylene_binding_/_glycogen_synthase_kinase_3/_protein_histidine_kinase/_receptor	encodes_an_ethylene_receptor_related_to_bacterial_two-component_histidine_kinases.	ETHYLENE_RESPONSE_SENSOR_2_(ERS2);_FUNCTIONS_IN:_ethylene_binding,_receptor_activity,_protein_histidine_kinase_activity,_glycogen_synthase_kinase_3_activity;_INVOLVED_IN:_negative_regulation_of_ethylene_mediated_signaling_pathway;_LOCATED_IN:_endomembrane_system,_membrane;_EXPRESSED_IN:_22_plant_structures;_EXPRESSED_DURING:_9_growth_stages;_CONTAINS_InterPro_DOMAIN/s:_Signal_transduction_histidi…	keep
AT1G04320	chr1	1159022	1159093	0	0	0	0	pre_trna	pre-tRNA	_	tRNA-Gly_(anticodon:_GCC)	keep
AT1G04330	chr1	1161310	1161982	0	0	0	0	protein_coding	unknown_protein	_	unknown_protein;_FUNCTIONS_IN:_molecular_function_unknown;_INVOLVED_IN:_biological_process_unknown;_LOCATED_IN:_chloroplast;_BEST_Arabidopsis_thaliana_protein_match_is:_unknown_protein_(TAIR:AT3G23170.1);_Has_63_Blast_hits_to_63_proteins_in_4_species:_Archae_-_0;_Bacteria_-_0;_Metazoa_-_0;_Fungi_-_0;_Plants_-_63;_Viruses_-_0;_Other_Eukaryotes_-_0_(source:_NCBI_BLink).	keep
AT1G04340	chr1	1163096	1164851	10.3218	14.8902	10.0161	15.1641	protein_coding	lesion_inducing_protein-related	_	lesion_inducing_protein-related;_FUNCTIONS_IN:_molecular_function_unknown;_INVOLVED_IN:_biological_process_unknown;_LOCATED_IN:_endomembrane_system;_EXPRESSED_IN:_23_plant_structures;_EXPRESSED_DURING:_15_growth_stages;_CONTAINS_InterPro_DOMAIN/s:_HR-like_lesion-inducer_(InterPro:IPR008637);_BEST_Arabidopsis_thaliana_protein_match_is:_lesion_inducing_protein-related_(TAIR:AT5G43460.1);_Has_99_Bla…	keep
AT1G04350	chr1	1165164	1166768	38.6316	12.1577	35.9703	13.4072	protein_coding	2-oxoglutarate-dependent_dioxygenase,_putative	encodes_a_protein_whose_sequence_is_similar_to_2-oxoglutarate-dependent_dioxygenase	2-oxoglutarate-dependent_dioxygenase,_putative;_FUNCTIONS_IN:_2-oxoglutarate-dependent_dioxygenase_activity;_INVOLVED_IN:_biological_process_unknown;_LOCATED_IN:_cellular_component_unknown;_EXPRESSED_IN:_22_plant_structures;_EXPRESSED_DURING:_13_growth_stages;_CONTAINS_InterPro_DOMAIN/s:_2OG-Fe(II)_oxygenase_(InterPro:IPR005123);_BEST_Arabidopsis_thaliana_protein_match_is:_oxidoreductase,_2OG-Fe(…	keep
AT1G04360	chr1	1167456	1168878	3.05429	1.42114	3.07585	1.65493	protein_coding	zinc_finger_(C3HC4-type_RING_finger)_family_protein	_	zinc_finger_(C3HC4-type_RING_finger)_family_protein;_FUNCTIONS_IN:_protein_binding,_zinc_ion_binding;_EXPRESSED_IN:_hypocotyl,_root;_CONTAINS_InterPro_DOMAIN/s:_Zinc_finger,_RING-type,_conserved_site_(InterPro:IPR017907),_Zinc_finger,_RING-type_(InterPro:IPR001841),_Zinc_finger,_RING/FYVE/PHD-type_(InterPro:IPR013083);_BEST_Arabidopsis_thaliana_protein_match_is:_zinc_finger_(C3HC4-type_RING_finge…	keep
AT1G04370	chr1	1175176	1175578	0	0	0	0	protein_coding	ATERF14_(Ethylene-responsive_element_binding_factor_14);_DNA_binding_/_transcription_factor	encodes_a_member_of_the_ERF_(ethylene_response_factor)_subfamily_B-3_of_ERF/AP2_transcription_factor_family._The_protein_contains_one_AP2_domain._There_are_18_members_in_this_subfamily_including_ATERF-1,_ATERF-2,_AND_ATERF-5.	Ethylene-responsive_element_binding_factor_14_(ATERF14);_FUNCTIONS_IN:_transcription_factor_activity,_DNA_binding;_INVOLVED_IN:_ethylene_mediated_signaling_pathway,_regulation_of_transcription,_DNA-dependent;_LOCATED_IN:_nucleus;_CONTAINS_InterPro_DOMAIN/s:_DNA-binding,_integrase-type_(InterPro:IPR016177),_Pathogenesis-related_transcriptional_factor_and_ERF,_DNA-binding_(InterPro:IPR001471);_BEST…	keep
AT1G04380	chr1	1176920	1178407	0	0	0	0	protein_coding	2-oxoglutarate-dependent_dioxygenase,_putative	encodes_a_protein_similar_to_a_2-oxoglutarate-dependent_dioxygenase	2-oxoglutarate-dependent_dioxygenase,_putative;_FUNCTIONS_IN:_2-oxoglutarate-dependent_dioxygenase_activity;_INVOLVED_IN:_biological_process_unknown;_LOCATED_IN:_cellular_component_unknown;_EXPRESSED_IN:_hypocotyl,_flower,_cultured_cell;_EXPRESSED_DURING:_petal_differentiation_and_expansion_stage;_CONTAINS_InterPro_DOMAIN/s:_2OG-Fe(II)_oxygenase_(InterPro:IPR005123);_BEST_Arabidopsis_thaliana_pro…	keep
AT1G04390	chr1	1179362	1183704	4.28367	6.06394	4.24375	6.06907	protein_coding	protein_binding	_	protein_binding;_FUNCTIONS_IN:_protein_binding;_INVOLVED_IN:_biological_process_unknown;_LOCATED_IN:_cellular_component_unknown;_CONTAINS_InterPro_DOMAIN/s:_BTB/POZ_(InterPro:IPR013069),_BTB/POZ_fold_(InterPro:IPR011333),_Kelch_related_(InterPro:IPR013089),_BTB/POZ-like_(InterPro:IPR000210);_Has_127_Blast_hits_to_118_proteins_in_23_species:_Archae_-_0;_Bacteria_-_0;_Metazoa_-_38;_Fungi_-_0;_Plant…	keep
AT1G04400	chr1	1185549	1188517	81.5976	84.4461	73.4431	71.0714	protein_coding	CRY2_(CRYPTOCHROME_2);_blue_light_photoreceptor/_protein_homodimerization	Blue_light_receptor_mediating_blue-light_regulated_cotyledon_expansion_and_flowering_time._Positive_regulator_of_the_flowering-time_gene_CONSTANS._This_gene_possesses_a_light-induced_CNT2_N-terminal_homodimerisation_domain.Involved_in_blue-light_induced_stomatal_opening._Involved_in_triggering_chromatin_decondensation._An_80-residue_motif_(NC80)_is_sufficient_to_confer_CRY2's_physiological_functi…	CRYPTOCHROME_2_(CRY2);_FUNCTIONS_IN:_protein_homodimerization_activity,_blue_light_photoreceptor_activity;_INVOLVED_IN:_in_9_processes;_LOCATED_IN:_nucleus,_vacuole;_EXPRESSED_IN:_24_plant_structures;_EXPRESSED_DURING:_13_growth_stages;_CONTAINS_InterPro_DOMAIN/s:_Rossmann-like_alpha/beta/alpha_sandwich_fold_(InterPro:IPR014729),_Cryptochrome/DNA_photolyase,_class_1_conserved_site,_C-terminal_(In…	keep
AT1G04410	chr1	1189077	1191412	503.302	310.333	489.285	370.852	protein_coding	malate_dehydrogenase,_cytosolic,_putative	_	malate_dehydrogenase,_cytosolic,_putative;_FUNCTIONS_IN:_in_6_functions;_INVOLVED_IN:_response_to_cadmium_ion,_response_to_salt_stress;_LOCATED_IN:_in_7_components;_EXPRESSED_IN:_26_plant_structures;_EXPRESSED_DURING:_14_growth_stages;_CONTAINS_InterPro_DOMAIN/s:_Malate_dehydrogenase,_NAD-dependent,_cytosolic_(InterPro:IPR011274),_Lactate/malate_dehydrogenase_(InterPro:IPR001236),_Malate_dehydrog…	keep
AT1G04420	chr1	1191607	1193884	38.2557	45.3191	44.3636	45.0974	protein_coding	aldo/keto_reductase_family_protein	_	aldo/keto_reductase_family_protein;_FUNCTIONS_IN:_oxidoreductase_activity,_aldo-keto_reductase_activity;_INVOLVED_IN:_oxidation_reduction;_LOCATED_IN:_chloroplast,_chloroplast_stroma,_chloroplast_envelope;_EXPRESSED_IN:_23_plant_structures;_EXPRESSED_DURING:_13_growth_stages;_CONTAINS_InterPro_DOMAIN/s:_Aldo/keto_reductase_(InterPro:IPR001395);_BEST_Arabidopsis_thaliana_protein_match_is:_KAB1_(PO…	keep
AT1G04425	chr1	1194186	1196889	0	24.366	0	23.3346	other_rna	other_RNA	_	_	keep
AT1G04430	chr1	1198117	1201527	24.0531	33.4684	28.2	36.41	protein_coding	dehydration-responsive_protein-related	_	dehydration-responsive_protein-related;_INVOLVED_IN:_biological_process_unknown;_LOCATED_IN:_Golgi_apparatus,_plasma_membrane;_EXPRESSED_IN:_26_plant_structures;_EXPRESSED_DURING:_15_growth_stages;_CONTAINS_InterPro_DOMAIN/s:_Protein_of_unknown_function_DUF248,_methyltransferase_putative_(InterPro:IPR004159);_BEST_Arabidopsis_thaliana_protein_match_is:_dehydration-responsive_protein-related_(TAIR…	keep
AT1G04440	chr1	1202254	1205803	43.1091	29.8769	42.1098	26.8175	protein_coding	CKL13_(CASEIN_KINASE_LIKE_13);_ATP_binding_/_kinase/_protein_kinase/_protein_serine/threonine_kinase	_	CASEIN_KINASE_LIKE_13_(CKL13);_FUNCTIONS_IN:_protein_serine/threonine_kinase_activity,_protein_kinase_activity,_kinase_activity,_ATP_binding;_INVOLVED_IN:_protein_amino_acid_phosphorylation;_LOCATED_IN:_cellular_component_unknown;_EXPRESSED_IN:_22_plant_structures;_EXPRESSED_DURING:_12_growth_stages;_CONTAINS_InterPro_DOMAIN/s:_Protein_kinase,_ATP_binding_site_(InterPro:IPR017441),_Protein_kinase…	keep
AT1G04445	chr1	1207343	1207862	0	0	0	0	protein_coding	zinc_finger_(C2H2_type)_family_protein	_	zinc_finger_(C2H2_type)_family_protein;_FUNCTIONS_IN:_zinc_ion_binding,_nucleic_acid_binding;_INVOLVED_IN:_biological_process_unknown;_LOCATED_IN:_intracellular;_CONTAINS_InterPro_DOMAIN/s:_Zinc_finger,_C2H2-like_(InterPro:IPR015880),_Zinc_finger,_C2H2-type_(InterPro:IPR007087);_Has_1_Blast_hits_to_1_proteins_in_1_species:_Archae_-_0;_Bacteria_-_0;_Metazoa_-_0;_Fungi_-_0;_Plants_-_1;_Viruses_-_0;…	keep
AT1G04450	chr1	1208731	1209874	0	0	0	0	protein_coding	RIC3_(ROP-INTERACTIVE_CRIB_MOTIF-CONTAINING_PROTEIN_3);_protein_binding	Encodes_a_member_of_a_novel_protein_family_that_contains_contain_a_CRIB_(for_Cdc42/Rac-interactive_binding)_motif_required_for_their_specific_interaction_with_GTP-bound_Rop1_(plant-specific_Rho_GTPase)._It_interacts_with_Rop1_and_is_involved_in_pollen_tube_growth_and_function,_and_exocytosis_in_the_pollen_tube_tip._The_protein_most_similar_to_RIC1_(family_subgroup_III)._Gene_is_expressed_predomin…	ROP-INTERACTIVE_CRIB_MOTIF-CONTAINING_PROTEIN_3_(RIC3);_FUNCTIONS_IN:_protein_binding;_INVOLVED_IN:_in_7_processes;_LOCATED_IN:_cytoplasm;_CONTAINS_InterPro_DOMAIN/s:_PAK-box/P21-Rho-binding_(InterPro:IPR000095);_BEST_Arabidopsis_thaliana_protein_match_is:_RIC1_(ROP-INTERACTIVE_CRIB_MOTIF-CONTAINING_PROTEIN_1);_protein_binding_(TAIR:AT2G33460.1);_Has_106_Blast_hits_to_106_proteins_in_17_species:_…	keep
AT1G04457	chr1	1210318	1210549	0	0	0	0	pseudogene	_	Pseudogene_of_AT2G33450;_50S_ribosomal_protein_L28,_chloroplast_(CL28)	_	keep
AT1G04470	chr1	1211048	1214662	0	0	0	0	protein_coding	_	FUNCTIONS_IN:_molecular_function_unknown;_INVOLVED_IN:_biological_process_unknown;_LOCATED_IN:_cellular_component_unknown;_EXPRESSED_IN:_male_gametophyte,_pollen_tube;_EXPRESSED_DURING:_L_mature_pollen_stage,_M_germinated_pollen_stage;_CONTAINS_InterPro_DOMAIN/s:_Munc13_homology_1_(InterPro:IPR014770),_Protein_of_unknown_function_DUF810_(InterPro:IPR008528),_Munc13_homology_2_(InterPro:IPR014772)…	_	keep
AT1G04480	chr1	1216094	1217467	103.696	232.621	104.336	272.982	protein_coding	60S_ribosomal_protein_L23_(RPL23A)	_	60S_ribosomal_protein_L23_(RPL23A);_FUNCTIONS_IN:_structural_constituent_of_ribosome;_INVOLVED_IN:_translation;_LOCATED_IN:_ribosome,_intracellular;_EXPRESSED_IN:_24_plant_structures;_EXPRESSED_DURING:_15_growth_stages;_CONTAINS_InterPro_DOMAIN/s:_Ribosomal_protein_L14b/L23e_(InterPro:IPR000218);_BEST_Arabidopsis_thaliana_protein_match_is:_emb2171_(embryo_defective_2171);_structural_constituent_o…	keep
AT1G04490	chr1	1217947	1220137	0	0.3575	0	0	protein_coding	unknown_protein	_	unknown_protein;_FUNCTIONS_IN:_molecular_function_unknown;_INVOLVED_IN:_biological_process_unknown;_LOCATED_IN:_cellular_component_unknown;_EXPRESSED_IN:_root,_stamen;_EXPRESSED_DURING:_4_anthesis;_BEST_Arabidopsis_thaliana_protein_match_is:_unknown_protein_(TAIR:AT2G33360.2);_Has_63_Blast_hits_to_63_proteins_in_5_species:_Archae_-_0;_Bacteria_-_0;_Metazoa_-_0;_Fungi_-_0;_Plants_-_63;_Viruses_-_0…	del
AT1G04500	chr1	1221432	1224366	0	0	0	0	protein_coding	zinc_finger_CONSTANS-related	_	zinc_finger_CONSTANS-related;_FUNCTIONS_IN:_molecular_function_unknown;_INVOLVED_IN:_biological_process_unknown;_LOCATED_IN:_cellular_component_unknown;_EXPRESSED_IN:_8_plant_structures;_EXPRESSED_DURING:_L_mature_pollen_stage,_M_germinated_pollen_stage,_4_anthesis,_petal_differentiation_and_expansion_stage;_CONTAINS_InterPro_DOMAIN/s:_CCT_domain_(InterPro:IPR010402);_BEST_Arabidopsis_thaliana_pr…	keep
AT1G04501	chr1	1224551	1224680	0	0	0	0	protein_coding	unknown_protein	_	unknown_protein;_Has_0_Blast_hits_to_0_proteins_in_0_species_(source:_NCBI_BLink).	keep
AT1G04510	chr1	1226574	1230827	21.4608	41.1194	24.3045	45.3095	protein_coding	transducin_family_protein_/_WD-40_repeat_family_protein	_	transducin_family_protein_/_WD-40_repeat_family_protein;_FUNCTIONS_IN:_ubiquitin-protein_ligase_activity,_nucleotide_binding;_INVOLVED_IN:_response_to_cadmium_ion;_LOCATED_IN:_nucleolus,_CUL4_RING_ubiquitin_ligase_complex;_EXPRESSED_IN:_25_plant_structures;_EXPRESSED_DURING:_13_growth_stages;_CONTAINS_InterPro_DOMAIN/s:_U_box_(InterPro:IPR003613),_WD40_repeat_(InterPro:IPR001680),_Pre-mRNA-splici…	keep
AT1G04520	chr1	1231577	1234032	2.5778	9.30349	2.75505	10.7697	protein_coding	PDLP2_(PLASMODESMATA-LOCATED_PROTEIN_2)	_	PLASMODESMATA-LOCATED_PROTEIN_2_(PDLP2);_FUNCTIONS_IN:_molecular_function_unknown;_INVOLVED_IN:_N-terminal_protein_myristoylation,_plasmodesmata-mediated_intercellular_transport;_LOCATED_IN:_plasmodesma;_EXPRESSED_IN:_17_plant_structures;_EXPRESSED_DURING:_12_growth_stages;_CONTAINS_InterPro_DOMAIN/s:_Protein_of_unknown_function_DUF26_(InterPro:IPR002902);_BEST_Arabidopsis_thaliana_protein_match_…	keep
AT1G04530	chr1	1234175	1236034	57.8292	45.1098	58.8278	48.0439	protein_coding	binding	_	binding;_FUNCTIONS_IN:_binding;_EXPRESSED_IN:_22_plant_structures;_EXPRESSED_DURING:_13_growth_stages;_CONTAINS_InterPro_DOMAIN/s:_Tetratricopeptide-like_helical_(InterPro:IPR011990),_Tetratricopeptide_region_(InterPro:IPR013026);_BEST_Arabidopsis_thaliana_protein_match_is:_binding_(TAIR:AT4G17940.1);_Has_445_Blast_hits_to_236_proteins_in_47_species:_Archae_-_10;_Bacteria_-_76;_Metazoa_-_30;_Fung…	keep
AT1G04540	chr1	1237255	1239061	0.430556	0.869402	1.07932	1.10158	protein_coding	C2_domain-containing_protein	_	C2_domain-containing_protein;_INVOLVED_IN:_biological_process_unknown;_LOCATED_IN:_membrane;_EXPRESSED_IN:_10_plant_structures;_EXPRESSED_DURING:_L_mature_pollen_stage,_M_germinated_pollen_stage,_4_anthesis,_C_globular_stage,_petal_differentiation_and_expansion_stage;_CONTAINS_InterPro_DOMAIN/s:_C2_calcium/lipid-binding_region,_CaLB_(InterPro:IPR008973),_C2_calcium-dependent_membrane_targeting_(I…	keep
AT1G04550	chr1	1240374	1242121	9.65966	14.6545	10.9508	15.2668	protein_coding	IAA12_(AUXIN-INDUCED_PROTEIN_12);_transcription_factor/_transcription_repressor	IAA12/BDL_plays_a_role_in_auxin-mediated_processes_of_apical-basal_patterning_in_the_embryo._bdl_mutants_lack_a_primary_root_meristem	AUXIN-INDUCED_PROTEIN_12_(IAA12);_FUNCTIONS_IN:_transcription_repressor_activity,_transcription_factor_activity;_INVOLVED_IN:_xylem_and_phloem_pattern_formation,_response_to_auxin_stimulus,_embryonic_pattern_specification,_root_development;_LOCATED_IN:_nucleus;_EXPRESSED_IN:_22_plant_structures;_EXPRESSED_DURING:_13_growth_stages;_CONTAINS_InterPro_DOMAIN/s:_Aux/IAA-ARF-dimerisation_(InterPro:IPR…	keep
AT1G04555	chr1	1242557	1244244	3.5608	4.35654	4.39088	4.23342	protein_coding	unknown_protein	_	unknown_protein;_FUNCTIONS_IN:_molecular_function_unknown;_INVOLVED_IN:_biological_process_unknown;_LOCATED_IN:_cellular_component_unknown;_BEST_Arabidopsis_thaliana_protein_match_is:_unknown_protein_(TAIR:AT4G33380.1);_Has_49_Blast_hits_to_48_proteins_in_8_species:_Archae_-_0;_Bacteria_-_0;_Metazoa_-_8;_Fungi_-_0;_Plants_-_41;_Viruses_-_0;_Other_Eukaryotes_-_0_(source:_NCBI_BLink).	keep
AT1G04560	chr1	1244946	1246059	0	0	0	0	protein_coding	AWPM-19-like_membrane_family_protein	_	AWPM-19-like_membrane_family_protein;_FUNCTIONS_IN:_molecular_function_unknown;_INVOLVED_IN:_biological_process_unknown;_LOCATED_IN:_endomembrane_system;_CONTAINS_InterPro_DOMAIN/s:_AWPM-19-like_(InterPro:IPR008390);_BEST_Arabidopsis_thaliana_protein_match_is:_AWPM-19-like_membrane_family_protein_(TAIR:AT1G29520.1);_Has_99_Blast_hits_to_99_proteins_in_14_species:_Archae_-_0;_Bacteria_-_0;_Metazoa…	keep
AT1G04570	chr1	1246727	1248775	1.07274	0.537603	0.640936	0.752932	protein_coding	integral_membrane_transporter_family_protein	_	integral_membrane_transporter_family_protein;_FUNCTIONS_IN:_transporter_activity;_INVOLVED_IN:_transport;_LOCATED_IN:_chloroplast,_membrane;_CONTAINS_InterPro_DOMAIN/s:_Biopterin_transport-related_protein_BT1_(InterPro:IPR004324),_Major_facilitator_superfamily,_general_substrate_transporter_(InterPro:IPR016196);_BEST_Arabidopsis_thaliana_protein_match_is:_integral_membrane_transporter_family_prot…	keep
AT1G04580	chr1	1252121	1257510	0	0	0	0	protein_coding	AAO4_(ARABIDOPSIS_ALDEHYDE_OXIDASE_4);_aldehyde_oxidase/_aryl-aldehyde_oxidase	Encodes_aldehyde_oxidase_AAO4_preferentially_expressed_in_developing_seeds.	ARABIDOPSIS_ALDEHYDE_OXIDASE_4_(AAO4);_FUNCTIONS_IN:_aryl-aldehyde_oxidase_activity,_aldehyde_oxidase_activity;_INVOLVED_IN:_glucosinolate_metabolic_process,_abscisic_acid_biosynthetic_process;_LOCATED_IN:_cytosol;_EXPRESSED_IN:_fruit;_CONTAINS_InterPro_DOMAIN/s:_Aldehyde_oxidase/xanthine_dehydrogenase_(InterPro:IPR016208),_Ferredoxin_(InterPro:IPR001041),_Molybdopterin_dehydrogenase,_FAD-binding…	keep
AT1G04590	chr1	1258576	1261426	9.12438	18.5155	9.35955	17.4146	protein_coding	_	FUNCTIONS_IN:_molecular_function_unknown;_EXPRESSED_IN:_23_plant_structures;_EXPRESSED_DURING:_13_growth_stages;_BEST_Arabidopsis_thaliana_protein_match_is:_emb1417_(embryo_defective_1417)_(TAIR:AT4G21190.1);_Has_54_Blast_hits_to_54_proteins_in_8_species:_Archae_-_0;_Bacteria_-_0;_Metazoa_-_0;_Fungi_-_0;_Plants_-_52;_Viruses_-_0;_Other_Eukaryotes_-_2_(source:_NCBI_BLink).	_	keep
AT1G04600	chr1	1262122	1272376	0	0.228309	0	0.100288	protein_coding	XIA_(MYOSIN_XI_A);_motor/_protein_binding	member_of_Myosin-like_proteins	MYOSIN_XI_A_(XIA);_FUNCTIONS_IN:_protein_binding,_motor_activity;_INVOLVED_IN:_actin_filament-based_movement;_LOCATED_IN:_myosin_complex;_EXPRESSED_IN:_18_plant_structures;_EXPRESSED_DURING:_9_growth_stages;_CONTAINS_InterPro_DOMAIN/s:_Dil_domain_(InterPro:IPR018444),_Prefoldin_(InterPro:IPR009053),_Dilute_(InterPro:IPR002710),_Myosin,_N-terminal,_SH3-like_(InterPro:IPR004009),_Myosin_head,_motor…	keep
AT1G04610	chr1	1279387	1281618	0	0.599874	0	0.75991	protein_coding	flavin-containing_monooxygenase_/_FMO_(YUCCA3)	_	flavin-containing_monooxygenase_/_FMO_(YUCCA3);_FUNCTIONS_IN:_oxidoreductase_activity;_INVOLVED_IN:_auxin_biosynthetic_process;_EXPRESSED_IN:_11_plant_structures;_EXPRESSED_DURING:_4_anthesis,_C_globular_stage,_petal_differentiation_and_expansion_stage,_D_bilateral_stage;_CONTAINS_InterPro_DOMAIN/s:_Pyridine_nucleotide-disulphide_oxidoreductase,_class-II_(InterPro:IPR000103),_FAD-dependent_pyridi…	keep
AT1G04620	chr1	1282740	1286584	20.0446	17.4315	20.1438	16.8238	protein_coding	coenzyme_F420_hydrogenase_family_/_dehydrogenase,_beta_subunit_family	_	coenzyme_F420_hydrogenase_family_/_dehydrogenase,_beta_subunit_family;_FUNCTIONS_IN:_coenzyme_F420_hydrogenase_activity;_INVOLVED_IN:_biological_process_unknown;_LOCATED_IN:_chloroplast;_EXPRESSED_IN:_22_plant_structures;_EXPRESSED_DURING:_13_growth_stages;_CONTAINS_InterPro_DOMAIN/s:_Coenzyme_F420_hydrogenase/dehydrogenase_beta_subunit,_C-terminal_(InterPro:IPR007525),_Coenzyme_F420_hydrogenase/…	keep
AT1G04625	chr1	1287830	1289820	0	0	0	0	protein_coding	nucleic_acid_binding	_	nucleic_acid_binding;_FUNCTIONS_IN:_nucleic_acid_binding;_INVOLVED_IN:_biological_process_unknown;_LOCATED_IN:_cellular_component_unknown;_CONTAINS_InterPro_DOMAIN/s:_Polynucleotidyl_transferase,_Ribonuclease_H_fold_(InterPro:IPR012337);_BEST_Arabidopsis_thaliana_protein_match_is:_nucleic_acid_binding_(TAIR:AT2G46460.1).	keep
AT1G04630	chr1	1289733	1291112	25.1279	37.4273	23.607	39.1515	protein_coding	MEE4_(maternal_effect_embryo_arrest_4)	_	maternal_effect_embryo_arrest_4_(MEE4);_FUNCTIONS_IN:_molecular_function_unknown;_INVOLVED_IN:_embryonic_development_ending_in_seed_dormancy,_photorespiration;_LOCATED_IN:_mitochondrion,_mitochondrial_membrane,_respiratory_chain_complex_I;_CONTAINS_InterPro_DOMAIN/s:_GRIM-19_(InterPro:IPR009346);_BEST_Arabidopsis_thaliana_protein_match_is:_unknown_protein_(TAIR:AT2G33220.1);_Has_226_Blast_hits_to…	keep
AT1G04635	chr1	1291313	1291995	0.908465	1.41887	0.633442	1.29356	protein_coding	EMB1687_(EMBRYO_DEFECTIVE_1687);_ribonuclease_P/_ribonuclease	_	EMBRYO_DEFECTIVE_1687_(EMB1687);_FUNCTIONS_IN:_ribonuclease_activity,_ribonuclease_P_activity;_INVOLVED_IN:_embryonic_development_ending_in_seed_dormancy,_tRNA_processing;_LOCATED_IN:_vacuole;_CONTAINS_InterPro_DOMAIN/s:_Ribonuclease_P-related_(InterPro:IPR002759);_Has_168_Blast_hits_to_168_proteins_in_86_species:_Archae_-_0;_Bacteria_-_0;_Metazoa_-_69;_Fungi_-_60;_Plants_-_26;_Viruses_-_0;_Other…	keep
AT1G04640	chr1	1292079	1293357	19.2065	20.6986	18.6346	22.1535	protein_coding	LIP2_(LIPOYLTRANSFERASE_2);_lipoyltransferase	Lipoyltransferase,_located_in_mitochondria_but_not_found_in_chloroplasts	LIPOYLTRANSFERASE_2_(LIP2);_FUNCTIONS_IN:_lipoyltransferase_activity;_INVOLVED_IN:_lipoic_acid_metabolic_process;_LOCATED_IN:_mitochondrion;_EXPRESSED_IN:_21_plant_structures;_EXPRESSED_DURING:_13_growth_stages;_CONTAINS_InterPro_DOMAIN/s:_Lipoate-protein_ligase_B_(InterPro:IPR000544),_Biotin/lipoate_A/B_protein_ligase_(InterPro:IPR004143);_BEST_Arabidopsis_thaliana_protein_match_is:_lipoyltransf…	keep
AT1G04645	chr1	1293769	1294263	0	0	0	0	protein_coding	self-incompatibility_protein-related	_	self-incompatibility_protein-related;_FUNCTIONS_IN:_molecular_function_unknown;_INVOLVED_IN:_biological_process_unknown;_LOCATED_IN:_endomembrane_system;_EXPRESSED_IN:_6_plant_structures;_EXPRESSED_DURING:_4_anthesis,_C_globular_stage,_petal_differentiation_and_expansion_stage,_E_expanded_cotyledon_stage;_CONTAINS_InterPro_DOMAIN/s:_Plant_self-incompatibility_S1_(InterPro:IPR010264);_BEST_Arabido…	keep
AT1G04650	chr1	1294892	1299002	0.69543	0.728961	0.600707	0.73882	protein_coding	unknown_protein	_	unknown_protein;_LOCATED_IN:_cellular_component_unknown;_EXPRESSED_IN:_11_plant_structures;_EXPRESSED_DURING:_4_anthesis,_F_mature_embryo_stage,_petal_differentiation_and_expansion_stage,_D_bilateral_stage,_E_expanded_cotyledon_stage;_Has_27_Blast_hits_to_26_proteins_in_12_species:_Archae_-_0;_Bacteria_-_0;_Metazoa_-_7;_Fungi_-_0;_Plants_-_12;_Viruses_-_0;_Other_Eukaryotes_-_8_(source:_NCBI_BLink…	keep
AT1G04660	chr1	1300485	1301773	1.01108	0.240981	0.750858	1.24055	protein_coding	glycine-rich_protein	_	glycine-rich_protein;_FUNCTIONS_IN:_molecular_function_unknown;_INVOLVED_IN:_biological_process_unknown;_LOCATED_IN:_endomembrane_system;_EXPRESSED_IN:_8_plant_structures;_EXPRESSED_DURING:_4_anthesis,_F_mature_embryo_stage,_petal_differentiation_and_expansion_stage,_D_bilateral_stage,_E_expanded_cotyledon_stage;_Has_107826_Blast_hits_to_25432_proteins_in_1348_species:_Archae_-_224;_Bacteria_-_31…	keep
AT1G04670	chr1	1301860	1302724	0	0	0	0	protein_coding	unknown_protein	_	unknown_protein;_FUNCTIONS_IN:_molecular_function_unknown;_INVOLVED_IN:_biological_process_unknown;_EXPRESSED_IN:_8_plant_structures;_EXPRESSED_DURING:_L_mature_pollen_stage,_4_anthesis,_petal_differentiation_and_expansion_stage;_Has_15_Blast_hits_to_15_proteins_in_7_species:_Archae_-_2;_Bacteria_-_0;_Metazoa_-_0;_Fungi_-_2;_Plants_-_11;_Viruses_-_0;_Other_Eukaryotes_-_0_(source:_NCBI_BLink).	keep
AT1G04680	chr1	1303528	1307884	99.4316	25.8924	45.0157	26.2481	protein_coding	pectate_lyase_family_protein	_	pectate_lyase_family_protein;_FUNCTIONS_IN:_lyase_activity,_pectate_lyase_activity;_INVOLVED_IN:_biological_process_unknown;_LOCATED_IN:_membrane;_EXPRESSED_IN:_23_plant_structures;_EXPRESSED_DURING:_13_growth_stages;_CONTAINS_InterPro_DOMAIN/s:_Pectin_lyase_fold/virulence_factor_(InterPro:IPR011050),_AmbAllergen_(InterPro:IPR018082),_Pectate_lyase/Amb_allergen_(InterPro:IPR002022),_Pectin_lyase_…	del
AT1G04684	chr1	1310429	1310579	0	0	0	0	protein_coding	unknown_protein	_	unknown_protein;_Has_0_Blast_hits_to_0_proteins_in_0_species_(source:_NCBI_BLink).	keep
AT1G04690	chr1	1313563	1315750	54.2477	45.5164	42.3817	49.6681	protein_coding	KAB1_(POTASSIUM_CHANNEL_BETA_SUBUNIT);_oxidoreductase/_potassium_channel	_	POTASSIUM_CHANNEL_BETA_SUBUNIT_(KAB1);_FUNCTIONS_IN:_oxidoreductase_activity,_potassium_channel_activity;_INVOLVED_IN:_oxidation_reduction,_potassium_ion_transport;_LOCATED_IN:_plasma_membrane,_membrane;_EXPRESSED_IN:_24_plant_structures;_EXPRESSED_DURING:_13_growth_stages;_CONTAINS_InterPro_DOMAIN/s:_Aldo/keto_reductase_(InterPro:IPR001395),_Potassium_channel,_voltage-dependent,_beta_subunit,_KC…	keep
AT1G04700	chr1	1316253	1320919	0.357833	1.10014	0.182565	1.18772	protein_coding	protein_kinase_family_protein	_	protein_kinase_family_protein;_FUNCTIONS_IN:_protein_serine/threonine/tyrosine_kinase_activity,_protein_kinase_activity;_INVOLVED_IN:_protein_amino_acid_phosphorylation;_LOCATED_IN:_cytosol;_EXPRESSED_IN:_22_plant_structures;_EXPRESSED_DURING:_14_growth_stages;_CONTAINS_InterPro_DOMAIN/s:_Octicosapeptide/Phox/Bem1p_(InterPro:IPR000270),_Protein_kinase,_ATP_binding_site_(InterPro:IPR017441),_Serin…	keep
AT1G04710	chr1	1321903	1324782	7.23284	7.51086	6.78269	9.16826	protein_coding	PKT4_(PEROXISOMAL_3-KETOACYL-COA_THIOLASE_4);_acetyl-CoA_C-acyltransferase/_catalytic	EC2.3.1.16_thiolase.	PEROXISOMAL_3-KETOACYL-COA_THIOLASE__4_(PKT4);_FUNCTIONS_IN:_catalytic_activity,_acetyl-CoA_C-acyltransferase_activity;_INVOLVED_IN:_catechol_catabolic_process,_ortho-cleavage,_protocatechuate_catabolic_process,_ortho-cleavage,_metabolic_process,_fatty_acid_oxidation;_LOCATED_IN:_peroxisome,_vacuole;_EXPRESSED_IN:_23_plant_structures;_EXPRESSED_DURING:_14_growth_stages;_CONTAINS_InterPro_DOMAIN/s…	keep
AT1G04720	chr1	1324922	1324960	0	0	0	0	pre_trna	pre-tRNA	_	tRNA-Met_(anticodon:_CAT)	keep
AT1G04730	chr1	1325384	1331086	0.47608	2.23017	0.617113	1.88098	protein_coding	AAA-type_ATPase_family_protein	_	AAA-type_ATPase_family_protein;_FUNCTIONS_IN:_nucleoside-triphosphatase_activity,_ATPase_activity,_nucleotide_binding,_ATP_binding;_EXPRESSED_IN:_23_plant_structures;_EXPRESSED_DURING:_13_growth_stages;_CONTAINS_InterPro_DOMAIN/s:_ATPase,_AAA+_type,_core_(InterPro:IPR003593),_ATPase,_AAA-type,_core_(InterPro:IPR003959);_BEST_Arabidopsis_thaliana_protein_match_is:_AtRFC1_(replication_factor_C_1);_…	keep
AT1G04750	chr1	1331465	1333567	53.2327	70.6415	51.328	72.0971	protein_coding	VAMP721_(VESICLE-ASSOCIATED_MEMBRANE_PROTEIN_721)	vesicle-associated_membrane_protein_7B_(At_VAMP7B)_mRNA,	VESICLE-ASSOCIATED_MEMBRANE_PROTEIN_721_(VAMP721);_FUNCTIONS_IN:_molecular_function_unknown;_INVOLVED_IN:_transport,_vesicle-mediated_transport;_LOCATED_IN:_endosome,_plasma_membrane,_membrane;_EXPRESSED_IN:_24_plant_structures;_EXPRESSED_DURING:_13_growth_stages;_CONTAINS_InterPro_DOMAIN/s:_Longin_(InterPro:IPR010908),_Longin-like_(InterPro:IPR011012),_Synaptobrevin_(InterPro:IPR001388);_BEST_Ar…	keep
AT1G04760	chr1	1334759	1336070	0	2.34949	0	1.79322	protein_coding	ATVAMP726	member_of_Synaptobrevin_-like_protein_family	ATVAMP726;_FUNCTIONS_IN:_molecular_function_unknown;_INVOLVED_IN:_transport,_vesicle-mediated_transport;_LOCATED_IN:_endosome,_plasma_membrane,_chloroplast,_membrane;_EXPRESSED_IN:_22_plant_structures;_EXPRESSED_DURING:_13_growth_stages;_CONTAINS_InterPro_DOMAIN/s:_Longin_(InterPro:IPR010908),_Longin-like_(InterPro:IPR011012),_Synaptobrevin_(InterPro:IPR001388);_BEST_Arabidopsis_thaliana_protein_…	keep
AT1G04770	chr1	1336370	1337849	2.80262	5.07436	2.53145	5.53118	protein_coding	male_sterility_MS5_family_protein	_	male_sterility_MS5_family_protein;_FUNCTIONS_IN:_binding;_INVOLVED_IN:_biological_process_unknown;_EXPRESSED_IN:_23_plant_structures;_EXPRESSED_DURING:_13_growth_stages;_CONTAINS_InterPro_DOMAIN/s:_Tetratricopeptide_TPR-1_(InterPro:IPR001440),_Tetratricopeptide-like_helical_(InterPro:IPR011990),_Tetratricopeptide_region_(InterPro:IPR013026);_BEST_Arabidopsis_thaliana_protein_match_is:_ATSDI1_(SUL…	keep
AT1G04778	chr1	1339891	1340327	0	0	0	0	protein_coding	unknown_protein	_	unknown_protein;_FUNCTIONS_IN:_molecular_function_unknown;_INVOLVED_IN:_biological_process_unknown;_LOCATED_IN:_cellular_component_unknown;_Has_0_Blast_hits_to_0_proteins_in_0_species_(source:_NCBI_BLink).	keep
AT1G04780	chr1	1340668	1343584	24.1902	15.2838	23.2889	15.3206	protein_coding	ankyrin_repeat_family_protein	_	ankyrin_repeat_family_protein;_FUNCTIONS_IN:_molecular_function_unknown;_INVOLVED_IN:_biological_process_unknown;_LOCATED_IN:_plasma_membrane;_EXPRESSED_IN:_24_plant_structures;_EXPRESSED_DURING:_13_growth_stages;_CONTAINS_InterPro_DOMAIN/s:_Ankyrin_(InterPro:IPR002110);_BEST_Arabidopsis_thaliana_protein_match_is:_ankyrin_repeat_family_protein_(TAIR:AT3G24210.1);_Has_832_Blast_hits_to_578_protein…	keep
AT1G04790	chr1	1345035	1348451	11.0008	17.2955	12.1732	18.1168	protein_coding	zinc_finger_(C3HC4-type_RING_finger)_family_protein	_	zinc_finger_(C3HC4-type_RING_finger)_family_protein;_FUNCTIONS_IN:_protein_binding,_zinc_ion_binding;_EXPRESSED_IN:_24_plant_structures;_EXPRESSED_DURING:_15_growth_stages;_CONTAINS_InterPro_DOMAIN/s:_Zinc_finger,_RING-type_(InterPro:IPR001841),_Zinc_finger,_RING/FYVE/PHD-type_(InterPro:IPR013083);_BEST_Arabidopsis_thaliana_protein_match_is:_SDIR1_(SALT-_AND_DROUGHT-INDUCED_RING_FINGER1);_protein…	keep
AT1G04800	chr1	1348451	1349286	8.84791	47.2114	9.39456	48.2293	protein_coding	glycine-rich_protein	_	glycine-rich_protein;_FUNCTIONS_IN:_molecular_function_unknown;_INVOLVED_IN:_N-terminal_protein_myristoylation;_LOCATED_IN:_endomembrane_system;_EXPRESSED_IN:_17_plant_structures;_EXPRESSED_DURING:_12_growth_stages;_Has_100341_Blast_hits_to_23884_proteins_in_1440_species:_Archae_-_160;_Bacteria_-_31051;_Metazoa_-_31586;_Fungi_-_6910;_Plants_-_10047;_Viruses_-_1434;_Other_Eukaryotes_-_19153_(sourc…	keep
AT1G04810	chr1	1350179	1355442	22.4917	25.1316	23.7773	27.0032	protein_coding	26S_proteasome_regulatory_subunit,_putative	_	26S_proteasome_regulatory_subunit,_putative;_FUNCTIONS_IN:_enzyme_regulator_activity,_binding;_INVOLVED_IN:_protein_catabolic_process,_ubiquitin-dependent_protein_catabolic_process;_LOCATED_IN:_proteasome_regulatory_particle,_base_subcomplex,_nucleus,_plasma_membrane;_EXPRESSED_IN:_23_plant_structures;_EXPRESSED_DURING:_13_growth_stages;_CONTAINS_InterPro_DOMAIN/s:_Armadillo-like_helical_(InterPr…	keep
AT1G04820	chr1	1356190	1358386	76.6961	193.916	66.6434	206.385	protein_coding	TUA4;_structural_constituent_of_cytoskeleton	Encodes_an_alpha_tubulin_isoform_that_is_expressed_in_roots,_leaves_and_flowers.	TUA4;_FUNCTIONS_IN:_structural_constituent_of_cytoskeleton;_INVOLVED_IN:_response_to_cadmium_ion,_microtubule-based_process;_LOCATED_IN:_cytosol,_tubulin_complex,_cell_wall,_plasma_membrane,_chloroplast;_EXPRESSED_IN:_29_plant_structures;_EXPRESSED_DURING:_15_growth_stages;_CONTAINS_InterPro_DOMAIN/s:_Alpha_tubulin_(InterPro:IPR002452),_Tubulin,_conserved_site_(InterPro:IPR017975),_Tubulin_(Inter…	keep
AT1G04830	chr1	1358916	1361981	15.901	17.6707	16.3048	16.9894	protein_coding	RabGAP/TBC_domain-containing_protein	_	RabGAP/TBC_domain-containing_protein;_FUNCTIONS_IN:_RAB_GTPase_activator_activity;_INVOLVED_IN:_regulation_of_Rab_GTPase_activity;_LOCATED_IN:_intracellular;_EXPRESSED_IN:_24_plant_structures;_EXPRESSED_DURING:_15_growth_stages;_CONTAINS_InterPro_DOMAIN/s:_RabGAP/TBC_(InterPro:IPR000195);_BEST_Arabidopsis_thaliana_protein_match_is:_RabGAP/TBC_domain-containing_protein_(TAIR:AT4G13730.1);_Has_2859…	keep
AT1G04840	chr1	1362866	1364962	0.376337	0.489278	0.290584	0.323132	protein_coding	pentatricopeptide_(PPR)_repeat-containing_protein	_	pentatricopeptide_(PPR)_repeat-containing_protein;_FUNCTIONS_IN:_molecular_function_unknown;_INVOLVED_IN:_biological_process_unknown;_LOCATED_IN:_cellular_component_unknown;_CONTAINS_InterPro_DOMAIN/s:_Pentatricopeptide_repeat_(InterPro:IPR002885);_BEST_Arabidopsis_thaliana_protein_match_is:_pentatricopeptide_(PPR)_repeat-containing_protein_(TAIR:AT1G08070.1);_Has_14411_Blast_hits_to_5349_protein…	keep
AT1G04850	chr1	1365117	1368844	32.7216	45.2809	31.6192	50.1192	protein_coding	ubiquitin-associated_(UBA)/TS-N_domain-containing_protein	_	ubiquitin-associated_(UBA)/TS-N_domain-containing_protein;_FUNCTIONS_IN:_zinc_ion_binding;_INVOLVED_IN:_biological_process_unknown;_LOCATED_IN:_intracellular;_EXPRESSED_IN:_24_plant_structures;_EXPRESSED_DURING:_13_growth_stages;_CONTAINS_InterPro_DOMAIN/s:_Zinc_finger,_C2H2-like_(InterPro:IPR015880),_Ubiquitin-associated/translation_elongation_factor_EF1B,_N-terminal,_eukaryote_(InterPro:IPR0159…	keep
AT1G04860	chr1	1369053	1373101	10.4404	9.15068	10.4837	9.31774	protein_coding	UBP2_(UBIQUITIN-SPECIFIC_PROTEASE_2);_ubiquitin-specific_protease	Encodes_a_ubiquitin-specific_protease.	UBIQUITIN-SPECIFIC_PROTEASE_2_(UBP2);_FUNCTIONS_IN:_ubiquitin-specific_protease_activity;_INVOLVED_IN:_ubiquitin-dependent_protein_catabolic_process;_LOCATED_IN:_proteasome_complex,_chloroplast;_EXPRESSED_IN:_24_plant_structures;_EXPRESSED_DURING:_13_growth_stages;_CONTAINS_InterPro_DOMAIN/s:_Zinc_finger,_UBP-type_(InterPro:IPR001607),_Peptidase_C19,_ubiquitin_carboxyl-terminal_hydrolase_2,_conse…	keep
AT1G04870	chr1	1373233	1375762	10.3238	19.8123	11.0687	25.7922	protein_coding	PRMT10;_[myelin_basic_protein]-arginine_N-methyltransferase/_histone-arginine_N-methyltransferase/_methyltransferase/_protein-arginine_omega-N_asymmetric_methyltransferase/_protein-arginine_omega-N_monomethyltransferase	Encodes_a_type_I_protein_arginine_methyltransferase_based_on_the_At1g04870.2_gene_model._PRMT10_can_catalyze_the_asymmetric_dimethylation_of_arginine_3_on_histone_4_and_can_also_methylate_myelin_basic_protein_in_vitro.__Mutants_lacking_PRMT10_flower_late_due_to_defects_in_the_autonomous_pathway_and_they_have_elevated_levels_of_FLC_transcripts.	PRMT10;_FUNCTIONS_IN:_histone-arginine_N-methyltransferase_activity,_methyltransferase_activity,_protein-arginine_omega-N_asymmetric_methyltransferase_activity,_[myelin_basic_protein]-arginine_N-methyltransferase_activity,_protein-arginine_omega-N_monomethyltransferase_activity;_INVOLVED_IN:_peptidyl-arginine_methylation,_to_asymmetrical-dimethyl_arginine,_vegetative_to_reproductive_phase_transit…	keep
AT1G04880	chr1	1375960	1379185	0.202632	0	0	0	protein_coding	high_mobility_group_(HMG1/2)_family_protein_/_ARID/BRIGHT_DNA-binding_domain-containing_protein	_	high_mobility_group_(HMG1/2)_family_protein_/_ARID/BRIGHT_DNA-binding_domain-containing_protein;_FUNCTIONS_IN:_transcription_factor_activity;_INVOLVED_IN:_regulation_of_transcription;_LOCATED_IN:_intracellular,_nucleus;_EXPRESSED_IN:_9_plant_structures;_EXPRESSED_DURING:_7_growth_stages;_CONTAINS_InterPro_DOMAIN/s:_High_mobility_group,_superfamily_(InterPro:IPR009071),_High_mobility_group,_HMG1/H…	del
AT1G04890	chr1	1380381	1382599	0	0	0	0	protein_coding	_	FUNCTIONS_IN:_molecular_function_unknown;_INVOLVED_IN:_biological_process_unknown;_LOCATED_IN:_cellular_component_unknown;_CONTAINS_InterPro_DOMAIN/s:_Intermediate_filament_protein,_conserved_site_(InterPro:IPR018039),_Protein_of_unknown_function_DUF593_(InterPro:IPR007656);_BEST_Arabidopsis_thaliana_protein_match_is:_unknown_protein_(TAIR:AT4G13630.1);_Has_6609_Blast_hits_to_4661_proteins_in_382…	_	keep
AT1G04900	chr1	1383840	1387895	0.651248	3.66921	0.548369	4.06289	protein_coding	unknown_protein	_	unknown_protein;_FUNCTIONS_IN:_molecular_function_unknown;_INVOLVED_IN:_biological_process_unknown;_LOCATED_IN:_cellular_component_unknown;_EXPRESSED_IN:_21_plant_structures;_EXPRESSED_DURING:_13_growth_stages;_CONTAINS_InterPro_DOMAIN/s:_Protein_of_unknown_function_DUF185_(InterPro:IPR003788);_Has_159_Blast_hits_to_155_proteins_in_81_species:_Archae_-_0;_Bacteria_-_35;_Metazoa_-_2;_Fungi_-_68;_P…	keep
AT1G04910	chr1	1387870	1391187	10.2934	13.6904	10.8473	14.1315	protein_coding	unknown_protein	_	unknown_protein;_FUNCTIONS_IN:_molecular_function_unknown;_INVOLVED_IN:_biological_process_unknown;_LOCATED_IN:_Golgi_apparatus;_EXPRESSED_IN:_22_plant_structures;_EXPRESSED_DURING:_13_growth_stages;_CONTAINS_InterPro_DOMAIN/s:_Protein_of_unknown_function_DUF246,_plant_(InterPro:IPR004348);_BEST_Arabidopsis_thaliana_protein_match_is:_unknown_protein_(TAIR:AT1G22460.1);_Has_440_Blast_hits_to_425_p…	keep
AT1G04920	chr1	1391501	1395864	0.110827	1.49138	0.107986	1.30349	protein_coding	ATSPS3F_(sucrose_phosphate_synthase_3F);_sucrose-phosphate_synthase/_transferase,_transferring_glycosyl_groups	Encodes_a_protein_with_putative_sucrose-phosphate_synthase_activity.	sucrose_phosphate_synthase_3F_(ATSPS3F);_FUNCTIONS_IN:_sucrose-phosphate_synthase_activity,_transferase_activity,_transferring_glycosyl_groups;_INVOLVED_IN:_biosynthetic_process,_sucrose_metabolic_process;_LOCATED_IN:_cellular_component_unknown;_EXPRESSED_IN:_9_plant_structures;_EXPRESSED_DURING:_4_anthesis,_LP.04_four_leaves_visible,_C_globular_stage,_petal_differentiation_and_expansion_stage;_C…	keep
AT1G04930	chr1	1396292	1399053	1.8736	1.09715	1.49541	1.20733	protein_coding	hydroxyproline-rich_glycoprotein_family_protein	_	hydroxyproline-rich_glycoprotein_family_protein;_LOCATED_IN:_chloroplast;_EXPRESSED_IN:_14_plant_structures;_EXPRESSED_DURING:_4_anthesis,_F_mature_embryo_stage,_petal_differentiation_and_expansion_stage,_D_bilateral_stage,_E_expanded_cotyledon_stage;_BEST_Arabidopsis_thaliana_protein_match_is:_proline-rich_family_protein_(TAIR:AT2G32840.1);_Has_1563_Blast_hits_to_1268_proteins_in_183_species:_Ar…	keep
AT1G04940	chr1	1399181	1400770	27.9474	43.946	24.1708	46.7602	protein_coding	TIC20_(TRANSLOCON_AT_THE_INNER_ENVELOPE_MEMBRANE_OF_CHLOROPLASTS_20)	Tic20_is_believed_to_function_as_a_component_of_the_protein-conducting_channel_at_the_inner_envelope_membrane._Genes_AT1G04940_and_AT1G04945_were_switched_for_the_TAIR7_genome_release_to_give_consistency_with_MIPs_annotation.	TRANSLOCON_AT_THE_INNER_ENVELOPE_MEMBRANE_OF_CHLOROPLASTS_20_(TIC20);_LOCATED_IN:_membrane;_CONTAINS_InterPro_DOMAIN/s:_Chloroplast_protein_import_component_Tic20_(InterPro:IPR005691);_BEST_Arabidopsis_thaliana_protein_match_is:_tic20-IV_(TRANSLOCON_AT_THE_INNER_ENVELOPE_MEMBRANE_OF_CHLOROPLASTS_20-IV)_(TAIR:AT4G03320.1);_Has_210_Blast_hits_to_209_proteins_in_59_species:_Archae_-_0;_Bacteria_-_86…	keep
AT1G04945	chr1	1400907	1403112	2.25932	3.56282	3.58086	2.74496	protein_coding	_	FUNCTIONS_IN:_molecular_function_unknown;_INVOLVED_IN:_biological_process_unknown;_LOCATED_IN:_cellular_component_unknown;_EXPRESSED_IN:_14_plant_structures;_EXPRESSED_DURING:_6_growth_stages;_CONTAINS_InterPro_DOMAIN/s:_Zinc_finger,_HIT-type_(InterPro:IPR007529);_Has_296_Blast_hits_to_294_proteins_in_138_species:_Archae_-_0;_Bacteria_-_0;_Metazoa_-_111;_Fungi_-_94;_Plants_-_29;_Viruses_-_0;_Othe…	_	del
AT1G04950	chr1	1403084	1407501	11.2892	24.8148	12.3725	24.0331	protein_coding	TAF6_(TBP-ASSOCIATED_FACTOR_6);_DNA_binding_/_RNA_polymerase_II_transcription_factor/_transcription_initiation_factor	Encodes_one_of_two_Arabidopsis_proteins_with_significant_similarity_to_the_histone_fold_TBP-associated_factor_TAF6.__Mutants_are_embryo_lethal_and_transmission_of_the_mutant_allele_through_the_male_gametophyte_is_significantly_reduced.__This_is_due_to_reduced_pollen_tube_growth_of_the_mutant.	TATA_BOX_ASSOCIATED_FACTOR_II_59_(TAFII59);_FUNCTIONS_IN:_RNA_polymerase_II_transcription_factor_activity,_DNA_binding,_transcription_initiation_factor_activity;_INVOLVED_IN:_pollen_tube_growth,_transcription_initiation;_LOCATED_IN:_nucleus;_EXPRESSED_IN:_25_plant_structures;_EXPRESSED_DURING:_13_growth_stages;_CONTAINS_InterPro_DOMAIN/s:_Protein_of_unknown_function_DUF1546_(InterPro:IPR011442),_…	keep
AT1G04960	chr1	1407800	1410868	16.3867	8.49017	16.6071	8.78552	protein_coding	_	FUNCTIONS_IN:_molecular_function_unknown;_INVOLVED_IN:_biological_process_unknown;_LOCATED_IN:_endomembrane_system;_EXPRESSED_IN:_22_plant_structures;_EXPRESSED_DURING:_13_growth_stages;_CONTAINS_InterPro_DOMAIN/s:_Protein_of_unknown_function_DUF1664_(InterPro:IPR012458);_BEST_Arabidopsis_thaliana_protein_match_is:_bZIP_family_transcription_factor_(TAIR:AT1G27000.1);_Has_95_Blast_hits_to_94_prote…	_	keep
AT1G04970	chr1	1411169	1413627	34.3286	21.8531	33.6822	21.237	protein_coding	lipid-binding_serum_glycoprotein_family_protein	_	lipid-binding_serum_glycoprotein_family_protein;_FUNCTIONS_IN:_lipid_binding;_INVOLVED_IN:_biological_process_unknown;_LOCATED_IN:_plasma_membrane,_vacuole;_EXPRESSED_IN:_25_plant_structures;_EXPRESSED_DURING:_15_growth_stages;_CONTAINS_InterPro_DOMAIN/s:_Bactericidal_permeability-increasing_protein,_alpha/beta_domain_(InterPro:IPR017943),_Lipid-binding_serum_glycoprotein,_N-terminal_(InterPro:IP…	keep
AT1G04980	chr1	1413643	1416144	4.28771	3.29094	2.742	3.41429	protein_coding	ATPDIL2-2_(PDI-LIKE_2-2);_protein_disulfide_isomerase	Encodes_a_protein_disulfide_isomerase-like_(PDIL)_protein,_a_member_of_a_multigene_family_within_the_thioredoxin_(TRX)_superfamily._Transcript_levels_for_this_gene_are_up-regulated_in_response_to_three_different_chemical_inducers_of_ER_stress_(dithiothreitol,_beta-mercaptoethanol,_and_tunicamycin)._AtIRE1-2_does_not_appear_to_be_required_for_this_response,_but_the_atbzip60_mutant_has_a_diminished…	PDI-LIKE_2-2_(ATPDIL2-2);_FUNCTIONS_IN:_protein_disulfide_isomerase_activity;_INVOLVED_IN:_response_to_endoplasmic_reticulum_stress;_LOCATED_IN:_plant-type_cell_wall;_EXPRESSED_IN:_23_plant_structures;_EXPRESSED_DURING:_13_growth_stages;_CONTAINS_InterPro_DOMAIN/s:_Disulphide_isomerase_(InterPro:IPR005788),_Thioredoxin_fold_(InterPro:IPR012335),_Thioredoxin_domain_(InterPro:IPR013766),_Thioredoxi…	del
AT1G04985	chr1	1416342	1418482	21.9098	18.9327	24.5599	19.4248	protein_coding	unknown_protein	_	unknown_protein;_FUNCTIONS_IN:_molecular_function_unknown;_INVOLVED_IN:_biological_process_unknown;_LOCATED_IN:_cellular_component_unknown;_EXPRESSED_IN:_24_plant_structures;_EXPRESSED_DURING:_15_growth_stages;_Has_16_Blast_hits_to_16_proteins_in_6_species:_Archae_-_0;_Bacteria_-_0;_Metazoa_-_0;_Fungi_-_0;_Plants_-_16;_Viruses_-_0;_Other_Eukaryotes_-_0_(source:_NCBI_BLink).	keep
AT1G04990	chr1	1419079	1421789	8.90471	8.6641	8.60538	9.23338	protein_coding	zinc_finger_(CCCH-type)_family_protein	_	zinc_finger_(CCCH-type)_family_protein;_FUNCTIONS_IN:_zinc_ion_binding,_nucleic_acid_binding;_INVOLVED_IN:_biological_process_unknown;_LOCATED_IN:_cellular_component_unknown;_EXPRESSED_IN:_24_plant_structures;_EXPRESSED_DURING:_15_growth_stages;_CONTAINS_InterPro_DOMAIN/s:_Zinc_finger,_CCCH-type_(InterPro:IPR000571);_BEST_Arabidopsis_thaliana_protein_match_is:_ZFN2_(ZINC_FINGER_NUCLEASE_2);_DNA_b…	keep
AT1G05000	chr1	1425592	1428782	3.02301	0.541179	4.32659	0.804761	protein_coding	tyrosine_specific_protein_phosphatase_family_protein	_	tyrosine_specific_protein_phosphatase_family_protein;_FUNCTIONS_IN:_phosphatase_activity,_protein_tyrosine_phosphatase_activity,_phosphoprotein_phosphatase_activity;_INVOLVED_IN:_dephosphorylation;_LOCATED_IN:_cellular_component_unknown;_EXPRESSED_IN:_12_plant_structures;_EXPRESSED_DURING:_8_growth_stages;_CONTAINS_InterPro_DOMAIN/s:_Protein-tyrosine_phosphatase,_active_site_(InterPro:IPR016130),…	del
AT1G05010	chr1	1431189	1432858	113.752	101.825	168.76	110.162	protein_coding	EFE_(ETHYLENE-FORMING_ENZYME);_1-aminocyclopropane-1-carboxylate_oxidase	Encodes_1-aminocyclopropane-1-carboxylate_oxidase	ETHYLENE-FORMING_ENZYME_(EFE);_FUNCTIONS_IN:_1-aminocyclopropane-1-carboxylate_oxidase_activity;_INVOLVED_IN:_response_to_fungus,_ethylene_biosynthetic_process;_EXPRESSED_IN:_22_plant_structures;_EXPRESSED_DURING:_13_growth_stages;_CONTAINS_InterPro_DOMAIN/s:_2OG-Fe(II)_oxygenase_(InterPro:IPR005123);_BEST_Arabidopsis_thaliana_protein_match_is:_ACO2_(ACC_OXIDASE_2);_1-aminocyclopropane-1-carboxyl…	del
AT1G05020	chr1	1435253	1437667	1.33018	0.590566	1.41547	0.678159	protein_coding	epsin_N-terminal_homology_(ENTH)_domain-containing_protein_/_clathrin_assembly_protein-related	_	epsin_N-terminal_homology_(ENTH)_domain-containing_protein_/_clathrin_assembly_protein-related;_FUNCTIONS_IN:_phospholipid_binding,_clathrin_binding,_binding,_phosphatidylinositol_binding;_INVOLVED_IN:_clathrin_coat_assembly;_LOCATED_IN:_clathrin_coat;_EXPRESSED_IN:_11_plant_structures;_EXPRESSED_DURING:_L_mature_pollen_stage,_M_germinated_pollen_stage,_4_anthesis,_petal_differentiation_and_expan…	keep
AT1G05030	chr1	1438151	1441417	7.48874	7.05314	7.31931	7.292	protein_coding	hexose_transporter,_putative	_	hexose_transporter,_putative;_FUNCTIONS_IN:_carbohydrate_transmembrane_transporter_activity,_sugar:hydrogen_symporter_activity;_INVOLVED_IN:_transport,_transmembrane_transport;_LOCATED_IN:_mitochondrion,_integral_to_membrane,_membrane;_EXPRESSED_IN:_22_plant_structures;_EXPRESSED_DURING:_13_growth_stages;_CONTAINS_InterPro_DOMAIN/s:_Sugar_transporter,_conserved_site_(InterPro:IPR005829),_Sugar/in…	keep
AT1G05040	chr1	1447368	1448448	0	0	0	0	protein_coding	unknown_protein	_	unknown_protein;_FUNCTIONS_IN:_molecular_function_unknown;_INVOLVED_IN:_biological_process_unknown;_LOCATED_IN:_cellular_component_unknown;_EXPRESSED_IN:_leaf_whorl,_flower;_EXPRESSED_DURING:_4_anthesis;_Has_11_Blast_hits_to_8_proteins_in_2_species:_Archae_-_0;_Bacteria_-_0;_Metazoa_-_0;_Fungi_-_0;_Plants_-_11;_Viruses_-_0;_Other_Eukaryotes_-_0_(source:_NCBI_BLink).	keep
AT1G05055	chr1	1448717	1450887	5.01158	6.24707	4.59884	6.74196	protein_coding	GTF2H2_(GENERAL_TRANSCRIPTION_FACTOR_IIH_2);_general_RNA_polymerase_II_transcription_factor	Member_of_transcription_factor_TFIIH_complex._Involved_in_transcription_and_DNA_repair_and_interacts_with_AtXPD.	GENERAL_TRANSCRIPTION_FACTOR_IIH_2_(GTF2H2);_FUNCTIONS_IN:_general_RNA_polymerase_II_transcription_factor_activity;_INVOLVED_IN:_regulation_of_transcription_from_RNA_polymerase_II_promoter,_global,_nucleotide-excision_repair;_LOCATED_IN:_holo_TFIIH_complex;_EXPRESSED_IN:_22_plant_structures;_EXPRESSED_DURING:_13_growth_stages;_CONTAINS_InterPro_DOMAIN/s:_Ssl1-like_(InterPro:IPR007198),_TFIIH_basa…	keep
AT1G05060	chr1	1451029	1452872	8.79249	9.59607	9.71641	8.54034	protein_coding	unknown_protein	_	unknown_protein;_FUNCTIONS_IN:_molecular_function_unknown;_LOCATED_IN:_cellular_component_unknown;_EXPRESSED_IN:_23_plant_structures;_EXPRESSED_DURING:_15_growth_stages;_Has_15_Blast_hits_to_15_proteins_in_6_species:_Archae_-_0;_Bacteria_-_0;_Metazoa_-_0;_Fungi_-_0;_Plants_-_15;_Viruses_-_0;_Other_Eukaryotes_-_0_(source:_NCBI_BLink).	keep
AT1G05061	chr1	1453215	1454260	0	0.332926	0	0	pseudogene	_	Pseudogene_of_AT2G32630;_pentatricopeptide_(PPR)_repeat-containing_protein	_	del
AT1G05065	chr1	1454968	1455220	2.43948	2.43059	0	3.1875	protein_coding	CLE20_(CLAVATA3/ESR-RELATED_20);_protein_binding_/_receptor_binding	Member_of_a_large_family_of_putative_ligands_homologous_to_the_Clavata3_gene.__Consists_of_a_single_exon.	CLAVATA3/ESR-RELATED_20_(CLE20);_FUNCTIONS_IN:_protein_binding,_receptor_binding;_INVOLVED_IN:_signal_transduction;_LOCATED_IN:_apoplast;_Has_1_Blast_hits_to_1_proteins_in_1_species:_Archae_-_0;_Bacteria_-_0;_Metazoa_-_0;_Fungi_-_0;_Plants_-_1;_Viruses_-_0;_Other_Eukaryotes_-_0_(source:_NCBI_BLink).	del
AT1G05070	chr1	1457062	1458744	12.1408	15.4027	12.5028	14.4855	protein_coding	unknown_protein	_	unknown_protein;_FUNCTIONS_IN:_molecular_function_unknown;_INVOLVED_IN:_biological_process_unknown;_LOCATED_IN:_Golgi_apparatus;_EXPRESSED_IN:_22_plant_structures;_EXPRESSED_DURING:_13_growth_stages;_CONTAINS_InterPro_DOMAIN/s:_Protein_of_unknown_function_DUF1068_(InterPro:IPR010471);_BEST_Arabidopsis_thaliana_protein_match_is:_unknown_protein_(TAIR:AT2G32580.1);_Has_55_Blast_hits_to_55_proteins_…	keep
AT1G05080	chr1	1459090	1460579	0	0	0	0	protein_coding	F-box_family_protein	_	F-box_family_protein;_FUNCTIONS_IN:_molecular_function_unknown;_CONTAINS_InterPro_DOMAIN/s:_FBD_(InterPro:IPR013596),_Cyclin-like_F-box_(InterPro:IPR001810),_FBD-like_(InterPro:IPR006566),_Leucine-rich_repeat_2_(InterPro:IPR013101);_BEST_Arabidopsis_thaliana_protein_match_is:_F-box_family_protein_(TAIR:AT1G22000.1);_Has_1180_Blast_hits_to_1150_proteins_in_9_species:_Archae_-_0;_Bacteria_-_2;_Meta…	keep
AT1G05085	chr1	1460987	1461670	0	0	0	0	protein_coding	unknown_protein	_	unknown_protein;_FUNCTIONS_IN:_molecular_function_unknown;_INVOLVED_IN:_biological_process_unknown;_LOCATED_IN:_cellular_component_unknown;_Has_1_Blast_hits_to_1_proteins_in_1_species:_Archae_-_0;_Bacteria_-_0;_Metazoa_-_0;_Fungi_-_0;_Plants_-_1;_Viruses_-_0;_Other_Eukaryotes_-_0_(source:_NCBI_BLink).	keep
AT1G05090	chr1	1463201	1465622	9.20713	16.2615	9.12535	15.4019	protein_coding	dentin_sialophosphoprotein-related	_	dentin_sialophosphoprotein-related;_FUNCTIONS_IN:_molecular_function_unknown;_INVOLVED_IN:_biological_process_unknown;_LOCATED_IN:_cellular_component_unknown;_EXPRESSED_IN:_male_gametophyte;_EXPRESSED_DURING:_L_mature_pollen_stage;_BEST_Arabidopsis_thaliana_protein_match_is:_dentin_sialophosphoprotein-related_(TAIR:AT4G20720.1);_Has_3317_Blast_hits_to_1175_proteins_in_175_species:_Archae_-_2;_Bac…	keep
AT1G05100	chr1	1469609	1470881	4.52246	0.465278	4.40687	0.552802	protein_coding	MAPKKK18;_ATP_binding_/_kinase/_protein_kinase/_protein_serine/threonine_kinase	member_of_MEKK_subfamily	MAPKKK18;_FUNCTIONS_IN:_protein_serine/threonine_kinase_activity,_protein_kinase_activity,_kinase_activity,_ATP_binding;_INVOLVED_IN:_protein_amino_acid_phosphorylation;_EXPRESSED_IN:_6_plant_structures;_EXPRESSED_DURING:_4_anthesis,_petal_differentiation_and_expansion_stage;_CONTAINS_InterPro_DOMAIN/s:_Protein_kinase,_ATP_binding_site_(InterPro:IPR017441),_Protein_kinase,_core_(InterPro:IPR00071…	keep
AT1G05120	chr1	1471405	1476078	10.6467	11.2727	9.39707	10.7291	protein_coding	SNF2_domain-containing_protein_/_helicase_domain-containing_protein_/_RING_finger_domain-containing_protein	_	SNF2_domain-containing_protein_/_helicase_domain-containing_protein_/_RING_finger_domain-containing_protein;_FUNCTIONS_IN:_in_6_functions;_EXPRESSED_IN:_24_plant_structures;_EXPRESSED_DURING:_15_growth_stages;_CONTAINS_InterPro_DOMAIN/s:_Zinc_finger,_RING-type,_conserved_site_(InterPro:IPR017907),_Zinc_finger,_RING-type_(InterPro:IPR001841),_Zinc_finger,_RING/FYVE/PHD-type_(InterPro:IPR013083),_D…	keep
AT1G05135	chr1	1477499	1478821	187.413	41.9074	175.167	43.3469	pseudogene	_	pseudogene_of_unknown_protein	expressed_protein,_isoform_contains_a_non-consensus_TG_acceptor_site_at_intron.	keep
AT1G05136	chr1	1478922	1479063	0	0	0	0	protein_coding	unknown_protein	_	unknown_protein;_Has_0_Blast_hits_to_0_proteins_in_0_species_(source:_NCBI_BLink).	keep
AT1G05140	chr1	1482547	1484056	23.2629	27.4803	23.0334	24.6852	protein_coding	membrane-associated_zinc_metalloprotease,_putative	_	membrane-associated_zinc_metalloprotease,_putative;_FUNCTIONS_IN:_protein_binding,_metalloendopeptidase_activity;_INVOLVED_IN:_proteolysis;_LOCATED_IN:_chloroplast,_plastid;_EXPRESSED_IN:_22_plant_structures;_EXPRESSED_DURING:_13_growth_stages;_CONTAINS_InterPro_DOMAIN/s:_Peptidase_M50_(InterPro:IPR008915),_PDZ/DHR/GLGF_(InterPro:IPR001478),_Peptidase_M50,_putative_membrane-associated_zinc_metall…	keep
AT1G05150	chr1	1484066	1486960	9.42847	23.8112	9.67596	24.1214	protein_coding	calcium-binding_EF_hand_family_protein	_	calcium-binding_EF_hand_family_protein;_FUNCTIONS_IN:_binding,_zinc_ion_binding,_calcium_ion_binding;_INVOLVED_IN:_biological_process_unknown;_LOCATED_IN:_plasma_membrane;_EXPRESSED_IN:_24_plant_structures;_EXPRESSED_DURING:_13_growth_stages;_CONTAINS_InterPro_DOMAIN/s:_Tetratricopeptide_TPR-1_(InterPro:IPR001440),_Tetratricopeptide-like_helical_(InterPro:IPR011990),_EF_hand_(InterPro:IPR018248),…	keep
AT1G05160	chr1	1487377	1490947	7.08805	15.7521	7.95864	14.8396	protein_coding	CYP88A3_(CYTOCHROME_P450_88_A3);_ent-kaurenoate_oxidase/_oxygen_binding	Encodes_an_ent-kaurenoic_acid_hydroxylase,_a__member_of_the_CYP88A_cytochrome_p450_family.	CYTOCHROME_P450_88_A3_(CYP88A3);_FUNCTIONS_IN:_ent-kaurenoate_oxidase_activity,_oxygen_binding;_INVOLVED_IN:_gibberellin_biosynthetic_process;_LOCATED_IN:_endoplasmic_reticulum;_EXPRESSED_IN:_26_plant_structures;_EXPRESSED_DURING:_13_growth_stages;_CONTAINS_InterPro_DOMAIN/s:_Cytochrome_P450,_B-class_(InterPro:IPR002397),_Cytochrome_P450_(InterPro:IPR001128),_Cytochrome_P450,_C-terminal_region_(I…	keep
AT1G05170	chr1	1491110	1494248	5.25154	3.93207	5.96659	4.09952	protein_coding	galactosyltransferase_family_protein	_	galactosyltransferase_family_protein;_FUNCTIONS_IN:_transferase_activity,_transferring_hexosyl_groups,_transferase_activity,_transferring_glycosyl_groups;_INVOLVED_IN:_protein_amino_acid_glycosylation;_LOCATED_IN:_endomembrane_system,_membrane;_EXPRESSED_IN:_14_plant_structures;_EXPRESSED_DURING:_4_anthesis,_C_globular_stage,_4_leaf_senescence_stage,_petal_differentiation_and_expansion_stage,_E_e…	keep
AT1G05180	chr1	1498113	1501824	12.3279	18.3883	12.7192	18.611	protein_coding	AXR1_(AUXIN_RESISTANT_1);_small_protein_activating_enzyme	Encodes_a_subunit_of_the_RUB1_activating_enzyme_that_regulates_the_protein_degradation_activity_of_Skp1-Cullin-Fbox_complexes,_primarily,_but_not_exclusively,_affecting_auxin_responses.__Acts_alongside_AS1_to_exclude_BP_expression_from_leaves.	AUXIN_RESISTANT_1_(AXR1);_FUNCTIONS_IN:_small_protein_activating_enzyme_activity;_INVOLVED_IN:_in_6_processes;_LOCATED_IN:_nucleus;_EXPRESSED_IN:_22_plant_structures;_EXPRESSED_DURING:_13_growth_stages;_CONTAINS_InterPro_DOMAIN/s:_Molybdenum_cofactor_biosynthesis,_MoeB_(InterPro:IPR009036),_NAD(P)-binding_(InterPro:IPR016040);_BEST_Arabidopsis_thaliana_protein_match_is:_AXL_(AXR1-LIKE);_binding_/…	keep
AT1G05190	chr1	1502343	1503830	171.892	275.636	164.622	291.029	protein_coding	emb2394_(embryo_defective_2394);_structural_constituent_of_ribosome	_	embryo_defective_2394_(emb2394);_FUNCTIONS_IN:_structural_constituent_of_ribosome;_INVOLVED_IN:_embryonic_development_ending_in_seed_dormancy,_translation;_LOCATED_IN:_chloroplast_stroma,_chloroplast,_large_ribosomal_subunit,_membrane,_chloroplast_envelope;_EXPRESSED_IN:_24_plant_structures;_EXPRESSED_DURING:_13_growth_stages;_CONTAINS_InterPro_DOMAIN/s:_Ribosomal_protein_L6_(InterPro:IPR000702),…	keep
AT1G05200	chr1	1504959	1509152	13.8006	12.2338	14.2344	11.3539	protein_coding	ATGLR3.4;_intracellular_ligand-gated_ion_channel	member_of_Putative_ligand-gated_ion_channel_subunit_family	ATGLR3.4;_FUNCTIONS_IN:_intracellular_ligand-gated_ion_channel_activity;_INVOLVED_IN:_cellular_calcium_ion_homeostasis,_response_to_light_stimulus;_LOCATED_IN:_integral_to_membrane,_membrane;_EXPRESSED_IN:_20_plant_structures;_EXPRESSED_DURING:_13_growth_stages;_CONTAINS_InterPro_DOMAIN/s:_Ionotropic_glutamate_receptor_(InterPro:IPR001320),_Extracellular_ligand-binding_receptor_(InterPro:IPR00182…	keep
AT1G05205	chr1	1509102	1510281	7.26992	18.1903	8.95543	23.8423	protein_coding	unknown_protein	_	unknown_protein;_FUNCTIONS_IN:_molecular_function_unknown;_INVOLVED_IN:_biological_process_unknown;_LOCATED_IN:_cellular_component_unknown;_EXPRESSED_IN:_22_plant_structures;_EXPRESSED_DURING:_13_growth_stages;_Has_19_Blast_hits_to_19_proteins_in_8_species:_Archae_-_0;_Bacteria_-_0;_Metazoa_-_0;_Fungi_-_0;_Plants_-_19;_Viruses_-_0;_Other_Eukaryotes_-_0_(source:_NCBI_BLink).	keep
AT1G05210	chr1	1510403	1511683	1.60665	3.31156	1.10533	5.58042	protein_coding	_	FUNCTIONS_IN:_molecular_function_unknown;_INVOLVED_IN:_biological_process_unknown;_LOCATED_IN:_endomembrane_system;_EXPRESSED_IN:_17_plant_structures;_EXPRESSED_DURING:_11_growth_stages;_CONTAINS_InterPro_DOMAIN/s:_Transmembrane_protein_97,_predicted_(InterPro:IPR016964);_BEST_Arabidopsis_thaliana_protein_match_is:_unknown_protein_(TAIR:AT2G32380.1);_Has_101_Blast_hits_to_101_proteins_in_32_speci…	_	del
AT1G05220	chr1	1511906	1513573	0.420249	0.993181	0.511461	1.07356	protein_coding	_	FUNCTIONS_IN:_molecular_function_unknown;_INVOLVED_IN:_biological_process_unknown;_LOCATED_IN:_endomembrane_system;_CONTAINS_InterPro_DOMAIN/s:_Transmembrane_protein_97,_predicted_(InterPro:IPR016964);_BEST_Arabidopsis_thaliana_protein_match_is:_unknown_protein_(TAIR:AT1G05210.1);_Has_103_Blast_hits_to_103_proteins_in_33_species:_Archae_-_0;_Bacteria_-_0;_Metazoa_-_50;_Fungi_-_10;_Plants_-_41;_Vi…	_	keep
AT1G05230	chr1	1512895	1518805	7.29258	14.9461	7.88875	14.6254	protein_coding	HDG2_(HOMEODOMAIN_GLABROUS_2);_DNA_binding_/_transcription_factor	Encodes_a_homeobox-leucine_zipper_family_protein_belonging_to_the_HD-ZIP_IV_family.	HOMEODOMAIN_GLABROUS_2_(HDG2);_FUNCTIONS_IN:_transcription_factor_activity,_DNA_binding;_INVOLVED_IN:_regulation_of_transcription,_DNA-dependent,_regulation_of_transcription;_LOCATED_IN:_nucleus;_EXPRESSED_IN:_32_plant_structures;_EXPRESSED_DURING:_15_growth_stages;_CONTAINS_InterPro_DOMAIN/s:_Homeobox,_conserved_site_(InterPro:IPR017970),_Homeobox_(InterPro:IPR001356),_Homeodomain-like_(InterPro…	keep
AT1G05240	chr1	1521136	1522681	0	0	0	0	protein_coding	peroxidase,_putative	_	peroxidase,_putative;_FUNCTIONS_IN:_electron_carrier_activity,_peroxidase_activity,_heme_binding;_INVOLVED_IN:_response_to_oxidative_stress;_LOCATED_IN:_plant-type_cell_wall;_CONTAINS_InterPro_DOMAIN/s:_Haem_peroxidase_(InterPro:IPR010255),_Plant_peroxidase_(InterPro:IPR000823),_Haem_peroxidase,_plant/fungal/bacterial_(InterPro:IPR002016);_BEST_Arabidopsis_thaliana_protein_match_is:_peroxidase,_p…	keep
AT1G05250	chr1	1525600	1527234	0	0	0	0	protein_coding	peroxidase,_putative	_	peroxidase,_putative;_FUNCTIONS_IN:_electron_carrier_activity,_peroxidase_activity,_heme_binding;_INVOLVED_IN:_response_to_oxidative_stress;_LOCATED_IN:_endomembrane_system;_CONTAINS_InterPro_DOMAIN/s:_Haem_peroxidase_(InterPro:IPR010255),_Plant_peroxidase_(InterPro:IPR000823),_Haem_peroxidase,_plant/fungal/bacterial_(InterPro:IPR002016);_BEST_Arabidopsis_thaliana_protein_match_is:_peroxidase,_pu…	keep
AT1G05260	chr1	1529766	1531439	0	0.716025	0	1.09803	protein_coding	RCI3_(RARE_COLD_INDUCIBLE_GENE_3);_peroxidase	Encodes_a_cold-inducible_cationic_peroxidase_that_is_involved_in_the_stress_response._In_response_to_low_temperature,_RCI3_transcripts_accumulate_in_the_aerial_part_and_in_roots_of_etiolated_seedlings_but_only_in_roots_of_light-grown_seedlings.	RARE_COLD_INDUCIBLE_GENE_3_(RCI3);_FUNCTIONS_IN:_peroxidase_activity;_INVOLVED_IN:_response_to_desiccation,_hyperosmotic_salinity_response,_response_to_cold;_LOCATED_IN:_endoplasmic_reticulum;_EXPRESSED_IN:_12_plant_structures;_EXPRESSED_DURING:_4_anthesis,_petal_differentiation_and_expansion_stage,_E_expanded_cotyledon_stage;_CONTAINS_InterPro_DOMAIN/s:_Haem_peroxidase_(InterPro:IPR010255),_Plan…	keep
AT1G05270	chr1	1531640	1534410	19.6143	25.4632	23.6886	25.9514	protein_coding	TraB_family_protein	_	TraB_family_protein;_FUNCTIONS_IN:_molecular_function_unknown;_INVOLVED_IN:_biological_process_unknown;_LOCATED_IN:_cellular_component_unknown;_EXPRESSED_IN:_22_plant_structures;_EXPRESSED_DURING:_13_growth_stages;_CONTAINS_InterPro_DOMAIN/s:_Pheromone_shutdown-related,_TraB_(InterPro:IPR002816);_BEST_Arabidopsis_thaliana_protein_match_is:_unknown_protein_(TAIR:AT2G32340.1);_Has_515_Blast_hits_to…	keep
AT1G05280	chr1	1535443	1537525	0	0	0	0	protein_coding	fringe-related_protein	_	fringe-related_protein;_FUNCTIONS_IN:_transferase_activity,_transferring_glycosyl_groups;_INVOLVED_IN:_biological_process_unknown;_LOCATED_IN:_cellular_component_unknown;_EXPRESSED_IN:_root;_CONTAINS_InterPro_DOMAIN/s:_Protein_of_unknown_function_DUF604_(InterPro:IPR006740);_BEST_Arabidopsis_thaliana_protein_match_is:_fringe-related_protein_(TAIR:AT4G15240.1);_Has_314_Blast_hits_to_310_proteins_i…	keep
AT1G05290	chr1	1539151	1540562	0	0	0	0	protein_coding	transcription_factor	_	transcription_factor;_FUNCTIONS_IN:_transcription_factor_activity;_INVOLVED_IN:_regulation_of_transcription;_EXPRESSED_IN:_sperm_cell,_flower;_EXPRESSED_DURING:_4_anthesis;_CONTAINS_InterPro_DOMAIN/s:_CCT_domain_(InterPro:IPR010402);_BEST_Arabidopsis_thaliana_protein_match_is:_zinc_finger_(B-box_type)_family_protein_(TAIR:AT3G21880.1);_Has_837_Blast_hits_to_829_proteins_in_61_species:_Archae_-_0;…	keep
AT1G05291	chr1	1541347	1542432	0	0	0	0	protein_coding	unknown_protein	_	unknown_protein;_FUNCTIONS_IN:_molecular_function_unknown;_INVOLVED_IN:_biological_process_unknown;_LOCATED_IN:_endomembrane_system;_CONTAINS_InterPro_DOMAIN/s:_Protein_of_unknown_function_DUF1218_(InterPro:IPR009606);_BEST_Arabidopsis_thaliana_protein_match_is:_unknown_protein_(TAIR:AT2G32280.1);_Has_35_Blast_hits_to_35_proteins_in_7_species:_Archae_-_0;_Bacteria_-_0;_Metazoa_-_0;_Fungi_-_0;_Pla…	keep
AT1G05300	chr1	1545105	1547849	5.24502	6.78155	4.43341	5.4731	protein_coding	ZIP5;_cation_transmembrane_transporter/_metal_ion_transmembrane_transporter	member_of_Fe(II)_transporter_isolog_family	ZIP5;_FUNCTIONS_IN:_cation_transmembrane_transporter_activity,_metal_ion_transmembrane_transporter_activity;_INVOLVED_IN:_response_to_zinc_ion,_cation_transport;_LOCATED_IN:_endomembrane_system,_integral_to_membrane,_membrane;_EXPRESSED_IN:_10_plant_structures;_EXPRESSED_DURING:_LP.06_six_leaves_visible,_4_anthesis,_LP.04_four_leaves_visible,_C_globular_stage,_petal_differentiation_and_expansion_…	keep
AT1G05310	chr1	1550542	1552517	2.2763	3.14016	2.47715	2.7785	protein_coding	pectinesterase_family_protein	_	pectinesterase_family_protein;_FUNCTIONS_IN:_pectinesterase_activity;_INVOLVED_IN:_cell_wall_modification;_LOCATED_IN:_endomembrane_system,_cell_wall,_plant-type_cell_wall;_EXPRESSED_IN:_12_plant_structures;_EXPRESSED_DURING:_6_growth_stages;_CONTAINS_InterPro_DOMAIN/s:_Pectinesterase,_active_site_(InterPro:IPR018040),_Pectin_lyase_fold/virulence_factor_(InterPro:IPR011050),_Pectinesterase,_catal…	keep
AT1G05320	chr1	1553602	1557733	4.14671	6.93017	4.39887	6.49159	protein_coding	_	FUNCTIONS_IN:_molecular_function_unknown;_INVOLVED_IN:_biological_process_unknown;_LOCATED_IN:_cellular_component_unknown;_EXPRESSED_IN:_fruit;_CONTAINS_InterPro_DOMAIN/s:_Prefoldin_(InterPro:IPR009053);_BEST_Arabidopsis_thaliana_protein_match_is:_unknown_protein_(TAIR:AT2G32240.1);_Has_205658_Blast_hits_to_89336_proteins_in_2499_species:_Archae_-_2336;_Bacteria_-_33619;_Metazoa_-_92986;_Fungi_-_…	_	keep
AT1G05330	chr1	1558169	1558583	1.04682	0	1.0588	0	protein_coding	unknown_protein	_	unknown_protein;_FUNCTIONS_IN:_molecular_function_unknown;_INVOLVED_IN:_biological_process_unknown;_LOCATED_IN:_cellular_component_unknown;_EXPRESSED_IN:_stem,_sepal;_EXPRESSED_DURING:_petal_differentiation_and_expansion_stage;_Has_2_Blast_hits_to_2_proteins_in_1_species:_Archae_-_0;_Bacteria_-_0;_Metazoa_-_0;_Fungi_-_0;_Plants_-_2;_Viruses_-_0;_Other_Eukaryotes_-_0_(source:_NCBI_BLink).	keep
AT1G05340	chr1	1558843	1559903	85.1059	16.4245	61.1132	9.25545	protein_coding	unknown_protein	_	unknown_protein;_FUNCTIONS_IN:_molecular_function_unknown;_INVOLVED_IN:_biological_process_unknown;_LOCATED_IN:_chloroplast;_EXPRESSED_IN:_14_plant_structures;_EXPRESSED_DURING:_7_growth_stages;_BEST_Arabidopsis_thaliana_protein_match_is:_unknown_protein_(TAIR:AT2G32210.1);_Has_122_Blast_hits_to_122_proteins_in_22_species:_Archae_-_0;_Bacteria_-_0;_Metazoa_-_0;_Fungi_-_16;_Plants_-_106;_Viruses_-…	del
AT1G05350	chr1	1560677	1564123	10.7361	14.6377	11.1013	17.1339	protein_coding	thiF_family_protein	_	thiF_family_protein;_FUNCTIONS_IN:_binding,_oxidoreductase_activity,_acting_on_the_CH-OH_group_of_donors,_NAD_or_NADP_as_acceptor,_catalytic_activity,_cofactor_binding;_INVOLVED_IN:_metabolic_process;_LOCATED_IN:_cellular_component_unknown;_EXPRESSED_IN:_24_plant_structures;_EXPRESSED_DURING:_15_growth_stages;_CONTAINS_InterPro_DOMAIN/s:_D-isomer_specific_2-hydroxyacid_dehydrogenase,_NAD-binding_…	keep
AT1G05360	chr1	1564597	1567465	5.60653	24.2949	5.68261	20.1004	protein_coding	unknown_protein	_	unknown_protein;_FUNCTIONS_IN:_molecular_function_unknown;_INVOLVED_IN:_biological_process_unknown;_LOCATED_IN:_cellular_component_unknown;_EXPRESSED_IN:_24_plant_structures;_EXPRESSED_DURING:_15_growth_stages;_BEST_Arabidopsis_thaliana_protein_match_is:_unknown_protein_(TAIR:AT4G14950.1);_Has_269_Blast_hits_to_262_proteins_in_95_species:_Archae_-_0;_Bacteria_-_11;_Metazoa_-_157;_Fungi_-_0;_Plant…	keep
AT1G05370	chr1	1569191	1572280	0.347176	2.21505	0.35521	1.59493	protein_coding	_	FUNCTIONS_IN:_molecular_function_unknown;_INVOLVED_IN:_biological_process_unknown;_LOCATED_IN:_cellular_component_unknown;_EXPRESSED_IN:_shoot_apex,_hypocotyl,_flower,_seed;_EXPRESSED_DURING:_petal_differentiation_and_expansion_stage,_E_expanded_cotyledon_stage;_CONTAINS_InterPro_DOMAIN/s:_Cellular_retinaldehyde-binding/triple_function,_C-terminal_(InterPro:IPR001251),_Phosphatidylinositol_transf…	_	keep
AT1G05380	chr1	1576862	1582614	15.2988	17.3291	16.3095	17.7601	protein_coding	DNA_binding	_	DNA_binding;_FUNCTIONS_IN:_DNA_binding;_INVOLVED_IN:_regulation_of_transcription,_DNA-dependent;_LOCATED_IN:_nucleus;_EXPRESSED_IN:_24_plant_structures;_EXPRESSED_DURING:_15_growth_stages;_CONTAINS_InterPro_DOMAIN/s:_Zinc_finger,_RING/FYVE/PHD-type_(InterPro:IPR013083),_Zinc_finger,_PHD-type_(InterPro:IPR001965),_Zinc_finger,_FYVE/PHD-type_(InterPro:IPR011011),_Acyl-CoA_N-acyltransferase_(InterPr…	keep
AT1G05385	chr1	1582670	1583718	10.2011	17.9794	12.7433	16.6818	protein_coding	photosystem_II_11_kDa_protein-related	_	photosystem_II_11_kDa_protein-related;_FUNCTIONS_IN:_molecular_function_unknown;_INVOLVED_IN:_biological_process_unknown;_LOCATED_IN:_chloroplast;_EXPRESSED_IN:_24_plant_structures;_EXPRESSED_DURING:_15_growth_stages;_Has_166_Blast_hits_to_166_proteins_in_42_species:_Archae_-_0;_Bacteria_-_59;_Metazoa_-_0;_Fungi_-_0;_Plants_-_39;_Viruses_-_0;_Other_Eukaryotes_-_68_(source:_NCBI_BLink).	keep
AT1G05390	chr1	1583771	1583845	0	0	0	0	pre_trna	pre-tRNA	_	tRNA-Asn_(anticodon:_GTT)	keep
AT1G05400	chr1	1584072	1585421	6.07476	6.78143	1.92102	2.64451	protein_coding	unknown_protein	_	unknown_protein;_INVOLVED_IN:_biological_process_unknown;_LOCATED_IN:_cellular_component_unknown;_EXPRESSED_IN:_sperm_cell;_CONTAINS_InterPro_DOMAIN/s:_Protein_of_unknown_function_DUF537_(InterPro:IPR007491);_BEST_Arabidopsis_thaliana_protein_match_is:_unknown_protein_(TAIR:AT1G06810.1).	del
AT1G05410	chr1	1585370	1587778	8.98727	20.445	12.9107	25.6809	protein_coding	unknown_protein	_	unknown_protein;_FUNCTIONS_IN:_molecular_function_unknown;_INVOLVED_IN:_biological_process_unknown;_LOCATED_IN:_cellular_component_unknown;_EXPRESSED_IN:_22_plant_structures;_EXPRESSED_DURING:_13_growth_stages;_BEST_Arabidopsis_thaliana_protein_match_is:_unknown_protein_(TAIR:AT3G22520.1);_Has_112_Blast_hits_to_109_proteins_in_19_species:_Archae_-_0;_Bacteria_-_0;_Metazoa_-_3;_Fungi_-_8;_Plants_-…	del
AT1G05420	chr1	1590072	1590753	1.73802	3.60306	0.989384	3.37001	protein_coding	OFP12_(OVATE_FAMILY_PROTEIN_12)	_	OVATE_FAMILY_PROTEIN_12_(OFP12);_INVOLVED_IN:_biological_process_unknown;_CONTAINS_InterPro_DOMAIN/s:_Protein_of_unknown_function_DUF623,_plant_(InterPro:IPR006458);_BEST_Arabidopsis_thaliana_protein_match_is:_OFP16_(ARABIDOPSIS_THALIANA_OVATE_FAMILY_PROTEIN_16)_(TAIR:AT2G32100.1);_Has_175_Blast_hits_to_175_proteins_in_12_species:_Archae_-_0;_Bacteria_-_0;_Metazoa_-_1;_Fungi_-_0;_Plants_-_174;_Vi…	keep
AT1G05430	chr1	1594056	1595818	14.9863	16.397	14.6399	16.5519	protein_coding	unknown_protein	_	unknown_protein;_FUNCTIONS_IN:_molecular_function_unknown;_INVOLVED_IN:_biological_process_unknown;_LOCATED_IN:_cellular_component_unknown;_EXPRESSED_IN:_23_plant_structures;_EXPRESSED_DURING:_13_growth_stages;_Has_19_Blast_hits_to_19_proteins_in_5_species:_Archae_-_0;_Bacteria_-_0;_Metazoa_-_0;_Fungi_-_0;_Plants_-_19;_Viruses_-_0;_Other_Eukaryotes_-_0_(source:_NCBI_BLink).	keep
AT1G05440	chr1	1596006	1597848	0	1.49689	0	1.55913	protein_coding	unknown_protein	_	unknown_protein;_FUNCTIONS_IN:_molecular_function_unknown;_INVOLVED_IN:_biological_process_unknown;_LOCATED_IN:_cellular_component_unknown;_EXPRESSED_IN:_14_plant_structures;_EXPRESSED_DURING:_7_growth_stages;_Has_95_Blast_hits_to_95_proteins_in_29_species:_Archae_-_0;_Bacteria_-_0;_Metazoa_-_63;_Fungi_-_4;_Plants_-_11;_Viruses_-_1;_Other_Eukaryotes_-_16_(source:_NCBI_BLink).	keep
AT1G05450	chr1	1599910	1601214	0	0	0	0	protein_coding	protease_inhibitor/seed_storage/lipid_transfer_protein_(LTP)-related	Encodes_a_Protease_inhibitor/seed_storage/LTP_family_protein	protease_inhibitor/seed_storage/lipid_transfer_protein_(LTP)-related;_FUNCTIONS_IN:_molecular_function_unknown;_INVOLVED_IN:_biological_process_unknown;_LOCATED_IN:_anchored_to_membrane;_EXPRESSED_IN:_10_plant_structures;_EXPRESSED_DURING:_4_anthesis,_C_globular_stage,_petal_differentiation_and_expansion_stage;_CONTAINS_InterPro_DOMAIN/s:_Bifunctional_inhibitor/plant_lipid_transfer_protein/seed_s…	keep
AT1G05460	chr1	1601147	1605027	1.98858	8.60255	1.8154	9.7677	protein_coding	SDE3_(SILENCING_DEFECTIVE);_RNA_helicase	Encodes_a_protein_with_similarity_to_RNA_helicases._Mutants_are_defective_in_post-transcriptional_gene_silencing.	SILENCING_DEFECTIVE_(SDE3);_FUNCTIONS_IN:_RNA_helicase_activity;_INVOLVED_IN:_virus_induced_gene_silencing;_LOCATED_IN:_cellular_component_unknown;_EXPRESSED_IN:_19_plant_structures;_EXPRESSED_DURING:_9_growth_stages;_BEST_Arabidopsis_thaliana_protein_match_is:_LBA1_(LOW-LEVEL_BETA-AMYLASE_1);_ATP_binding_/_DNA_binding_/_RNA_helicase/_hydrolase_(TAIR:AT5G47010.1);_Has_6714_Blast_hits_to_5072_prot…	keep
AT1G05470	chr1	1607356	1611703	2.13022	11.3384	2.61509	11.7718	protein_coding	CVP2_(COTYLEDON_VASCULAR_PATTERN_2);_hydrolase/_inositol_trisphosphate_phosphatase	Encodes_an_inositol_polyphosphate_5'_phosphatase_(5PTase)_that_is_required_for_the_proper_recruitment_of_cells_into_developing_vascular_tissue_in_leaves_and_cotyledons._It_is_most_similar_to_Type_I_5PTases_that_are_known_to_cleave_a_phosphate_from_IP3_or_IP4._cvp2_mutants_have_elevated_levels_of_IP3_and_are_hypersensitive_to_ABA_in_seed_germination_assays.	COTYLEDON_VASCULAR_PATTERN_2_(CVP2);_FUNCTIONS_IN:_hydrolase_activity,_inositol_trisphosphate_phosphatase_activity;_INVOLVED_IN:_in_9_processes;_LOCATED_IN:_cellular_component_unknown;_EXPRESSED_IN:_22_plant_structures;_EXPRESSED_DURING:_8_growth_stages;_CONTAINS_InterPro_DOMAIN/s:_Inositol_polyphosphate_related_phosphatase_(InterPro:IPR000300),_Endonuclease/exonuclease/phosphatase_(InterPro:IPR0…	keep
AT1G05490	chr1	1618601	1623452	0	0.313792	0.100293	0.440942	protein_coding	chr31_(chromatin_remodeling_31);_ATP_binding_/_DNA_binding_/_helicase/_nucleic_acid_binding	_	chromatin_remodeling_31_(chr31);_FUNCTIONS_IN:_helicase_activity,_DNA_binding,_ATP_binding,_nucleic_acid_binding;_INVOLVED_IN:_biological_process_unknown;_EXPRESSED_IN:_13_plant_structures;_EXPRESSED_DURING:_6_growth_stages;_CONTAINS_InterPro_DOMAIN/s:_DEAD-like_helicase,_N-terminal_(InterPro:IPR014001),_DNA/RNA_helicase,_C-terminal_(InterPro:IPR001650),_Helicase,_superfamily_1_and_2,_ATP-binding…	del
AT1G05500	chr1	1624954	1629224	17.9779	24.8113	18.1739	23.4339	protein_coding	NTMC2T2.1	_	NTMC2T2.1;_FUNCTIONS_IN:_molecular_function_unknown;_INVOLVED_IN:_biological_process_unknown;_LOCATED_IN:_plasma_membrane;_EXPRESSED_IN:_25_plant_structures;_EXPRESSED_DURING:_13_growth_stages;_CONTAINS_InterPro_DOMAIN/s:_C2_membrane_targeting_protein_(InterPro:IPR018029),_C2_calcium/lipid-binding_region,_CaLB_(InterPro:IPR008973),_C2_calcium-dependent_membrane_targeting_(InterPro:IPR000008);_BES…	keep
AT1G05510	chr1	1629445	1630863	0	0	0	0	protein_coding	_	Protein_is_tyrosine-phosphorylated_and_its_phosphorylation_state_is_modulated_in_response_to_ABA_in_Arabidopsis_thaliana_seeds.	FUNCTIONS_IN:_molecular_function_unknown;_INVOLVED_IN:_response_to_abscisic_acid_stimulus;_LOCATED_IN:_cellular_component_unknown;_EXPRESSED_IN:_seed;_EXPRESSED_DURING:_seedling_growth;_CONTAINS_InterPro_DOMAIN/s:_Protein_of_unknown_function_DUF1264_(InterPro:IPR010686);_BEST_Arabidopsis_thaliana_protein_match_is:_unknown_protein_(TAIR:AT2G31985.1);_Has_189_Blast_hits_to_189_proteins_in_83_specie…	keep
AT1G05520	chr1	1630899	1635711	15.2411	15.2124	12.7617	15.493	protein_coding	transport_protein,_putative	_	transport_protein,_putative;_FUNCTIONS_IN:_protein_binding,_transporter_activity,_zinc_ion_binding;_INVOLVED_IN:_transport,_response_to_salt_stress;_LOCATED_IN:_COPII_vesicle_coat;_EXPRESSED_IN:_24_plant_structures;_EXPRESSED_DURING:_13_growth_stages;_CONTAINS_InterPro_DOMAIN/s:_Sec23/Sec24_helical_region_(InterPro:IPR006900),_Sec23/Sec24_beta-sandwich_(InterPro:IPR012990),_Sec23/Sec24_trunk_regi…	keep
AT1G05530	chr1	1636495	1637863	0.208883	0.143819	0.345221	0	protein_coding	UGT75B2_(UDP-GLUCOSYL_TRANSFERASE_75B2);_UDP-glucosyltransferase/_UDP-glycosyltransferase/_abscisic_acid_glucosyltransferase/_transferase,_transferring_glycosyl_groups	Encodes_a_protein_with_glucosyltransferase_activity_with_high_sequence_homology_to_UGT1_(AT1G05560)._It_belongs_to_an_UGT_subfamily_that_binds_UDP-glucose_but_not_UDP-glucuronate,_UDP-galactose,_or_UDP-rhamnose_as_the_glycosyl_donor._UGT2_was_shown_to_be_able_to_use_abscisic_acid_as_glycosylation_substrate_in_the_presence_of_UDP-glucose.	UDP-GLUCOSYL_TRANSFERASE_75B2_(UGT75B2);_FUNCTIONS_IN:_UDP-glycosyltransferase_activity,_UDP-glucosyltransferase_activity,_abscisic_acid_glucosyltransferase_activity,_transferase_activity,_transferring_glycosyl_groups;_INVOLVED_IN:_metabolic_process;_EXPRESSED_IN:_sperm_cell,_root;_CONTAINS_InterPro_DOMAIN/s:_UDP-glucuronosyl/UDP-glucosyltransferase_(InterPro:IPR002213);_BEST_Arabidopsis_thaliana…	del
AT1G05540	chr1	1639285	1640811	1.46584	1.37983	1.66399	1.30996	protein_coding	unknown_protein	_	unknown_protein;_FUNCTIONS_IN:_molecular_function_unknown;_INVOLVED_IN:_biological_process_unknown;_LOCATED_IN:_mitochondrion;_EXPRESSED_IN:_21_plant_structures;_EXPRESSED_DURING:_13_growth_stages;_CONTAINS_InterPro_DOMAIN/s:_Protein_of_unknown_function_DUF295_(InterPro:IPR005174);_BEST_Arabidopsis_thaliana_protein_match_is:_unknown_protein_(TAIR:AT1G30160.2);_Has_120_Blast_hits_to_118_proteins_i…	keep
AT1G05550	chr1	1641097	1642662	0	0.337842	0	0.359758	protein_coding	unknown_protein	_	unknown_protein;_FUNCTIONS_IN:_molecular_function_unknown;_INVOLVED_IN:_biological_process_unknown;_LOCATED_IN:_cellular_component_unknown;_EXPRESSED_IN:_6_plant_structures;_EXPRESSED_DURING:_4_anthesis,_petal_differentiation_and_expansion_stage,_D_bilateral_stage,_E_expanded_cotyledon_stage;_BEST_Arabidopsis_thaliana_protein_match_is:_unknown_protein_(TAIR:AT1G05540.1).	keep
AT1G05560	chr1	1645497	1647147	48.3047	15.4109	56.2589	13.9684	protein_coding	UGT75B1_(UDP-GLUCOSYLTRANSFERASE_75B1);_UDP-glucose:4-aminobenzoate_acylglucosyltransferase/_UDP-glucosyltransferase/_UDP-glycosyltransferase/_abscisic_acid_glucosyltransferase/_transferase,_transferring_glycosyl_groups	A_UDP-glucose_transferase_localized_in_the_phragmoplast.__It_has_been_co-purified_with_the_callose_synthase_complex_and_may_transfer_UDP-glucose_from_sucrose_synthase_to_the_callose_synthase_and_thus_help_form_a_substrate_channel_for_the_synthesis_of_callose_at_the_forming_cell_plate._Induced_by_salicylic_acid._Independent_of_NPR1_for_their_induction_by_salicylic_acid._UGT1_encodes_a_protein_with…	UDP-GLUCOSYLTRANSFERASE_75B1_(UGT75B1);_FUNCTIONS_IN:_UDP-glucose:4-aminobenzoate_acylglucosyltransferase_activity,_UDP-glycosyltransferase_activity,_UDP-glucosyltransferase_activity,_abscisic_acid_glucosyltransferase_activity,_transferase_activity,_transferring_glycosyl_groups;_INVOLVED_IN:_response_to_cyclopentenone,_para-aminobenzoic_acid_metabolic_process,_cell_plate_formation_involved_in_pla…	keep
AT1G05570	chr1	1647705	1658686	6.60971	24.8806	10.3931	23.7244	protein_coding	CALS1_(CALLOSE_SYNTHASE_1);_1,3-beta-glucan_synthase/_transferase,_transferring_glycosyl_groups	Encodes_a_callose_synthase_1_catalytic_subunit_._Member_of_Glycosyltransferase_Family-_48.	CALLOSE_SYNTHASE_1_(CALS1);_FUNCTIONS_IN:_transferase_activity,_transferring_glycosyl_groups,_1,3-beta-glucan_synthase_activity;_INVOLVED_IN:_1,3-beta-glucan_biosynthetic_process;_LOCATED_IN:_1,3-beta-glucan_synthase_complex,_plasma_membrane,_cell_plate;_EXPRESSED_IN:_23_plant_structures;_EXPRESSED_DURING:_13_growth_stages;_CONTAINS_InterPro_DOMAIN/s:_Glycosyl_transferase,_family_48_(InterPro:IPR…	del
AT1G05575	chr1	1661690	1662187	7.45945	2.32642	14.1326	5.448	protein_coding	unknown_protein	_	unknown_protein;_FUNCTIONS_IN:_molecular_function_unknown;_INVOLVED_IN:_biological_process_unknown;_LOCATED_IN:_endomembrane_system;_EXPRESSED_IN:_17_plant_structures;_EXPRESSED_DURING:_9_growth_stages;_Has_36_Blast_hits_to_36_proteins_in_5_species:_Archae_-_0;_Bacteria_-_0;_Metazoa_-_0;_Fungi_-_0;_Plants_-_36;_Viruses_-_0;_Other_Eukaryotes_-_0_(source:_NCBI_BLink).	del
AT1G05577	chr1	1662369	1664398	0	0.184259	0	0	protein_coding	unknown_protein	_	unknown_protein;_FUNCTIONS_IN:_molecular_function_unknown;_INVOLVED_IN:_biological_process_unknown;_LOCATED_IN:_cellular_component_unknown;_EXPRESSED_IN:_leaf_whorl,_petal,_flower;_EXPRESSED_DURING:_4_anthesis,_petal_differentiation_and_expansion_stage;_CONTAINS_InterPro_DOMAIN/s:_Protein_of_unknown_function_DUF966_(InterPro:IPR010369);_BEST_Arabidopsis_thaliana_protein_match_is:_unknown_protein_…	del
AT1G05580	chr1	1665432	1668904	0	0	0	0	protein_coding	ATCHX23_(CATION/H+_EXCHANGER_23);_monovalent_cation:proton_antiporter/_sodium:hydrogen_antiporter	member_of_Putative_Na+/H+_antiporter_family	CATION/H+_EXCHANGER_23_(ATCHX23);_FUNCTIONS_IN:_monovalent_cation:proton_antiporter_activity,_sodium:hydrogen_antiporter_activity;_INVOLVED_IN:_cation_transport;_LOCATED_IN:_endomembrane_system,_integral_to_membrane;_EXPRESSED_IN:_male_gametophyte,_leaf;_CONTAINS_InterPro_DOMAIN/s:_Cation/H+_exchanger_(InterPro:IPR006153);_BEST_Arabidopsis_thaliana_protein_match_is:_ATCHX21_(CATION/H+_EXCHANGER_2…	keep
AT1G05590	chr1	1669349	1671876	5.85027	8.42473	4.83558	7.60033	protein_coding	HEXO2_(BETA-HEXOSAMINIDASE_2);_beta-N-acetylhexosaminidase/_hexosaminidase/_hydrolase,_hydrolyzing_O-glycosyl_compounds	Encodes_a_protein_with_&#946;-hexosaminidase_activity_(the_enzyme_is_active_with_p-nitrophenyl-&#946;-N-acetylglucosaminide_as_substrate_but_displayed_only_a_minor_activity_toward_p-nitrophenyl-&#946;-N-acetylgalactosaminide)._Chitotriose-PA_was_digested_almost_completely_overnight_by_a_50%_ammonium_sulfate_fraction_of_a_supernatant_yeast_expressing_AtHEX3.	BETA-HEXOSAMINIDASE_2_(HEXO2);_FUNCTIONS_IN:_hexosaminidase_activity,_beta-N-acetylhexosaminidase_activity,_hydrolase_activity,_hydrolyzing_O-glycosyl_compounds;_INVOLVED_IN:_carbohydrate_metabolic_process;_LOCATED_IN:_plasma_membrane;_EXPRESSED_IN:_23_plant_structures;_EXPRESSED_DURING:_13_growth_stages;_CONTAINS_InterPro_DOMAIN/s:_Glycoside_hydrolase,_family_20,_catalytic_core_(InterPro:IPR0158…	keep
AT1G05600	chr1	1672098	1673748	4.70653	8.50789	5.417	7.74604	protein_coding	pentatricopeptide_(PPR)_repeat-containing_protein	_	pentatricopeptide_(PPR)_repeat-containing_protein;_FUNCTIONS_IN:_molecular_function_unknown;_INVOLVED_IN:_biological_process_unknown;_LOCATED_IN:_cellular_component_unknown;_EXPRESSED_IN:_21_plant_structures;_EXPRESSED_DURING:_13_growth_stages;_CONTAINS_InterPro_DOMAIN/s:_Pentatricopeptide_repeat_(InterPro:IPR002885);_BEST_Arabidopsis_thaliana_protein_match_is:_pentatricopeptide_(PPR)_repeat-cont…	keep
AT1G05610	chr1	1673860	1675934	0.252564	0.867342	0.492095	0.789838	protein_coding	APS2_(ADP-glucose_pyrophoshorylase_small_subunit_2);_glucose-1-phosphate_adenylyltransferase/_nucleotidyltransferase/_transferase	Encodes_the_small_subunit_of_ADP-glucose_pyrophosphorylase._The_small_subunit_is_the_catalytic_isoform_responsible_for_ADP-glucose_pyrophosphorylase_activity._The_presence_of_the_small_subunit_is_required_for_large_subunit_stability._Two_isoforms_of_the_small_subunit_(ApS1_and_ApS2)_have_been_described._ApS2_is_a_minor_small_subunit_isoform_present_in_all_plant_tissues_tested.	ADP-glucose_pyrophoshorylase_small_subunit_2_(APS2);_FUNCTIONS_IN:_transferase_activity,_glucose-1-phosphate_adenylyltransferase_activity,_nucleotidyltransferase_activity;_INVOLVED_IN:_biosynthetic_process;_EXPRESSED_IN:_10_plant_structures;_EXPRESSED_DURING:_4_anthesis,_petal_differentiation_and_expansion_stage;_CONTAINS_InterPro_DOMAIN/s:_ADP-glucose_pyrophosphorylase,_conserved_site_(InterPro:…	keep
AT1G05615	chr1	1677506	1678270	0	0	0	0	protein_coding	unknown_protein	_	unknown_protein;_FUNCTIONS_IN:_molecular_function_unknown;_INVOLVED_IN:_biological_process_unknown;_LOCATED_IN:_cellular_component_unknown;_CONTAINS_InterPro_DOMAIN/s:_Protein_of_unknown_function_DUF313_(InterPro:IPR005508);_BEST_Arabidopsis_thaliana_protein_match_is:_unknown_protein_(TAIR:AT2G24670.1);_Has_37_Blast_hits_to_37_proteins_in_2_species:_Archae_-_0;_Bacteria_-_0;_Metazoa_-_0;_Fungi_-_…	keep
AT1G05620	chr1	1679157	1681710	4.48835	10.4424	3.46793	9.16495	protein_coding	URH2_(URIDINE-RIBOHYDROLASE_2);_hydrolase	_	URIDINE-RIBOHYDROLASE__2_(URH2);_FUNCTIONS_IN:_hydrolase_activity;_INVOLVED_IN:_biological_process_unknown;_LOCATED_IN:_cellular_component_unknown;_EXPRESSED_IN:_23_plant_structures;_EXPRESSED_DURING:_15_growth_stages;_CONTAINS_InterPro_DOMAIN/s:_Inosine/uridine-preferring_nucleoside_hydrolase_(InterPro:IPR001910);_BEST_Arabidopsis_thaliana_protein_match_is:_URH1_(URIDINE-RIBOHYDROLASE_1);_adenos…	keep
AT1G05630	chr1	1682317	1687363	2.2577	5.17358	2.76899	5.62302	protein_coding	5PTASE13;_inositol_or_phosphatidylinositol_phosphatase	Encodes_an_inositol_polyphosphate_5-phosphatase_with_phosphatase_activity_toward_only_Ins(1,4,5)P3.__Induced_in_response_to_ABA_and_wounding_treatments._Expressed_in_young_seedlings_and_flowers,_while_no_transcripts_were_detectable_in_maturated_roots,_stems,_and_rosette_leaves_Modulates_the_development_of_cotyledon_veins_through_its_regulation_of_auxin_homeostasis._Involved_in_blue_light_light-st…	5PTASE13;_FUNCTIONS_IN:_inositol_or_phosphatidylinositol_phosphatase_activity;_INVOLVED_IN:_in_9_processes;_LOCATED_IN:_nucleus;_EXPRESSED_IN:_24_plant_structures;_EXPRESSED_DURING:_16_growth_stages;_CONTAINS_InterPro_DOMAIN/s:_Inositol_polyphosphate_related_phosphatase_(InterPro:IPR000300),_WD40_repeat-like_(InterPro:IPR011046),_WD40_repeat_(InterPro:IPR001680),_WD40/YVTN_repeat-like_(InterPro:I…	keep
AT1G05640	chr1	1687435	1689501	0.367073	2.50937	0.445786	3.09172	protein_coding	ankyrin_repeat_family_protein	_	ankyrin_repeat_family_protein;_FUNCTIONS_IN:_protein_binding;_CONTAINS_InterPro_DOMAIN/s:_Ankyrin_(InterPro:IPR002110);_BEST_Arabidopsis_thaliana_protein_match_is:_ankyrin_repeat_family_protein_(TAIR:AT2G31820.1);_Has_53987_Blast_hits_to_21643_proteins_in_757_species:_Archae_-_45;_Bacteria_-_3706;_Metazoa_-_28168;_Fungi_-_4503;_Plants_-_2747;_Viruses_-_485;_Other_Eukaryotes_-_14333_(source:_NCBI_…	keep
AT1G05650	chr1	1690263	1692126	0	0	0	0	protein_coding	polygalacturonase,_putative_/_pectinase,_putative	_	polygalacturonase,_putative_/_pectinase,_putative;_FUNCTIONS_IN:_polygalacturonase_activity;_INVOLVED_IN:_carbohydrate_metabolic_process;_LOCATED_IN:_endomembrane_system;_CONTAINS_InterPro_DOMAIN/s:_Pectin_lyase_fold/virulence_factor_(InterPro:IPR011050),_Pectin_lyase_fold_(InterPro:IPR012334),_Glycoside_hydrolase,_family_28_(InterPro:IPR000743),_Parallel_beta-helix_repeat_(InterPro:IPR006626);_B…	keep
AT1G05660	chr1	1694285	1696058	0	0	0	0	protein_coding	polygalacturonase,_putative_/_pectinase,_putative	_	polygalacturonase,_putative_/_pectinase,_putative;_FUNCTIONS_IN:_polygalacturonase_activity;_INVOLVED_IN:_carbohydrate_metabolic_process;_LOCATED_IN:_endomembrane_system;_CONTAINS_InterPro_DOMAIN/s:_Pectin_lyase_fold/virulence_factor_(InterPro:IPR011050),_Pectin_lyase_fold_(InterPro:IPR012334),_Glycoside_hydrolase,_family_28_(InterPro:IPR000743),_Parallel_beta-helix_repeat_(InterPro:IPR006626);_B…	keep
AT1G05670	chr1	1697582	1702720	5.638	2.60787	9.91979	3.70033	protein_coding	UDP-glucoronosyl/UDP-glucosyl_transferase_family_protein	_	UDP-glucoronosyl/UDP-glucosyl_transferase_family_protein;_FUNCTIONS_IN:_transferase_activity,_transferring_glycosyl_groups;_INVOLVED_IN:_metabolic_process;_LOCATED_IN:_cellular_component_unknown;_EXPRESSED_IN:_16_plant_structures;_EXPRESSED_DURING:_8_growth_stages;_CONTAINS_InterPro_DOMAIN/s:_Pentatricopeptide_repeat_(InterPro:IPR002885),_UDP-glucuronosyl/UDP-glucosyltransferase_(InterPro:IPR0022…	del
AT1G05680	chr1	1703091	1704691	11.7074	0.671835	3.67003	0.704966	protein_coding	UDP-glucoronosyl/UDP-glucosyl_transferase_family_protein	_	UDP-glucoronosyl/UDP-glucosyl_transferase_family_protein;_FUNCTIONS_IN:_transferase_activity,_transferring_hexosyl_groups,_UDP-glycosyltransferase_activity,_UDP-glucosyltransferase_activity,_transferase_activity,_transferring_glycosyl_groups;_INVOLVED_IN:_metabolic_process;_LOCATED_IN:_cellular_component_unknown;_EXPRESSED_IN:_7_plant_structures;_EXPRESSED_DURING:_4_anthesis,_C_globular_stage,_pe…	del
AT1G05690	chr1	1707010	1709347	6.21602	1.6774	7.15359	1.42372	protein_coding	BT3_(BTB_AND_TAZ_DOMAIN_PROTEIN_3);_protein_binding_/_transcription_regulator	BTB_and_TAZ_domain_protein._Acts_redunantly_with_BT1_and_BT2_during_female_gametophyte_development._Acts_with_BT2_during_male_gametophyte_development.	BTB_AND_TAZ_DOMAIN_PROTEIN_3_(BT3);_FUNCTIONS_IN:_protein_binding,_transcription_regulator_activity;_INVOLVED_IN:_embryo_sac_development,_pollen_development;_LOCATED_IN:_nucleus,_chloroplast;_EXPRESSED_IN:_15_plant_structures;_EXPRESSED_DURING:_8_growth_stages;_CONTAINS_InterPro_DOMAIN/s:_BTB/POZ_(InterPro:IPR013069),_Zinc_finger,_TAZ-type_(InterPro:IPR000197),_BTB/POZ_fold_(InterPro:IPR011333),_…	keep
AT1G05700	chr1	1709795	1713245	0	0	0	0	protein_coding	leucine-rich_repeat_protein_kinase,_putative	_	leucine-rich_repeat_protein_kinase,_putative;_FUNCTIONS_IN:_kinase_activity;_INVOLVED_IN:_protein_amino_acid_phosphorylation;_LOCATED_IN:_endomembrane_system;_EXPRESSED_IN:_shoot,_stem,_hypocotyl,_root;_CONTAINS_InterPro_DOMAIN/s:_Protein_kinase,_ATP_binding_site_(InterPro:IPR017441),_Protein_kinase,_core_(InterPro:IPR000719),_Serine/threonine_protein_kinase_(InterPro:IPR002290),_Leucine-rich_rep…	keep
AT1G05710	chr1	1714949	1717276	1.97391	8.00022	1.69925	7.62661	protein_coding	ethylene-responsive_protein,_putative	_	ethylene-responsive_protein,_putative;_FUNCTIONS_IN:_transcription_factor_activity;_INVOLVED_IN:_response_to_ethylene_stimulus,_regulation_of_transcription;_LOCATED_IN:_nucleus;_EXPRESSED_IN:_22_plant_structures;_EXPRESSED_DURING:_13_growth_stages;_CONTAINS_InterPro_DOMAIN/s:_Basic_helix-loop-helix_dimerisation_region_bHLH_(InterPro:IPR001092),_Helix-loop-helix_DNA-binding_(InterPro:IPR011598);_B…	keep
AT1G05720	chr1	1717446	1718909	18.0746	23.461	16.418	24.4691	protein_coding	selenoprotein_family_protein	_	selenoprotein_family_protein;_FUNCTIONS_IN:_selenium_binding;_INVOLVED_IN:_biological_process_unknown;_LOCATED_IN:_endomembrane_system;_EXPRESSED_IN:_22_plant_structures;_EXPRESSED_DURING:_13_growth_stages;_CONTAINS_InterPro_DOMAIN/s:_Sep15/SelM_redox_(InterPro:IPR014912);_Has_143_Blast_hits_to_143_proteins_in_54_species:_Archae_-_0;_Bacteria_-_0;_Metazoa_-_110;_Fungi_-_0;_Plants_-_24;_Viruses_-_…	keep
AT1G05730	chr1	1718554	1720303	0.349406	0.426961	0.19513	0.350777	protein_coding	unknown_protein	_	unknown_protein;_FUNCTIONS_IN:_molecular_function_unknown;_INVOLVED_IN:_biological_process_unknown;_LOCATED_IN:_cellular_component_unknown;_CONTAINS_InterPro_DOMAIN/s:_Protein_of_unknown_function_DUF842,_eukaryotic_(InterPro:IPR008560);_BEST_Arabidopsis_thaliana_protein_match_is:_unknown_protein_(TAIR:AT2G31725.1);_Has_186_Blast_hits_to_186_proteins_in_58_species:_Archae_-_0;_Bacteria_-_0;_Metazo…	keep
AT1G05740	chr1	1720673	1721309	0	0	0	0	protein_coding	unknown_protein	_	unknown_protein;_FUNCTIONS_IN:_molecular_function_unknown;_INVOLVED_IN:_biological_process_unknown;_LOCATED_IN:_cellular_component_unknown;_CONTAINS_InterPro_DOMAIN/s:_Protein_of_unknown_function_DUF842,_eukaryotic_(InterPro:IPR008560);_BEST_Arabidopsis_thaliana_protein_match_is:_unknown_protein_(TAIR:AT1G05730.1);_Has_107_Blast_hits_to_107_proteins_in_30_species:_Archae_-_0;_Bacteria_-_0;_Metazo…	keep
AT1G05750	chr1	1721508	1724734	1.62676	2.81998	1.84787	2.83844	protein_coding	PDE247_(pigment_defective_247)	_	pigment_defective_247_(PDE247);_INVOLVED_IN:_biological_process_unknown;_LOCATED_IN:_chloroplast;_EXPRESSED_IN:_shoot_apex,_sperm_cell,_seed;_EXPRESSED_DURING:_E_expanded_cotyledon_stage;_CONTAINS_InterPro_DOMAIN/s:_Pentatricopeptide_repeat_(InterPro:IPR002885);_BEST_Arabidopsis_thaliana_protein_match_is:_pentatricopeptide_(PPR)_repeat-containing_protein_(TAIR:AT2G20540.1);_Has_15650_Blast_hits_t…	keep
AT1G05760	chr1	1723733	1724486	3.85807	3.90614	3.70523	4.8311	protein_coding	RTM1_(restricted_tev_movement_1);_sugar_binding	Specifically_restrict_the_long-distance_movement_of_tobacco_etch_potyvirus_(TEV)_without_involving_either_hypersensitive_cell_death_or_systemic_acquired_resistance	restricted_tev_movement_1_(RTM1);_FUNCTIONS_IN:_sugar_binding;_INVOLVED_IN:_response_to_virus;_LOCATED_IN:_cellular_component_unknown;_EXPRESSED_IN:_22_plant_structures;_EXPRESSED_DURING:_11_growth_stages;_CONTAINS_InterPro_DOMAIN/s:_Mannose-binding_lectin_(InterPro:IPR001229);_BEST_Arabidopsis_thaliana_protein_match_is:_jacalin_lectin_family_protein_(TAIR:AT1G05770.1);_Has_561_Blast_hits_to_348_…	keep
AT1G05770	chr1	1725387	1726283	0.971547	1.70916	0	1.80259	protein_coding	jacalin_lectin_family_protein	_	jacalin_lectin_family_protein;_FUNCTIONS_IN:_molecular_function_unknown;_INVOLVED_IN:_biological_process_unknown;_LOCATED_IN:_cellular_component_unknown;_EXPRESSED_IN:_flower;_EXPRESSED_DURING:_petal_differentiation_and_expansion_stage;_CONTAINS_InterPro_DOMAIN/s:_Mannose-binding_lectin_(InterPro:IPR001229);_BEST_Arabidopsis_thaliana_protein_match_is:_RTM1_(restricted_tev_movement_1);_sugar_bindi…	del
AT1G05780	chr1	1726607	1728404	6.92082	6.50009	4.94179	5.88991	protein_coding	unknown_protein	_	unknown_protein;_FUNCTIONS_IN:_molecular_function_unknown;_INVOLVED_IN:_biological_process_unknown;_LOCATED_IN:_endomembrane_system;_BEST_Arabidopsis_thaliana_protein_match_is:_unknown_protein_(TAIR:AT2G31710.1);_Has_17_Blast_hits_to_17_proteins_in_5_species:_Archae_-_0;_Bacteria_-_0;_Metazoa_-_0;_Fungi_-_0;_Plants_-_17;_Viruses_-_0;_Other_Eukaryotes_-_0_(source:_NCBI_BLink).	del
AT1G05785	chr1	1730248	1732626	7.78217	8.54467	7.50998	8.02257	protein_coding	Got1-like_family_protein	_	Got1-like_family_protein;_FUNCTIONS_IN:_molecular_function_unknown;_INVOLVED_IN:_vesicle-mediated_transport;_LOCATED_IN:_cellular_component_unknown;_CONTAINS_InterPro_DOMAIN/s:_Got1-like_protein_(InterPro:IPR007305);_BEST_Arabidopsis_thaliana_protein_match_is:_Got1-like_family_protein_(TAIR:AT5G01430.1);_Has_318_Blast_hits_to_318_proteins_in_133_species:_Archae_-_0;_Bacteria_-_0;_Metazoa_-_137;_F…	keep
AT1G05790	chr1	1732870	1737489	13.1401	16.7144	14.0622	15.9798	protein_coding	lipase_class_3_family_protein	_	lipase_class_3_family_protein;_FUNCTIONS_IN:_triacylglycerol_lipase_activity;_INVOLVED_IN:_lipid_metabolic_process;_EXPRESSED_IN:_24_plant_structures;_EXPRESSED_DURING:_15_growth_stages;_CONTAINS_InterPro_DOMAIN/s:_Lipase,_class_3_(InterPro:IPR002921);_BEST_Arabidopsis_thaliana_protein_match_is:_lipase_class_3_family_protein_(TAIR:AT2G42450.1);_Has_341_Blast_hits_to_338_proteins_in_81_species:_Ar…	keep
AT1G05800	chr1	1741203	1742619	0	0	0	0	protein_coding	DGL_(DONGLE);_triacylglycerol_lipase	Encodes_a_galactolipase._Located_in_the_chloroplast._Involved_in_the_initial_step_of_jasmonic_acid_biosynthesis._Expressed_in_vegetative_tissues_and_is_necessary_for_the_biosynthesis_of_basal-level_JAs_in_vegetative_tissues.	DONGLE_(DGL);_FUNCTIONS_IN:_triacylglycerol_lipase_activity;_INVOLVED_IN:_lipid_metabolic_process;_EXPRESSED_IN:_sperm_cell;_CONTAINS_InterPro_DOMAIN/s:_Lipase,_class_3_(InterPro:IPR002921);_BEST_Arabidopsis_thaliana_protein_match_is:_lipase_class_3_family_protein_(TAIR:AT2G31690.1);_Has_707_Blast_hits_to_702_proteins_in_150_species:_Archae_-_0;_Bacteria_-_106;_Metazoa_-_20;_Fungi_-_175;_Plants_-…	keep
AT1G05805	chr1	1744772	1747693	34.2481	38.213	34.9651	33.4076	protein_coding	basic_helix-loop-helix_(bHLH)_family_protein	_	basic_helix-loop-helix_(bHLH)_family_protein;_FUNCTIONS_IN:_transcription_factor_activity,_DNA_binding;_INVOLVED_IN:_regulation_of_transcription;_LOCATED_IN:_cytosol;_EXPRESSED_IN:_24_plant_structures;_EXPRESSED_DURING:_13_growth_stages;_CONTAINS_InterPro_DOMAIN/s:_Basic_helix-loop-helix_dimerisation_region_bHLH_(InterPro:IPR001092),_Helix-loop-helix_DNA-binding_(InterPro:IPR011598);_BEST_Arabido…	keep
AT1G05810	chr1	1748313	1749460	11.2756	9.15004	14.7611	11.2772	protein_coding	RABA5E_(RAB_GTPASE_HOMOLOG_A5E);_GTP_binding	_	RAB_GTPASE_HOMOLOG_A5E_(RABA5E);_FUNCTIONS_IN:_GTP_binding;_INVOLVED_IN:_protein_transport,_small_GTPase_mediated_signal_transduction;_LOCATED_IN:_chloroplast;_EXPRESSED_IN:_23_plant_structures;_EXPRESSED_DURING:_13_growth_stages;_CONTAINS_InterPro_DOMAIN/s:_Ras_GTPase_(InterPro:IPR001806),_Small_GTP-binding_protein_(InterPro:IPR005225),_Ras_(InterPro:IPR013753),_Ras_small_GTPase,_Rab_type_(Inter…	keep
AT1G05820	chr1	1749681	1753990	2.64062	1.43149	2.13531	1.57634	protein_coding	aspartic-type_endopeptidase/_peptidase	_	aspartic-type_endopeptidase/_peptidase;_FUNCTIONS_IN:_peptidase_activity,_aspartic-type_endopeptidase_activity;_INVOLVED_IN:_proteolysis;_LOCATED_IN:_endomembrane_system,_integral_to_membrane;_CONTAINS_InterPro_DOMAIN/s:_Protease-associated_PA_(InterPro:IPR003137),_Peptidase_A22,_presenilin_signal_peptide_(InterPro:IPR006639),_Peptidase_A22B,_signal_peptide_peptidase_(InterPro:IPR007369);_BEST_Ar…	keep
AT1G05830	chr1	1754243	1761817	12.9895	19.7802	14.287	20.0025	protein_coding	ATX2_(ARABIDOPSIS_TRITHORAX-LIKE_PROTEIN_2);_DNA_binding_/_histone_methyltransferase(H3-K4_specific)	Encodes_a_homolog_of_trithorax,_a_histone-lysine_N-methyltransferase._Paralog_of_ATX1._Unlike_ATX1_which_is_involved_in_trimethylating_of_histone_H3-mysine_4,_ATX2_is_involved_in_dimethylating_of_histone_H3-lysine_4._ATX1_and_ATX2_influence_the_expression_of_largely_nonoverlapping_gene_sets._The_expression_pattern_of_ATX2_is_also_different_from_that_of_ATX1.	ARABIDOPSIS_TRITHORAX-LIKE_PROTEIN_2_(ATX2);_FUNCTIONS_IN:_histone_methyltransferase_activity_(H3-K4_specific),_DNA_binding;_INVOLVED_IN:_histone_H3-K4_methylation,_regulation_of_transcription,_DNA-dependent,_regulation_of_transcription;_LOCATED_IN:_nucleus;_EXPRESSED_IN:_stigma,_rosette_leaf,_male_gametophyte,_root;_CONTAINS_InterPro_DOMAIN/s:_SET_(InterPro:IPR001214),_FY-rich,_C-terminal_(Inter…	keep
AT1G05835	chr1	1762223	1762814	4.39745	247.382	2.77484	224.655	protein_coding	unknown_protein	_	unknown_protein;_LOCATED_IN:_endomembrane_system;_BEST_Arabidopsis_thaliana_protein_match_is:_unknown_protein_(TAIR:AT1G32583.1);_Has_50_Blast_hits_to_50_proteins_in_8_species:_Archae_-_0;_Bacteria_-_0;_Metazoa_-_0;_Fungi_-_0;_Plants_-_50;_Viruses_-_0;_Other_Eukaryotes_-_0_(source:_NCBI_BLink).	del
AT1G05840	chr1	1762733	1766281	34.4598	38.9482	44.2132	38.309	protein_coding	aspartyl_protease_family_protein	_	aspartyl_protease_family_protein;_FUNCTIONS_IN:_aspartic-type_endopeptidase_activity;_INVOLVED_IN:_proteolysis;_LOCATED_IN:_anchored_to_membrane;_EXPRESSED_IN:_23_plant_structures;_EXPRESSED_DURING:_15_growth_stages;_CONTAINS_InterPro_DOMAIN/s:_Peptidase_aspartic,_catalytic_(InterPro:IPR009007),_Peptidase_A1_(InterPro:IPR001461);_BEST_Arabidopsis_thaliana_protein_match_is:_aspartyl_protease_famil…	keep
AT1G05850	chr1	1766502	1768695	199.76	179.999	216.765	200.049	protein_coding	POM1_(POM-POM1);_chitinase	Encodes_an_endo_chitinase-like_protein_AtCTL1.__Essential_for_tolerance_to_heat,_salt_and_drought_stresses.__Also_involved_in_root_hair_development,_cell_expansion_and_response_to_cytokinin.__Allelic__to_erh2._11_alleles_described_in_Hauser_(1995)._Mutant_is_defective_in_acquired_thermotolerance,_appears_semidwarf_throughout_its_life_cycle_and_has_extra_lateral_branches._There_are_two_EMS_alleles…	POM-POM1_(POM1);_FUNCTIONS_IN:_chitinase_activity;_INVOLVED_IN:_in_9_processes;_LOCATED_IN:_endomembrane_system;_EXPRESSED_IN:_22_plant_structures;_EXPRESSED_DURING:_13_growth_stages;_CONTAINS_InterPro_DOMAIN/s:_Glycoside_hydrolase,_family_19_(InterPro:IPR016283),_Glycoside_hydrolase,_family_19,_catalytic_(InterPro:IPR000726);_BEST_Arabidopsis_thaliana_protein_match_is:_chitinase_(TAIR:AT3G16920.…	keep
AT1G05860	chr1	1769013	1771115	6.5211	12.8146	5.02088	14.1762	protein_coding	unknown_protein	_	unknown_protein;_FUNCTIONS_IN:_molecular_function_unknown;_INVOLVED_IN:_biological_process_unknown;_LOCATED_IN:_chloroplast;_EXPRESSED_IN:_20_plant_structures;_EXPRESSED_DURING:_11_growth_stages;_BEST_Arabidopsis_thaliana_protein_match_is:_unknown_protein_(TAIR:AT2G31600.1);_Has_51_Blast_hits_to_50_proteins_in_20_species:_Archae_-_0;_Bacteria_-_0;_Metazoa_-_20;_Fungi_-_2;_Plants_-_26;_Viruses_-_0…	keep
AT1G05870	chr1	1771527	1773293	11.5126	24.7298	13.335	26.1622	protein_coding	unknown_protein	_	unknown_protein;_FUNCTIONS_IN:_molecular_function_unknown;_INVOLVED_IN:_N-terminal_protein_myristoylation;_LOCATED_IN:_cellular_component_unknown;_CONTAINS_InterPro_DOMAIN/s:_Protein_of_unknown_function_DUF1685_(InterPro:IPR012881);_BEST_Arabidopsis_thaliana_protein_match_is:_unknown_protein_(TAIR:AT2G31560.2);_Has_124_Blast_hits_to_124_proteins_in_8_species:_Archae_-_0;_Bacteria_-_0;_Metazoa_-_0…	keep
AT1G05880	chr1	1775642	1778553	0	0	0	0	protein_coding	nucleic_acid_binding_/_protein_binding_/_structural_molecule/_zinc_ion_binding	_	nucleic_acid_binding_/_protein_binding_/_structural_molecule/_zinc_ion_binding;_FUNCTIONS_IN:_protein_binding,_structural_molecule_activity,_zinc_ion_binding,_nucleic_acid_binding;_INVOLVED_IN:_biological_process_unknown;_LOCATED_IN:_tight_junction;_EXPRESSED_IN:_stem,_root;_CONTAINS_InterPro_DOMAIN/s:_Zinc_finger,_RING-type_(InterPro:IPR001841),_Zinc_finger,_C6HC-type_(InterPro:IPR002867),_Claud…	keep
AT1G05890	chr1	1779356	1784529	42.5881	50.9181	47.2872	48.937	protein_coding	zinc_finger_protein-related	_	zinc_finger_protein-related;_FUNCTIONS_IN:_protein_binding,_zinc_ion_binding,_nucleic_acid_binding;_EXPRESSED_IN:_24_plant_structures;_EXPRESSED_DURING:_15_growth_stages;_CONTAINS_InterPro_DOMAIN/s:_Zinc_finger,_RING-type,_conserved_site_(InterPro:IPR017907),_Zinc_finger,_C6HC-type_(InterPro:IPR002867),_Zinc_finger,_RING-type_(InterPro:IPR001841),_Zinc_finger,_CCHC-type_(InterPro:IPR001878);_BEST…	keep
AT1G05894	chr1	1784802	1786292	0.579741	0.331116	0	0.26974	protein_coding	unknown_protein	_	unknown_protein;_LOCATED_IN:_chloroplast;_BEST_Arabidopsis_thaliana_protein_match_is:_unknown_protein_(TAIR:AT2G31480.1);_Has_46_Blast_hits_to_38_proteins_in_14_species:_Archae_-_0;_Bacteria_-_15;_Metazoa_-_5;_Fungi_-_2;_Plants_-_7;_Viruses_-_0;_Other_Eukaryotes_-_17_(source:_NCBI_BLink).	del
AT1G05900	chr1	1786855	1789676	12.7946	8.96613	11.537	8.62478	protein_coding	endonuclease-related	_	endonuclease-related;_FUNCTIONS_IN:_4_iron,_4_sulfur_cluster_binding,_sequence-specific_DNA_binding,_DNA_binding,_catalytic_activity,_endonuclease_activity;_INVOLVED_IN:_DNA_repair,_base-excision_repair;_LOCATED_IN:_intracellular;_EXPRESSED_IN:_18_plant_structures;_EXPRESSED_DURING:_9_growth_stages;_CONTAINS_InterPro_DOMAIN/s:_DNA_glycosylase_(InterPro:IPR011257),_Helix-hairpin-helix_DNA-binding_…	keep
AT1G05910	chr1	1790223	1796647	4.21559	6.34464	3.43234	6.41235	protein_coding	cell_division_cycle_protein_48-related_/_CDC48-related	_	cell_division_cycle_protein_48-related_/_CDC48-related;_FUNCTIONS_IN:_nucleoside-triphosphatase_activity,_nucleotide_binding,_ATP_binding;_EXPRESSED_IN:_17_plant_structures;_EXPRESSED_DURING:_7_growth_stages;_CONTAINS_InterPro_DOMAIN/s:_ATPase,_AAA+_type,_core_(InterPro:IPR003593),_ATPase,_AAA-type,_core_(InterPro:IPR003959),_ATPase,_AAA-type,_conserved_site_(InterPro:IPR003960),_Bromodomain_(Int…	keep
AT1G05920	chr1	1796777	1798254	0	0	0	0	protein_coding	DNA_binding	_	DNA_binding;_FUNCTIONS_IN:_DNA_binding;_INVOLVED_IN:_regulation_of_transcription,_DNA-dependent;_LOCATED_IN:_cellular_component_unknown;_CONTAINS_InterPro_DOMAIN/s:_Protein_of_unknown_function_DUF313_(InterPro:IPR005508),_Transcriptional_factor_B3_(InterPro:IPR003340);_BEST_Arabidopsis_thaliana_protein_match_is:_DNA_binding_(TAIR:AT3G24850.1);_Has_117_Blast_hits_to_106_proteins_in_18_species:_Arc…	keep
AT1G05925	chr1	1798900	1799062	0	0	0	0	protein_coding	unknown_protein	_	unknown_protein;_LOCATED_IN:_endomembrane_system;_Has_0_Blast_hits_to_0_proteins_in_0_species_(source:_NCBI_BLink).	keep
AT1G05930	chr1	1799417	1800933	0	0	0	0	protein_coding	DNA_binding	_	DNA_binding;_FUNCTIONS_IN:_DNA_binding;_INVOLVED_IN:_regulation_of_transcription,_DNA-dependent;_LOCATED_IN:_cellular_component_unknown;_CONTAINS_InterPro_DOMAIN/s:_Protein_of_unknown_function_DUF313_(InterPro:IPR005508),_Transcriptional_factor_B3_(InterPro:IPR003340);_BEST_Arabidopsis_thaliana_protein_match_is:_DNA_binding_(TAIR:AT3G24850.1);_Has_52_Blast_hits_to_52_proteins_in_2_species:_Archae…	keep
AT1G05940	chr1	1801161	1803984	23.9782	26.7248	24.5848	25.595	protein_coding	CAT9_(CATIONIC_AMINO_ACID_TRANSPORTER_9);_cationic_amino_acid_transmembrane_transporter	Encodes_a_member_of_the_cationic_amino_acid_transporter_(CAT)_subfamily_of_amino_acid_polyamine_choline_transporters.	CATIONIC_AMINO_ACID_TRANSPORTER_9_(CAT9);_FUNCTIONS_IN:_cationic_amino_acid_transmembrane_transporter_activity;_INVOLVED_IN:_amino_acid_transport,_transport;_LOCATED_IN:_plasma_membrane;_EXPRESSED_IN:_25_plant_structures;_EXPRESSED_DURING:_15_growth_stages;_CONTAINS_InterPro_DOMAIN/s:_Cationic_amino_acid_transporter_(InterPro:IPR015606),_Amino_acid/polyamine_transporter_I_(InterPro:IPR002293),_Am…	keep
AT1G05950	chr1	1804572	1807471	0.900728	3.78546	1.43662	3.54785	protein_coding	unknown_protein	_	unknown_protein;_FUNCTIONS_IN:_molecular_function_unknown;_INVOLVED_IN:_biological_process_unknown;_LOCATED_IN:_cellular_component_unknown;_EXPRESSED_IN:_9_plant_structures;_EXPRESSED_DURING:_6_growth_stages;_Has_25_Blast_hits_to_20_proteins_in_9_species:_Archae_-_3;_Bacteria_-_0;_Metazoa_-_3;_Fungi_-_0;_Plants_-_12;_Viruses_-_0;_Other_Eukaryotes_-_7_(source:_NCBI_BLink).	keep
AT1G05960	chr1	1807972	1815474	24.9506	25.5561	28.895	26.4655	protein_coding	binding	_	binding;_FUNCTIONS_IN:_binding;_INVOLVED_IN:_biological_process_unknown;_EXPRESSED_IN:_24_plant_structures;_EXPRESSED_DURING:_15_growth_stages;_CONTAINS_InterPro_DOMAIN/s:_Armadillo-type_fold_(InterPro:IPR016024);_BEST_Arabidopsis_thaliana_protein_match_is:_cyclin-related_(TAIR:AT2G41830.1).	keep
AT1G05970	chr1	1816055	1817282	7.3669	19.0862	10.438	25.497	protein_coding	unknown_protein	_	unknown_protein;_FUNCTIONS_IN:_molecular_function_unknown;_INVOLVED_IN:_biological_process_unknown;_LOCATED_IN:_cellular_component_unknown;_Has_40_Blast_hits_to_40_proteins_in_12_species:_Archae_-_0;_Bacteria_-_0;_Metazoa_-_1;_Fungi_-_0;_Plants_-_39;_Viruses_-_0;_Other_Eukaryotes_-_0_(source:_NCBI_BLink).	del
AT1G05980	chr1	1817399	1817471	0	0	0	0	pre_trna	pre-tRNA	_	tRNA-Thr_(anticodon:_TGT)	keep
AT1G05990	chr1	1818446	1819040	0	0	0	0	protein_coding	calcium-binding_protein,_putative	_	calcium-binding_protein,_putative;_FUNCTIONS_IN:_calcium_ion_binding;_LOCATED_IN:_cellular_component_unknown;_CONTAINS_InterPro_DOMAIN/s:_Parvalbumin_(InterPro:IPR008080),_EF-HAND_1_(InterPro:IPR018247),_EF-HAND_2_(InterPro:IPR018249),_EF-Hand_type_(InterPro:IPR011992),_Calcium-binding_EF-hand_(InterPro:IPR002048),_EF_hand_(InterPro:IPR018248);_BEST_Arabidopsis_thaliana_protein_match_is:_calcium-…	keep
AT1G06000	chr1	1820307	1821894	8.24426	21.3893	9.33057	17.3921	protein_coding	UDP-glucoronosyl/UDP-glucosyl_transferase_family_protein	encodes_a_flavonol-7-O-rhamnosyltransferase_involved_in_the_formation_of_rhamnosylated_flavonols	UDP-glucoronosyl/UDP-glucosyl_transferase_family_protein;_FUNCTIONS_IN:_UDP-glycosyltransferase_activity,_transferase_activity,_transferring_glycosyl_groups;_INVOLVED_IN:_flavonol_biosynthetic_process;_LOCATED_IN:_cellular_component_unknown;_EXPRESSED_IN:_21_plant_structures;_EXPRESSED_DURING:_13_growth_stages;_CONTAINS_InterPro_DOMAIN/s:_UDP-glucuronosyl/UDP-glucosyltransferase_(InterPro:IPR0022…	keep
AT1G06010	chr1	1822617	1823997	8.3263	29.8623	7.75712	32.6345	protein_coding	unknown_protein	_	unknown_protein;_FUNCTIONS_IN:_molecular_function_unknown;_INVOLVED_IN:_biological_process_unknown;_LOCATED_IN:_cellular_component_unknown;_EXPRESSED_IN:_22_plant_structures;_EXPRESSED_DURING:_13_growth_stages;_Has_15_Blast_hits_to_15_proteins_in_5_species:_Archae_-_0;_Bacteria_-_0;_Metazoa_-_0;_Fungi_-_0;_Plants_-_15;_Viruses_-_0;_Other_Eukaryotes_-_0_(source:_NCBI_BLink).	keep
AT1G06020	chr1	1824547	1826101	1.03847	1.10323	0.44609	0.353407	protein_coding	pfkB-type_carbohydrate_kinase_family_protein	_	pfkB-type_carbohydrate_kinase_family_protein;_FUNCTIONS_IN:_kinase_activity,_ribokinase_activity;_INVOLVED_IN:_D-ribose_metabolic_process,_acetate_fermentation,_sucrose_biosynthetic_process,_sucrose_catabolic_process,_using_beta-fructofuranosidase;_EXPRESSED_IN:_embryo;_EXPRESSED_DURING:_C_globular_stage;_CONTAINS_InterPro_DOMAIN/s:_Carbohydrate/purine_kinase_(InterPro:IPR011611),_Ribokinase_(Int…	keep
AT1G06030	chr1	1826879	1828161	0	0	0	0	protein_coding	pfkB-type_carbohydrate_kinase_family_protein	_	pfkB-type_carbohydrate_kinase_family_protein;_FUNCTIONS_IN:_kinase_activity,_ribokinase_activity;_INVOLVED_IN:_D-ribose_metabolic_process,_acetate_fermentation,_sucrose_biosynthetic_process,_sucrose_catabolic_process,_using_beta-fructofuranosidase;_EXPRESSED_IN:_guard_cell;_CONTAINS_InterPro_DOMAIN/s:_Carbohydrate/purine_kinase_(InterPro:IPR011611),_Ribokinase_(InterPro:IPR002139),_Carbohydrate/p…	keep
AT1G06040	chr1	1828412	1829890	198.479	166.257	197.929	158.375	protein_coding	STO_(SALT_TOLERANCE);_DNA_binding_/_protein_binding_/_transcription_factor/_zinc_ion_binding	Encodes_salt_tolerance_protein_(STO)_which_confers_salt_tolerance_to_yeast_cells._Fully_complements_calcineurin_deficient_yeast_but_does_not_encode_a_phosphoprotein_phosphatase._Sequence_has_similarities_to_CONSTANS._STO_co-localizes_with_COP1_and_plays_a_role_in_light_signaling.	SALT_TOLERANCE_(STO);_FUNCTIONS_IN:_protein_binding,_transcription_factor_activity,_DNA_binding,_zinc_ion_binding;_INVOLVED_IN:_response_to_salt_stress,_response_to_light_stimulus,_photomorphogenesis;_LOCATED_IN:_nucleus;_EXPRESSED_IN:_23_plant_structures;_EXPRESSED_DURING:_13_growth_stages;_CONTAINS_InterPro_DOMAIN/s:_Zinc_finger,_B-box_(InterPro:IPR000315);_BEST_Arabidopsis_thaliana_protein_mat…	keep
AT1G06050	chr1	1830604	1832555	4.03317	3.17611	4.52649	2.99285	protein_coding	unknown_protein	_	unknown_protein;_FUNCTIONS_IN:_molecular_function_unknown;_INVOLVED_IN:_biological_process_unknown;_LOCATED_IN:_cellular_component_unknown;_EXPRESSED_IN:_24_plant_structures;_EXPRESSED_DURING:_15_growth_stages;_CONTAINS_InterPro_DOMAIN/s:_Protein_of_unknown_function_DUF1336_(InterPro:IPR009769);_BEST_Arabidopsis_thaliana_protein_match_is:_unknown_protein_(TAIR:AT5G10750.1);_Has_180_Blast_hits_to_…	keep
AT1G06060	chr1	1832942	1834861	20.4201	19.686	18.8451	20.4755	protein_coding	RanBPM-related	_	RanBPM-related;_FUNCTIONS_IN:_molecular_function_unknown;_INVOLVED_IN:_biological_process_unknown;_LOCATED_IN:_cellular_component_unknown;_EXPRESSED_IN:_24_plant_structures;_EXPRESSED_DURING:_14_growth_stages;_CONTAINS_InterPro_DOMAIN/s:_CTLH,_C-terminal_to_LisH_motif_(InterPro:IPR006595),_LisH_dimerisation_motif_(InterPro:IPR006594),_CT11-RanBPM_(InterPro:IPR013144);_BEST_Arabidopsis_thaliana_pr…	keep
AT1G06070	chr1	1834828	1837648	9.27009	16.5431	10.0424	17.6485	protein_coding	bZIP_transcription_factor,_putative_(bZIP69)	_	bZIP_transcription_factor,_putative_(bZIP69);_FUNCTIONS_IN:_transcription_factor_activity,_DNA_binding;_INVOLVED_IN:_regulation_of_transcription,_DNA-dependent;_LOCATED_IN:_nucleus,_chloroplast;_EXPRESSED_IN:_23_plant_structures;_EXPRESSED_DURING:_13_growth_stages;_CONTAINS_InterPro_DOMAIN/s:_Basic-leucine_zipper_(bZIP)_transcription_factor_(InterPro:IPR004827),_bZIP_transcription_factor,_bZIP-1_…	keep
AT1G06080	chr1	1843567	1846302	0.687072	9.95804	0	8.46381	protein_coding	ADS1_(DELTA_9_DESATURASE_1);_oxidoreductase	homologous_to_delta_9_acyl-lipid_desaturases_of_cyanobacteria_and_acyl-CoA_desaturases_of_yeast_and_mammals._expression_down-regulated_by_cold_temperature.	DELTA_9_DESATURASE_1_(ADS1);_FUNCTIONS_IN:_oxidoreductase_activity;_INVOLVED_IN:_lipid_metabolic_process;_EXPRESSED_IN:_17_plant_structures;_EXPRESSED_DURING:_13_growth_stages;_CONTAINS_InterPro_DOMAIN/s:_Fatty_acid_desaturase,_type_1,_core_(InterPro:IPR015876),_Fatty_acid_desaturase,_type_1_(InterPro:IPR005804);_BEST_Arabidopsis_thaliana_protein_match_is:_ADS2_(16:0Delta9_Arabidopsis_desaturase_…	del
AT1G06090	chr1	1847882	1849693	0	3.55194	0	2.81181	protein_coding	fatty_acid_desaturase_family_protein	_	fatty_acid_desaturase_family_protein;_FUNCTIONS_IN:_oxidoreductase_activity;_INVOLVED_IN:_lipid_metabolic_process;_LOCATED_IN:_cellular_component_unknown;_CONTAINS_InterPro_DOMAIN/s:_Fatty_acid_desaturase,_type_1,_core_(InterPro:IPR015876),_Fatty_acid_desaturase,_type_1_(InterPro:IPR005804);_BEST_Arabidopsis_thaliana_protein_match_is:_fatty_acid_desaturase_family_protein_(TAIR:AT1G06120.1);_Has_2…	keep
AT1G06100	chr1	1851529	1853019	0	2.73439	0	3.16055	protein_coding	fatty_acid_desaturase_family_protein	_	fatty_acid_desaturase_family_protein;_FUNCTIONS_IN:_oxidoreductase_activity;_INVOLVED_IN:_lipid_metabolic_process;_EXPRESSED_IN:_17_plant_structures;_EXPRESSED_DURING:_11_growth_stages;_CONTAINS_InterPro_DOMAIN/s:_Fatty_acid_desaturase,_type_1,_core_(InterPro:IPR015876),_Fatty_acid_desaturase,_type_1_(InterPro:IPR005804);_BEST_Arabidopsis_thaliana_protein_match_is:_fatty_acid_desaturase_family_pr…	keep
AT1G06110	chr1	1853076	1855031	35	46.1953	42.1989	47.1213	protein_coding	SKIP16_(SKP1/ASK-interacting_protein_16);_protein_binding	_	SKP1/ASK-interacting_protein_16_(SKIP16);_FUNCTIONS_IN:_protein_binding;_INVOLVED_IN:_biological_process_unknown;_LOCATED_IN:_SCF_ubiquitin_ligase_complex;_EXPRESSED_IN:_24_plant_structures;_EXPRESSED_DURING:_15_growth_stages;_CONTAINS_InterPro_DOMAIN/s:_ApaG_(InterPro:IPR007474);_Has_1427_Blast_hits_to_1427_proteins_in_496_species:_Archae_-_0;_Bacteria_-_836;_Metazoa_-_173;_Fungi_-_41;_Plants_-_…	keep
AT1G06120	chr1	1855942	1857718	0	0.19792	0	0.179515	protein_coding	fatty_acid_desaturase_family_protein	_	fatty_acid_desaturase_family_protein;_FUNCTIONS_IN:_oxidoreductase_activity;_INVOLVED_IN:_lipid_metabolic_process;_CONTAINS_InterPro_DOMAIN/s:_Fatty_acid_desaturase,_type_1,_core_(InterPro:IPR015876),_Fatty_acid_desaturase,_type_1_(InterPro:IPR005804);_BEST_Arabidopsis_thaliana_protein_match_is:_fatty_acid_desaturase_family_protein_(TAIR:AT1G06090.1);_Has_2696_Blast_hits_to_2696_proteins_in_596_s…	keep
AT1G06130	chr1	1857766	1860730	23.4119	32.3482	23.8535	29.8549	protein_coding	GLX2-4_(glyoxalase_2-4);_hydrolase/_hydroxyacylglutathione_hydrolase/_zinc_ion_binding	_	glyoxalase_2-4_(GLX2-4);_FUNCTIONS_IN:_hydrolase_activity,_hydroxyacylglutathione_hydrolase_activity,_zinc_ion_binding;_INVOLVED_IN:_methylglyoxal_catabolic_process_to_D-lactate;_LOCATED_IN:_chloroplast;_EXPRESSED_IN:_24_plant_structures;_EXPRESSED_DURING:_13_growth_stages;_CONTAINS_InterPro_DOMAIN/s:_Beta-lactamase-like_(InterPro:IPR001279),_Hydroxyacylglutathione_hydrolase_(InterPro:IPR017782);…	keep
AT1G06135	chr1	1862196	1862742	0	0	0	0	protein_coding	unknown_protein	_	unknown_protein;_FUNCTIONS_IN:_molecular_function_unknown;_INVOLVED_IN:_biological_process_unknown;_LOCATED_IN:_endomembrane_system;_BEST_Arabidopsis_thaliana_protein_match_is:_unknown_protein_(TAIR:AT2G31345.1);_Has_8_Blast_hits_to_8_proteins_in_1_species:_Archae_-_0;_Bacteria_-_0;_Metazoa_-_0;_Fungi_-_0;_Plants_-_8;_Viruses_-_0;_Other_Eukaryotes_-_0_(source:_NCBI_BLink).	keep
AT1G06137	chr1	1863543	1863750	0	0	0	0	protein_coding	unknown_protein	_	unknown_protein;_FUNCTIONS_IN:_molecular_function_unknown;_INVOLVED_IN:_biological_process_unknown;_LOCATED_IN:_endomembrane_system;_BEST_Arabidopsis_thaliana_protein_match_is:_unknown_protein_(TAIR:AT1G06135.1);_Has_10_Blast_hits_to_10_proteins_in_1_species:_Archae_-_0;_Bacteria_-_0;_Metazoa_-_0;_Fungi_-_0;_Plants_-_10;_Viruses_-_0;_Other_Eukaryotes_-_0_(source:_NCBI_BLink).	keep
AT1G06140	chr1	1864795	1866472	0.335642	0.54862	0.453912	0.602021	protein_coding	pentatricopeptide_(PPR)_repeat-containing_protein	_	pentatricopeptide_(PPR)_repeat-containing_protein;_FUNCTIONS_IN:_molecular_function_unknown;_INVOLVED_IN:_biological_process_unknown;_LOCATED_IN:_cellular_component_unknown;_CONTAINS_InterPro_DOMAIN/s:_Pentatricopeptide_repeat_(InterPro:IPR002885);_BEST_Arabidopsis_thaliana_protein_match_is:_EMB2758_(embryo_defective_2758)_(TAIR:AT4G33990.1);_Has_13889_Blast_hits_to_4898_proteins_in_133_species:_…	keep
AT1G06145	chr1	1867014	1868873	1.57065	1.91095	1.38938	1.54645	protein_coding	EMB1444_(EMBRYO_DEFECTIVE_1444)	_	EMBRYO_DEFECTIVE_1444_(EMB1444);_INVOLVED_IN:_embryonic_development_ending_in_seed_dormancy;_EXPRESSED_IN:_10_plant_structures;_EXPRESSED_DURING:_8_growth_stages;_CONTAINS_InterPro_DOMAIN/s:_Pentatricopeptide_repeat_(InterPro:IPR002885);_BEST_Arabidopsis_thaliana_protein_match_is:_pentatricopeptide_(PPR)_repeat-containing_protein_(TAIR:AT5G66520.1);_Has_13972_Blast_hits_to_5050_proteins_in_152_sp…	keep
AT1G06148	chr1	1874884	1877528	1.21261	1.46365	1.11538	1.3715	protein_coding	_	Unknown_gene	FUNCTIONS_IN:_molecular_function_unknown;_INVOLVED_IN:_biological_process_unknown;_LOCATED_IN:_chloroplast.	keep
AT1G06149	chr1	1868988	1873718	14.5193	21.4939	12.1297	24.4511	protein_coding	CPuORF8_(Conserved_peptide_upstream_open_reading_frame_8)	Upstream_open_reading_frames_(uORFs)_are_small_open_reading_frames_found_in_the_5'_UTR_of_a_mature_mRNA,_and_can_potentially_mediate_translational_regulation_of_the_largest,_or_major,_ORF_(mORF)._CPuORF8_represents_a_conserved_upstream_opening_reading_frame_relative_to_major_ORF_AT1G06150.1	Conserved_peptide_upstream_open_reading_frame_8_(CPuORF8);_BEST_Arabidopsis_thaliana_protein_match_is:_basic_helix-loop-helix_(bHLH)_protein-related_(TAIR:AT2G31280.4);_Has_4_Blast_hits_to_4_proteins_in_1_species:_Archae_-_0;_Bacteria_-_0;_Metazoa_-_0;_Fungi_-_0;_Plants_-_4;_Viruses_-_0;_Other_Eukaryotes_-_0_(source:_NCBI_BLink).	keep
AT1G06150	chr1	1868986	1873718	3.90318	5.145	5.61563	3.83679	protein_coding	transcription_factor	_	transcription_factor;_FUNCTIONS_IN:_transcription_factor_activity;_INVOLVED_IN:_regulation_of_transcription;_LOCATED_IN:_nucleus;_CONTAINS_InterPro_DOMAIN/s:_Basic_helix-loop-helix_dimerisation_region_bHLH_(InterPro:IPR001092),_Helix-loop-helix_DNA-binding_(InterPro:IPR011598);_BEST_Arabidopsis_thaliana_protein_match_is:_basic_helix-loop-helix_(bHLH)_protein-related_(TAIR:AT2G31280.1);_Has_378_Bl…	del
AT1G06160	chr1	1883003	1883934	1.95791	1.11648	2.05609	1.72991	protein_coding	ORA59_(OCTADECANOID-RESPONSIVE_ARABIDOPSIS_AP2/ERF_59);_DNA_binding_/_transcription_activator/_transcription_factor	encodes_a_member_of_the_ERF_(ethylene_response_factor)_subfamily_B-3_of_ERF/AP2_transcription_factor_family._The_protein_contains_one_AP2_domain._There_are_18_members_in_this_subfamily_including_ATERF-1,_ATERF-2,_AND_ATERF-5.	OCTADECANOID-RESPONSIVE_ARABIDOPSIS_AP2/ERF_59_(ORA59);_FUNCTIONS_IN:_transcription_factor_activity,_transcription_activator_activity,_DNA_binding;_INVOLVED_IN:_in_6_processes;_EXPRESSED_IN:_10_plant_structures;_EXPRESSED_DURING:_LP.06_six_leaves_visible,_LP.04_four_leaves_visible,_LP.10_ten_leaves_visible,_LP.12_twelve_leaves_visible;_CONTAINS_InterPro_DOMAIN/s:_DNA-binding,_integrase-type_(Inte…	keep
AT1G06170	chr1	1884980	1886897	0	0.334241	0	0.503185	protein_coding	basic_helix-loop-helix_(bHLH)_family_protein	_	basic_helix-loop-helix_(bHLH)_family_protein;_FUNCTIONS_IN:_transcription_factor_activity,_DNA_binding;_INVOLVED_IN:_regulation_of_transcription;_LOCATED_IN:_nucleus;_EXPRESSED_IN:_6_plant_structures;_EXPRESSED_DURING:_4_anthesis,_petal_differentiation_and_expansion_stage,_D_bilateral_stage,_E_expanded_cotyledon_stage;_CONTAINS_InterPro_DOMAIN/s:_Basic_helix-loop-helix_dimerisation_region_bHLH_(I…	keep
AT1G06180	chr1	1889407	1891158	5.39269	10.9991	3.81328	10.2639	protein_coding	ATMYB13_(MYB_DOMAIN_PROTEIN_13);_DNA_binding_/_transcription_factor	member_of_MYB3R-_and_R2R3-_type_MYB-_encoding_genes	MYB_DOMAIN_PROTEIN_13_(ATMYB13);_FUNCTIONS_IN:_transcription_factor_activity,_DNA_binding;_INVOLVED_IN:_in_8_processes;_EXPRESSED_IN:_19_plant_structures;_EXPRESSED_DURING:_10_growth_stages;_CONTAINS_InterPro_DOMAIN/s:_SANT,_DNA-binding_(InterPro:IPR001005),_Homeodomain-like_(InterPro:IPR009057),_Myb,_DNA-binding_(InterPro:IPR014778),_Myb-type_HTH_DNA-binding_domain_(InterPro:IPR017930),_Homeodom…	del
AT1G06190	chr1	1892272	1894148	19.8943	38.727	19.7641	41.31	protein_coding	ATP_binding_/_ATPase,_coupled_to_transmembrane_movement_of_ions,_phosphorylative_mechanism	_	ATP_binding_/_ATPase,_coupled_to_transmembrane_movement_of_ions,_phosphorylative_mechanism;_FUNCTIONS_IN:_ATPase_activity,_coupled_to_transmembrane_movement_of_ions,_phosphorylative_mechanism,_ATP_binding;_INVOLVED_IN:_ATP_biosynthetic_process;_LOCATED_IN:_chloroplast;_EXPRESSED_IN:_24_plant_structures;_EXPRESSED_DURING:_13_growth_stages;_CONTAINS_InterPro_DOMAIN/s:_ATPase,_P-type,_K/Mg/Cd/Cu/Zn/…	keep
AT1G06200	chr1	1894335	1896935	45.7966	70.7929	57.7597	68.2078	protein_coding	serine-type_peptidase	_	serine-type_peptidase;_FUNCTIONS_IN:_serine-type_peptidase_activity;_INVOLVED_IN:_proteolysis;_LOCATED_IN:_membrane;_EXPRESSED_IN:_22_plant_structures;_EXPRESSED_DURING:_13_growth_stages;_CONTAINS_InterPro_DOMAIN/s:_Peptidase_S24,_S26A_and_S26B,_C-terminal_(InterPro:IPR011056),_Peptidase_S24,_S26A,_S26B_and_S26C_(InterPro:IPR015927),_Peptidase_S26A,_signal_peptidase_I_(InterPro:IPR000223),_Peptid…	keep
AT1G06210	chr1	1897202	1899208	13.3493	14.3091	12.758	13.3521	protein_coding	VHS_domain-containing_protein_/_GAT_domain-containing_protein	_	VHS_domain-containing_protein_/_GAT_domain-containing_protein;_FUNCTIONS_IN:_protein_transporter_activity;_INVOLVED_IN:_intracellular_protein_transport,_intra-Golgi_vesicle-mediated_transport;_LOCATED_IN:_Golgi_stack,_intracellular;_EXPRESSED_IN:_23_plant_structures;_EXPRESSED_DURING:_13_growth_stages;_CONTAINS_InterPro_DOMAIN/s:_VHS_(InterPro:IPR002014),_GAT_(InterPro:IPR004152),_ENTH/VHS_(Inter…	keep
AT1G06220	chr1	1899963	1904873	15.7936	29.2877	16.0833	32.6411	protein_coding	MEE5_(MATERNAL_EFFECT_EMBRYO_ARREST_5);_GTP_binding_/_GTPase/_translation_elongation_factor/_translation_factor,_nucleic_acid_binding	Encodes_a_protein_with_similarity_to_splicing_factor_Snu114._Snu114_is_thought_to_be_involved_in_activation_of_the_splicosome._Loss_of_GFA1_function_results_in_reduced_female_fertility._Approximately_50%_of_ovules_abort_due_to_defects_in_the_female_gametophyte._In_mutant_gametophytes_antipodal_cells_express_egg_cell_markers_suggesting_a_defect_in_specification_of_cell_fate.GFA1_is_also_required_t…	MATERNAL_EFFECT_EMBRYO_ARREST_5_(MEE5);_FUNCTIONS_IN:_translation_factor_activity,_nucleic_acid_binding,_GTP_binding,_translation_elongation_factor_activity,_GTPase_activity;_INVOLVED_IN:_embryonic_development_ending_in_seed_dormancy,_regulation_of_embryo_sac_egg_cell_differentiation;_LOCATED_IN:_nuclear_speck,_cell_wall,_plasma_membrane;_EXPRESSED_IN:_whole_plant,_cultured_cell;_CONTAINS_InterPr…	keep
AT1G06225	chr1	1905974	1906226	0	0	0	0	protein_coding	CLE3_(CLAVATA3/ESR-RELATED_3);_protein_binding_/_receptor_binding	Member_of_a_large_family_of_putative_ligands_homologous_to_the_Clavata3_gene.__Consists_of_a_single_exon.	CLAVATA3/ESR-RELATED_3_(CLE3);_FUNCTIONS_IN:_protein_binding,_receptor_binding;_INVOLVED_IN:_signal_transduction;_LOCATED_IN:_apoplast;_BEST_Arabidopsis_thaliana_protein_match_is:_CLE4_(CLAVATA3/ESR-RELATED_4);_protein_binding_/_receptor_binding_(TAIR:AT2G31081.1);_Has_7_Blast_hits_to_7_proteins_in_2_species:_Archae_-_0;_Bacteria_-_0;_Metazoa_-_0;_Fungi_-_0;_Plants_-_7;_Viruses_-_0;_Other_Eukaryo…	keep
AT1G06230	chr1	1907088	1910848	24.7227	40.8084	23.8009	40.5684	protein_coding	GTE4_(GLOBAL_TRANSCRIPTION_FACTOR_GROUP_E_4);_DNA_binding	This_gene_is_predicted_to_encode_a_bromodomain-containing_protein._Plant_lines_expressing_RNAi_constructs_targeted_against_GTE4_show_some_resistance_to_agrobacterium-mediated_root_transformation.	GLOBAL_TRANSCRIPTION_FACTOR_GROUP_E_4_(GTE4);_FUNCTIONS_IN:_DNA_binding;_INVOLVED_IN:_DNA_mediated_transformation;_LOCATED_IN:_cellular_component_unknown;_EXPRESSED_IN:_23_plant_structures;_EXPRESSED_DURING:_13_growth_stages;_CONTAINS_InterPro_DOMAIN/s:_Bromodomain_(InterPro:IPR001487);_BEST_Arabidopsis_thaliana_protein_match_is:_DNA-binding_bromodomain-containing_protein_(TAIR:AT1G17790.1);_Has_…	keep
AT1G06240	chr1	1911121	1913205	4.53868	9.72253	5.19305	10.1493	protein_coding	unknown_protein	_	unknown_protein;_INVOLVED_IN:_biological_process_unknown;_EXPRESSED_IN:_22_plant_structures;_EXPRESSED_DURING:_14_growth_stages;_CONTAINS_InterPro_DOMAIN/s:_Protein_of_unknown_function_DUF455_(InterPro:IPR007402);_BEST_Arabidopsis_thaliana_protein_match_is:_unknown_protein_(TAIR:AT5G04520.1);_Has_603_Blast_hits_to_603_proteins_in_260_species:_Archae_-_0;_Bacteria_-_412;_Metazoa_-_12;_Fungi_-_30;_…	keep
AT1G06250	chr1	1913255	1914895	1.80983	3.21309	1.30487	2.70265	protein_coding	lipase_class_3_family_protein	_	lipase_class_3_family_protein;_FUNCTIONS_IN:_triacylglycerol_lipase_activity;_INVOLVED_IN:_lipid_metabolic_process;_LOCATED_IN:_cellular_component_unknown;_EXPRESSED_IN:_10_plant_structures;_EXPRESSED_DURING:_4_anthesis,_F_mature_embryo_stage,_petal_differentiation_and_expansion_stage,_E_expanded_cotyledon_stage;_CONTAINS_InterPro_DOMAIN/s:_Lipase,_class_3_(InterPro:IPR002921);_BEST_Arabidopsis_t…	keep
AT1G06260	chr1	1916429	1917585	1.00628	3.06095	1.08757	3.05065	protein_coding	cysteine_proteinase,_putative	_	cysteine_proteinase,_putative;_FUNCTIONS_IN:_cysteine-type_peptidase_activity,_cysteine-type_endopeptidase_activity;_INVOLVED_IN:_proteolysis;_LOCATED_IN:_endomembrane_system;_EXPRESSED_IN:_leaf_whorl,_petal,_sepal,_flower;_EXPRESSED_DURING:_4_anthesis,_petal_differentiation_and_expansion_stage;_CONTAINS_InterPro_DOMAIN/s:_Peptidase_C1A,_papain_(InterPro:IPR013128),_Proteinase_inhibitor_I29,_cath…	keep
AT1G06265	chr1	1914942	1917661	2.65263	8.14482	3.08796	8.74424	other_rna	other_RNA	Potential_natural_antisense_gene,_locus_overlaps_with_AT1G06260	_	keep
AT1G06270	chr1	1918087	1919760	1.12393	4.08188	1.15069	3.43622	protein_coding	pentatricopeptide_(PPR)_repeat-containing_protein	_	pentatricopeptide_(PPR)_repeat-containing_protein;_FUNCTIONS_IN:_molecular_function_unknown;_INVOLVED_IN:_biological_process_unknown;_LOCATED_IN:_cellular_component_unknown;_CONTAINS_InterPro_DOMAIN/s:_Pentatricopeptide_repeat_(InterPro:IPR002885);_BEST_Arabidopsis_thaliana_protein_match_is:_pentatricopeptide_(PPR)_repeat-containing_protein_(TAIR:AT1G09900.1);_Has_5658_Blast_hits_to_2053_proteins…	keep
AT1G06280	chr1	1920306	1920949	0	0	0	0	protein_coding	LBD2_(LOB_DOMAIN-CONTAINING_PROTEIN_2)	_	LOB_DOMAIN-CONTAINING_PROTEIN_2_(LBD2);_INVOLVED_IN:_biological_process_unknown;_LOCATED_IN:_chloroplast;_CONTAINS_InterPro_DOMAIN/s:_Lateral_organ_boundaries,_LOB_(InterPro:IPR004883);_BEST_Arabidopsis_thaliana_protein_match_is:_LBD7_(LOB_DOMAIN-CONTAINING_PROTEIN_7)_(TAIR:AT1G72980.1);_Has_527_Blast_hits_to_524_proteins_in_19_species:_Archae_-_0;_Bacteria_-_0;_Metazoa_-_0;_Fungi_-_0;_Plants_-_5…	keep
AT1G06290	chr1	1922351	1926278	20.6533	29.9203	20.7085	28.4398	protein_coding	ACX3_(ACYL-COA_OXIDASE_3);_acyl-CoA_oxidase	Encodes_an_acyl-CoA_oxidase_with_specificity_for_medium_chain_fatty_acids.	ACYL-COA_OXIDASE_3_(ACX3);_FUNCTIONS_IN:_acyl-CoA_oxidase_activity;_INVOLVED_IN:_medium-chain_fatty_acid_metabolic_process,_fatty_acid_beta-oxidation;_LOCATED_IN:_peroxisome;_EXPRESSED_IN:_male_gametophyte,_guard_cell,_pollen_tube;_EXPRESSED_DURING:_L_mature_pollen_stage,_M_germinated_pollen_stage;_CONTAINS_InterPro_DOMAIN/s:_Acyl-CoA_oxidase/dehydrogenase,_type1/2,_C-terminal_(InterPro:IPR013764…	keep
AT1G06310	chr1	1926790	1930258	0	0.202023	0	0	protein_coding	ACX6_(ACYL-COA_OXIDASE_6);_FAD_binding_/_acyl-CoA_dehydrogenase/_acyl-CoA_oxidase/_electron_carrier/_oxidoreductase/_oxidoreductase,_acting_on_the_CH-CH_group_of_donors	Encodes_a_putative_acyl-CoA_oxidase.__However,_no_transcripts_have_been_detected_for_this_gene_and_no_altered_phenotypes_have_been_detected_in_plants_mutant_for_this_gene.__This_suggests_that_ACX6_does_not_significantly_contribute_to_seedling_beta-oxidation_of_fatty_acids_or_indole-3-butyric_acid_in_vivo.	ACYL-COA_OXIDASE_6_(ACX6);_FUNCTIONS_IN:_in_6_functions;_INVOLVED_IN:_fatty_acid_beta-oxidation,_fatty_acid_metabolic_process,_metabolic_process;_LOCATED_IN:_peroxisome;_EXPRESSED_IN:_root;_CONTAINS_InterPro_DOMAIN/s:_Acyl-CoA_oxidase/dehydrogenase,_type1/2,_C-terminal_(InterPro:IPR013764),_Acyl-CoA_oxidase/dehydrogenase,_type_1_(InterPro:IPR006090),_Acyl-CoA_dehydrogenase/oxidase,_middle_and_N-t…	del
AT1G06320	chr1	1930522	1931449	0	0	0	0	protein_coding	unknown_protein	_	unknown_protein;_FUNCTIONS_IN:_molecular_function_unknown;_INVOLVED_IN:_biological_process_unknown;_LOCATED_IN:_cellular_component_unknown;_EXPRESSED_IN:_flower;_EXPRESSED_DURING:_petal_differentiation_and_expansion_stage;_Has_15_Blast_hits_to_15_proteins_in_5_species:_Archae_-_0;_Bacteria_-_2;_Metazoa_-_0;_Fungi_-_0;_Plants_-_11;_Viruses_-_0;_Other_Eukaryotes_-_2_(source:_NCBI_BLink).	keep
AT1G06330	chr1	1931670	1932266	0	0	0	0	protein_coding	copper-binding_family_protein	_	copper-binding_family_protein;_FUNCTIONS_IN:_copper_ion_binding,_metal_ion_binding;_INVOLVED_IN:_copper_ion_transport,_metal_ion_transport;_LOCATED_IN:_cellular_component_unknown;_CONTAINS_InterPro_DOMAIN/s:_Heavy_metal_transport/detoxification_protein_(InterPro:IPR006121);_BEST_Arabidopsis_thaliana_protein_match_is:_copper-binding_family_protein_(TAIR:AT1G29100.1);_Has_790_Blast_hits_to_758_prot…	keep
AT1G06340	chr1	1933283	1934014	0	0	0	0	protein_coding	agenet_domain-containing_protein	_	agenet_domain-containing_protein;_FUNCTIONS_IN:_RNA_binding;_INVOLVED_IN:_biological_process_unknown;_LOCATED_IN:_cellular_component_unknown;_CONTAINS_InterPro_DOMAIN/s:_Tudor-like,_plant_(InterPro:IPR014002),_Agenet_(InterPro:IPR008395);_BEST_Arabidopsis_thaliana_protein_match_is:_agenet_domain-containing_protein_(TAIR:AT1G09320.1);_Has_146_Blast_hits_to_120_proteins_in_10_species:_Archae_-_0;_B…	keep
AT1G06350	chr1	1935292	1936819	0	3.18127	0	3.7883	protein_coding	fatty_acid_desaturase_family_protein	_	fatty_acid_desaturase_family_protein;_FUNCTIONS_IN:_oxidoreductase_activity;_INVOLVED_IN:_lipid_metabolic_process;_CONTAINS_InterPro_DOMAIN/s:_Fatty_acid_desaturase,_type_1,_core_(InterPro:IPR015876),_Fatty_acid_desaturase,_type_1_(InterPro:IPR005804);_BEST_Arabidopsis_thaliana_protein_match_is:_fatty_acid_desaturase_family_protein_(TAIR:AT1G06360.1);_Has_2719_Blast_hits_to_2719_proteins_in_596_s…	keep
AT1G06360	chr1	1938962	1940459	0.515646	63.3863	0.453693	64.5063	protein_coding	fatty_acid_desaturase_family_protein	_	fatty_acid_desaturase_family_protein;_FUNCTIONS_IN:_oxidoreductase_activity;_INVOLVED_IN:_lipid_metabolic_process;_CONTAINS_InterPro_DOMAIN/s:_Fatty_acid_desaturase,_type_1,_core_(InterPro:IPR015876),_Fatty_acid_desaturase,_type_1_(InterPro:IPR005804);_BEST_Arabidopsis_thaliana_protein_match_is:_fatty_acid_desaturase_family_protein_(TAIR:AT1G06350.1);_Has_2722_Blast_hits_to_2722_proteins_in_596_s…	keep
AT1G06370	chr1	1942842	1944934	2.64998	5.04627	4.08142	6.9314	pseudogene	_	pseudogene,_similar_to_putative_glycolipid_alpha-mannosyltransferase,_blastp_match_of_41%_identity_and_9.6e-10_P-value_to_GP|13161358|dbj|BAB32949.1||AP002908_putative_glycolipid_alpha-mannosyltransferase_{Oryza_sativa_(japonica_cultivar-group)}	_	del
AT1G06380	chr1	1945123	1946076	4.11384	4.99671	4.02695	5.44472	protein_coding	ribosomal_protein-related	_	ribosomal_protein-related;_FUNCTIONS_IN:_RNA_binding;_INVOLVED_IN:_RNA_processing;_LOCATED_IN:_chloroplast,_chloroplast_envelope;_EXPRESSED_IN:_22_plant_structures;_EXPRESSED_DURING:_13_growth_stages;_CONTAINS_InterPro_DOMAIN/s:_Ribosomal_protein_L1_(InterPro:IPR002143);_BEST_Arabidopsis_thaliana_protein_match_is:_60S_ribosomal_protein-related_(TAIR:AT2G42650.1);_Has_757_Blast_hits_to_757_protein…	keep
AT1G06390	chr1	1946787	1950860	32.9403	49.3995	40.7897	58.665	protein_coding	GSK1_(GSK3/SHAGGY-LIKE_PROTEIN_KINASE_1);_glycogen_synthase_kinase_3/_kinase	encodes_a_GSK3/shaggy-like_protein_kinase._Gene_expression_is_induced_by_NaCl_and_ABA_but_not_KCl,_suggesting_that_this_gene_may_be_involved_in_response_to_osmotic_stress._This_protein_can_interact_with_the_BZR1_protein_involved_in_brassinosteroid-mediated_signaling_in_a_Y2H_assay_and_promotes_BZR1_phosphorylation_in_protoplasts.	GSK3/SHAGGY-LIKE_PROTEIN_KINASE_1_(GSK1);_FUNCTIONS_IN:_kinase_activity,_glycogen_synthase_kinase_3_activity;_INVOLVED_IN:_brassinosteroid_mediated_signaling,_hyperosmotic_salinity_response,_protein_amino_acid_phosphorylation,_regulation_of_protein_localization;_LOCATED_IN:_cytosol,_plasma_membrane;_EXPRESSED_IN:_24_plant_structures;_EXPRESSED_DURING:_13_growth_stages;_CONTAINS_InterPro_DOMAIN/s:…	keep
AT1G06400	chr1	1950843	1952785	46.3659	55.0861	51.2867	52.3904	protein_coding	ARA-2;_GTP_binding	small_GTP-binding_protein_(ara-2)	ARA-2;_FUNCTIONS_IN:_GTP_binding;_INVOLVED_IN:_protein_transport,_small_GTPase_mediated_signal_transduction;_LOCATED_IN:_plasma_membrane;_EXPRESSED_IN:_22_plant_structures;_EXPRESSED_DURING:_13_growth_stages;_CONTAINS_InterPro_DOMAIN/s:_Ras_GTPase_(InterPro:IPR001806),_Small_GTP-binding_protein_(InterPro:IPR005225),_Ras_(InterPro:IPR013753),_Ras_small_GTPase,_Rab_type_(InterPro:IPR003579),_Rab11-…	keep
AT1G06410	chr1	1955412	1958756	40.9378	35.9928	41.4006	34.4989	protein_coding	ATTPS7;_alpha,alpha-trehalose-phosphate_synthase_(UDP-forming)/_transferase,_transferring_glycosyl_groups_/_trehalose-phosphatase	Encodes_an_enzyme_putatively_involved_in_trehalose_biosynthesis._Though_the_protein_has_both_trehalose-6-phosphate_synthase_(TPS)-like_and_trehalose-6-phosphate_phosphatase_(TPP)-like_domains,_neither_activity_has_been_detected_in_enzymatic_assays_nor_has_the_protein_been_able_to_complement_yeast_TPS_or_TPP_mutants.	ATTPS7;_FUNCTIONS_IN:_transferase_activity,_transferring_glycosyl_groups,_alpha,alpha-trehalose-phosphate_synthase_(UDP-forming)_activity,_trehalose-phosphatase_activity;_INVOLVED_IN:_trehalose_biosynthetic_process,_metabolic_process;_EXPRESSED_IN:_25_plant_structures;_EXPRESSED_DURING:_15_growth_stages;_CONTAINS_InterPro_DOMAIN/s:_HAD-superfamily_hydrolase,_subfamily_IIB_(InterPro:IPR006379),_Gl…	keep
AT1G06420	chr1	1958986	1959652	0	3.17188	0	2.95027	protein_coding	unknown_protein	_	unknown_protein;_FUNCTIONS_IN:_molecular_function_unknown;_INVOLVED_IN:_biological_process_unknown;_LOCATED_IN:_cellular_component_unknown;_EXPRESSED_IN:_14_plant_structures;_EXPRESSED_DURING:_6_growth_stages;_Has_1024_Blast_hits_to_647_proteins_in_104_species:_Archae_-_0;_Bacteria_-_29;_Metazoa_-_257;_Fungi_-_71;_Plants_-_30;_Viruses_-_0;_Other_Eukaryotes_-_637_(source:_NCBI_BLink).	keep
AT1G06430	chr1	1960057	1963011	79.5033	32.3159	75.1783	32.9777	protein_coding	FTSH8;_ATP-dependent_peptidase/_ATPase/_metallopeptidase/_zinc_ion_binding	encodes_a_FtsH_protease_that_is_localized_to_the_chloroplast	FTSH8;_FUNCTIONS_IN:_metallopeptidase_activity,_ATP-dependent_peptidase_activity,_ATPase_activity,_zinc_ion_binding;_INVOLVED_IN:_PSII_associated_light-harvesting_complex_II_catabolic_process;_LOCATED_IN:_thylakoid,_chloroplast_thylakoid_membrane,_chloroplast,_membrane,_chloroplast_envelope;_EXPRESSED_IN:_22_plant_structures;_EXPRESSED_DURING:_13_growth_stages;_CONTAINS_InterPro_DOMAIN/s:_Peptida…	keep
AT1G06440	chr1	1963379	1965051	0.360973	0.631234	0.483085	0.972814	protein_coding	ubiquitin_thiolesterase	_	ubiquitin_thiolesterase;_FUNCTIONS_IN:_ubiquitin_thiolesterase_activity;_INVOLVED_IN:_ubiquitin-dependent_protein_catabolic_process;_LOCATED_IN:_mitochondrion,_intracellular;_EXPRESSED_IN:_shoot_apex,_root;_CONTAINS_InterPro_DOMAIN/s:_Peptidase_C12,_ubiquitin_carboxyl-terminal_hydrolase_1_(InterPro:IPR001578);_BEST_Arabidopsis_thaliana_protein_match_is:_RPD1_(ROOT_PRIMORDIUM_DEFECTIVE_1);_ubiquit…	keep
AT1G06450	chr1	1965839	1967219	3.31733	6.3226	3.30888	6.70636	protein_coding	CCR4-NOT_transcription_complex_protein,_putative	_	CCR4-NOT_transcription_complex_protein,_putative;_FUNCTIONS_IN:_ribonuclease_activity,_nucleic_acid_binding;_INVOLVED_IN:_RNA_modification;_LOCATED_IN:_nucleus;_EXPRESSED_IN:_24_plant_structures;_EXPRESSED_DURING:_14_growth_stages;_CONTAINS_InterPro_DOMAIN/s:_Ribonuclease_CAF1_(InterPro:IPR006941),_Polynucleotidyl_transferase,_Ribonuclease_H_fold_(InterPro:IPR012337);_BEST_Arabidopsis_thaliana_pr…	keep
AT1G06460	chr1	1967086	1969561	141.457	53.743	122.909	42.0325	protein_coding	ACD32.1_(ALPHA-CRYSTALLIN_DOMAIN_32.1)	ACD32.1_encodes_an_alpha-crystallin_domain__containing_protein_with_homology_to_small_heat_shock_proteins.	ALPHA-CRYSTALLIN_DOMAIN_32.1_(ACD32.1);_INVOLVED_IN:_response_to_heat;_LOCATED_IN:_peroxisome;_EXPRESSED_IN:_23_plant_structures;_EXPRESSED_DURING:_15_growth_stages;_CONTAINS_InterPro_DOMAIN/s:_Heat_shock_protein_Hsp20_(InterPro:IPR002068),_HSP20-like_chaperone_(InterPro:IPR008978);_BEST_Arabidopsis_thaliana_protein_match_is:_AT-HSP17.6A_(ARABIDOPSIS_THALIANA_HEAT_SHOCK_PROTEIN_17.6A);_unfolded_p…	keep
AT1G06470	chr1	1969728	1973767	9.47836	9.65694	8.11935	9.42637	protein_coding	phosphate_translocator-related	_	phosphate_translocator-related;_LOCATED_IN:_membrane;_EXPRESSED_IN:_22_plant_structures;_EXPRESSED_DURING:_13_growth_stages;_CONTAINS_InterPro_DOMAIN/s:_Protein_of_unknown_function_DUF250_(InterPro:IPR004853);_BEST_Arabidopsis_thaliana_protein_match_is:_phosphate_translocator-related_(TAIR:AT5G25400.1);_Has_1538_Blast_hits_to_1535_proteins_in_209_species:_Archae_-_2;_Bacteria_-_63;_Metazoa_-_491;…	keep
AT1G06475	chr1	1973833	1974386	0	0.743273	0	1.1507	protein_coding	unknown_protein	_	unknown_protein;_FUNCTIONS_IN:_molecular_function_unknown;_INVOLVED_IN:_biological_process_unknown;_LOCATED_IN:_membrane;_Has_19_Blast_hits_to_19_proteins_in_5_species:_Archae_-_0;_Bacteria_-_0;_Metazoa_-_0;_Fungi_-_0;_Plants_-_19;_Viruses_-_0;_Other_Eukaryotes_-_0_(source:_NCBI_BLink).	keep
AT1G06480	chr1	1978083	1978157	0	0	0	0	pre_trna	pre-tRNA	_	tRNA-Ile_(anticodon:_AAT)	keep
AT1G06490	chr1	1978761	1989046	0.549964	1.47088	0.578773	1.55678	protein_coding	ATGSL07_(glucan_synthase-like_7);_1,3-beta-glucan_synthase/_transferase,_transferring_glycosyl_groups	encodes_a_gene_similar_to_callose_synthase	glucan_synthase-like_7_(ATGSL07);_FUNCTIONS_IN:_transferase_activity,_transferring_glycosyl_groups,_1,3-beta-glucan_synthase_activity;_INVOLVED_IN:_1,3-beta-glucan_biosynthetic_process;_LOCATED_IN:_1,3-beta-glucan_synthase_complex,_membrane;_EXPRESSED_IN:_20_plant_structures;_EXPRESSED_DURING:_13_growth_stages;_CONTAINS_InterPro_DOMAIN/s:_Glycosyl_transferase,_family_48_(InterPro:IPR003440);_BEST…	keep
AT1G06500	chr1	1989478	1990730	8.83911	19.9383	7.51941	19.4905	protein_coding	unknown_protein	_	unknown_protein;_FUNCTIONS_IN:_molecular_function_unknown;_INVOLVED_IN:_biological_process_unknown;_LOCATED_IN:_cellular_component_unknown;_EXPRESSED_IN:_22_plant_structures;_EXPRESSED_DURING:_13_growth_stages;_Has_16_Blast_hits_to_16_proteins_in_6_species:_Archae_-_0;_Bacteria_-_0;_Metazoa_-_0;_Fungi_-_0;_Plants_-_16;_Viruses_-_0;_Other_Eukaryotes_-_0_(source:_NCBI_BLink).	keep
AT1G06510	chr1	1992332	1993840	10.2433	10.6578	9.84955	12.4462	protein_coding	unknown_protein	_	unknown_protein;_FUNCTIONS_IN:_molecular_function_unknown;_INVOLVED_IN:_biological_process_unknown;_LOCATED_IN:_chloroplast;_EXPRESSED_IN:_21_plant_structures;_EXPRESSED_DURING:_13_growth_stages;_Has_293_Blast_hits_to_288_proteins_in_116_species:_Archae_-_4;_Bacteria_-_87;_Metazoa_-_85;_Fungi_-_34;_Plants_-_11;_Viruses_-_2;_Other_Eukaryotes_-_70_(source:_NCBI_BLink).	keep
AT1G06515	chr1	1990635	1992197	11.8999	22.2098	12.6896	23.7786	protein_coding	unknown_protein	_	unknown_protein;_FUNCTIONS_IN:_molecular_function_unknown;_INVOLVED_IN:_biological_process_unknown;_LOCATED_IN:_mitochondrion;_BEST_Arabidopsis_thaliana_protein_match_is:_unknown_protein_(TAIR:AT2G30942.1);_Has_42_Blast_hits_to_42_proteins_in_15_species:_Archae_-_0;_Bacteria_-_0;_Metazoa_-_0;_Fungi_-_10;_Plants_-_32;_Viruses_-_0;_Other_Eukaryotes_-_0_(source:_NCBI_BLink).	keep
AT1G06520	chr1	1993977	1996112	3.81208	4.50511	4.61855	4.39454	protein_coding	GPAT1_(GLYCEROL-3-PHOSPHATE_ACYLTRANSFERASE_1);_1-acylglycerol-3-phosphate_O-acyltransferase/_acyltransferase	Encodes_a_membrane_associated_mitochondrial_localized_protein_with__glycerol-3-phosphate_acyltransferase_activity.Expressed_in_flower_buds_and_siliques._Homozygous_mutant_plants_are_male_sterile_and_have_abnormal_glycerolipid_levels.	GLYCEROL-3-PHOSPHATE_ACYLTRANSFERASE_1_(GPAT1);_FUNCTIONS_IN:_1-acylglycerol-3-phosphate_O-acyltransferase_activity,_acyltransferase_activity;_INVOLVED_IN:_pollen_sperm_cell_differentiation,_metabolic_process;_LOCATED_IN:_mitochondrion,_membrane;_EXPRESSED_IN:_16_plant_structures;_EXPRESSED_DURING:_4_anthesis,_LP.04_four_leaves_visible,_C_globular_stage,_petal_differentiation_and_expansion_stage,…	keep
AT1G06530	chr1	2001593	2002596	29.0474	35.7324	30.8575	36.3077	protein_coding	myosin_heavy_chain-related	_	myosin_heavy_chain-related;_LOCATED_IN:_mitochondrion,_plasma_membrane,_plastid;_EXPRESSED_IN:_25_plant_structures;_EXPRESSED_DURING:_13_growth_stages;_BEST_Arabidopsis_thaliana_protein_match_is:_unknown_protein_(TAIR:AT3G58840.2);_Has_115779_Blast_hits_to_52346_proteins_in_2082_species:_Archae_-_1688;_Bacteria_-_13782;_Metazoa_-_57957;_Fungi_-_9395;_Plants_-_4647;_Viruses_-_508;_Other_Eukaryotes…	keep
AT1G06540	chr1	2002876	2003393	0	0	0	0	protein_coding	unknown_protein	_	unknown_protein;_FUNCTIONS_IN:_molecular_function_unknown;_INVOLVED_IN:_biological_process_unknown;_LOCATED_IN:_cellular_component_unknown;_EXPRESSED_IN:_male_gametophyte,_sepal,_flower,_carpel,_pollen_tube;_EXPRESSED_DURING:_L_mature_pollen_stage,_M_germinated_pollen_stage,_4_anthesis,_petal_differentiation_and_expansion_stage;_BEST_Arabidopsis_thaliana_protein_match_is:_unknown_protein_(TAIR:AT…	keep
AT1G06550	chr1	2003626	2007190	6.69418	19.3335	6.55011	20.5521	protein_coding	enoyl-CoA_hydratase/isomerase_family_protein	_	enoyl-CoA_hydratase/isomerase_family_protein;_FUNCTIONS_IN:_3-hydroxyisobutyryl-CoA_hydrolase_activity,_catalytic_activity;_INVOLVED_IN:_fatty_acid_beta-oxidation,_metabolic_process;_LOCATED_IN:_cellular_component_unknown;_EXPRESSED_IN:_23_plant_structures;_EXPRESSED_DURING:_13_growth_stages;_CONTAINS_InterPro_DOMAIN/s:_Crotonase,_core_(InterPro:IPR001753);_BEST_Arabidopsis_thaliana_protein_match…	keep
AT1G06560	chr1	2007614	2012006	3.73781	9.4311	5.25706	12.3899	protein_coding	NOL1/NOP2/sun_family_protein	_	NOL1/NOP2/sun_family_protein;_FUNCTIONS_IN:_RNA_binding;_INVOLVED_IN:_biological_process_unknown;_LOCATED_IN:_cellular_component_unknown;_EXPRESSED_IN:_23_plant_structures;_EXPRESSED_DURING:_13_growth_stages;_CONTAINS_InterPro_DOMAIN/s:_Bacterial_Fmu_(Sun)/eukaryotic_nucleolar_NOL1/Nop2p_(InterPro:IPR001678),_PUA-like_(InterPro:IPR015947),_Bacterial_Fmu_(Sun)/eukaryotic_nucleolar_NOL1/Nop2p,_cons…	del
AT1G06570	chr1	2011884	2013545	253.036	138.064	269.069	114.717	protein_coding	PDS1_(PHYTOENE_DESATURATION_1);_4-hydroxyphenylpyruvate_dioxygenase	Mutation_of_the_PDS1_locus_disrupts_the_activity_of_p-hydroxyphenylpyruvate_dioxygenase_(HPPDase),_the_first_committed_step_in_the_synthesis_of_both_plastoquinone_and_tocopherols_in_plants.	PHYTOENE_DESATURATION_1_(PDS1);_FUNCTIONS_IN:_4-hydroxyphenylpyruvate_dioxygenase_activity;_INVOLVED_IN:_carotenoid_biosynthetic_process,_plastoquinone_biosynthetic_process,_vitamin_E_biosynthetic_process;_LOCATED_IN:_cytosol,_mitochondrion,_chloroplast;_EXPRESSED_IN:_23_plant_structures;_EXPRESSED_DURING:_13_growth_stages;_CONTAINS_InterPro_DOMAIN/s:_4-hydroxyphenylpyruvate_dioxygenase_(InterPro…	keep
AT1G06580	chr1	2014002	2016054	1.39955	2.77974	1.47838	2.95136	protein_coding	pentatricopeptide_(PPR)_repeat-containing_protein	_	pentatricopeptide_(PPR)_repeat-containing_protein;_INVOLVED_IN:_biological_process_unknown;_EXPRESSED_IN:_stem,_embryo,_flower,_seed;_EXPRESSED_DURING:_F_mature_embryo_stage,_C_globular_stage,_petal_differentiation_and_expansion_stage,_D_bilateral_stage;_CONTAINS_InterPro_DOMAIN/s:_Pentatricopeptide_repeat_(InterPro:IPR002885);_BEST_Arabidopsis_thaliana_protein_match_is:_pentatricopeptide_(PPR)_r…	keep
AT1G06590	chr1	2016307	2024662	3.32483	6.95269	3.78318	7.92581	protein_coding	unknown_protein	_	unknown_protein;_INVOLVED_IN:_biological_process_unknown;_EXPRESSED_IN:_20_plant_structures;_EXPRESSED_DURING:_10_growth_stages;_Has_297_Blast_hits_to_208_proteins_in_79_species:_Archae_-_0;_Bacteria_-_0;_Metazoa_-_218;_Fungi_-_51;_Plants_-_21;_Viruses_-_0;_Other_Eukaryotes_-_7_(source:_NCBI_BLink).	keep
AT1G06610	chr1	2025355	2025428	0	0	0	0	pre_trna	pre-tRNA	_	tRNA-Ala_(anticodon:_AGC)	keep
AT1G06620	chr1	2025600	2027271	6.6007	13.9132	8.84691	16.0492	protein_coding	2-oxoglutarate-dependent_dioxygenase,_putative	encodes_a_protein_whose_sequence_is_similar_to_a_2-oxoglutarate-dependent_dioxygenase	2-oxoglutarate-dependent_dioxygenase,_putative;_FUNCTIONS_IN:_2-oxoglutarate-dependent_dioxygenase_activity;_INVOLVED_IN:_biological_process_unknown;_LOCATED_IN:_cellular_component_unknown;_EXPRESSED_IN:_18_plant_structures;_EXPRESSED_DURING:_12_growth_stages;_CONTAINS_InterPro_DOMAIN/s:_2OG-Fe(II)_oxygenase_(InterPro:IPR005123);_BEST_Arabidopsis_thaliana_protein_match_is:_2-oxoglutarate-dependen…	del
AT1G06630	chr1	2027738	2031388	13.0272	27.8223	13.5588	28.2759	protein_coding	_	FUNCTIONS_IN:_molecular_function_unknown;_INVOLVED_IN:_biological_process_unknown;_LOCATED_IN:_cellular_component_unknown;_EXPRESSED_IN:_24_plant_structures;_EXPRESSED_DURING:_13_growth_stages;_CONTAINS_InterPro_DOMAIN/s:_Cyclin-like_F-box_(InterPro:IPR001810),_Leucine-rich_repeat_2_(InterPro:IPR013101);_BEST_Arabidopsis_thaliana_protein_match_is:_F-box_family_protein_(TAIR:AT3G60040.1).	_	keep
AT1G06640	chr1	2032337	2034018	28.9821	44.855	36.1183	45.8349	protein_coding	2-oxoglutarate-dependent_dioxygenase,_putative	encodes_a_protein_whose_sequence_is_similar_to_a_2-oxoglutarate-dependent_dioxygenase	2-oxoglutarate-dependent_dioxygenase,_putative;_FUNCTIONS_IN:_2-oxoglutarate-dependent_dioxygenase_activity;_INVOLVED_IN:_biological_process_unknown;_LOCATED_IN:_cellular_component_unknown;_EXPRESSED_IN:_22_plant_structures;_EXPRESSED_DURING:_13_growth_stages;_CONTAINS_InterPro_DOMAIN/s:_2OG-Fe(II)_oxygenase_(InterPro:IPR005123);_BEST_Arabidopsis_thaliana_protein_match_is:_2-oxoglutarate-dependen…	keep
AT1G06645	chr1	2034155	2035626	5.8978	5.82233	6.96863	6.05244	protein_coding	oxidoreductase	_	oxidoreductase;_FUNCTIONS_IN:_oxidoreductase_activity;_INVOLVED_IN:_biological_process_unknown;_LOCATED_IN:_cellular_component_unknown;_CONTAINS_InterPro_DOMAIN/s:_2OG-Fe(II)_oxygenase_(InterPro:IPR005123);_BEST_Arabidopsis_thaliana_protein_match_is:_2-oxoglutarate-dependent_dioxygenase,_putative_(TAIR:AT1G06650.2).	keep
AT1G06650	chr1	2035838	2037366	41.9226	25.4846	43.9385	24.2239	protein_coding	2-oxoglutarate-dependent_dioxygenase,_putative	encodes_a_protein_whose_sequence_is_similar_to_2-oxoglutarate-dependent_dioxygenase	2-oxoglutarate-dependent_dioxygenase,_putative;_FUNCTIONS_IN:_2-oxoglutarate-dependent_dioxygenase_activity;_INVOLVED_IN:_biological_process_unknown;_LOCATED_IN:_cellular_component_unknown;_EXPRESSED_IN:_22_plant_structures;_EXPRESSED_DURING:_13_growth_stages;_CONTAINS_InterPro_DOMAIN/s:_2OG-Fe(II)_oxygenase_(InterPro:IPR005123);_BEST_Arabidopsis_thaliana_protein_match_is:_2-oxoglutarate-dependen…	keep
AT1G06660	chr1	2037310	2040246	0	3.96787	0	3.9562	protein_coding	unknown_protein	_	unknown_protein;_FUNCTIONS_IN:_molecular_function_unknown;_INVOLVED_IN:_biological_process_unknown;_LOCATED_IN:_cellular_component_unknown;_BEST_Arabidopsis_thaliana_protein_match_is:_unknown_protein_(TAIR:AT2G30820.2);_Has_131_Blast_hits_to_108_proteins_in_29_species:_Archae_-_0;_Bacteria_-_17;_Metazoa_-_22;_Fungi_-_20;_Plants_-_60;_Viruses_-_0;_Other_Eukaryotes_-_12_(source:_NCBI_BLink).	keep
AT1G06670	chr1	2040432	2047612	8.1615	15.9093	8.34782	16.7864	protein_coding	NIH_(NUCLEAR_DEIH-BOXHELICASE);_DNA_binding_/_DNA_helicase	nuclear_DEIH-box_helicase_(NIH)_encoding_a_putative_RNA_and/or_DNA_helicase_homologous_to_a_group_of_nucleic_acid_helicases_from_the_DEAD/H_family_with_nuclear_DEIH-box_helicase_(NIH)_distinct_N-_and_C-terminal_regions_that_differ_from_animal_DEIH_proteins	NUCLEAR_DEIH-BOXHELICASE_(NIH);_FUNCTIONS_IN:_DNA_helicase_activity,_DNA_binding;_INVOLVED_IN:_DNA_metabolic_process;_LOCATED_IN:_nucleus;_EXPRESSED_IN:_22_plant_structures;_EXPRESSED_DURING:_13_growth_stages;_CONTAINS_InterPro_DOMAIN/s:_Helicase-associated_region_(InterPro:IPR007502),_DNA/RNA_helicase,_DEAD/DEAH_box_type,_N-terminal_(InterPro:IPR011545),_Region_of_unknown_function_DUF1605_(Inter…	keep
AT1G06680	chr1	2047824	2049418	2809.31	1750.48	2861.51	1659.16	protein_coding	PSBP-1_(PHOTOSYSTEM_II_SUBUNIT_P-1);_poly(U)_binding	Encodes_a_23_kD_extrinsic_protein_that_is_part_of_photosystem_II_and_participates_in_the_regulation_of_oxygen_evolution.	PHOTOSYSTEM_II_SUBUNIT_P-1_(PSBP-1);_FUNCTIONS_IN:_poly(U)_binding;_INVOLVED_IN:_photosynthesis,_light_reaction,_defense_response_to_bacterium,_response_to_light_intensity;_LOCATED_IN:_in_12_components;_EXPRESSED_IN:_27_plant_structures;_EXPRESSED_DURING:_14_growth_stages;_CONTAINS_InterPro_DOMAIN/s:_Photosystem_II_oxygen_evolving_complex_protein_PsbP_(InterPro:IPR002683),_Mog1/PsbP/DUF1795,_alph…	keep
AT1G06690	chr1	2049601	2052154	18.1318	15.5551	19.9802	17.0847	protein_coding	aldo/keto_reductase_family_protein	_	aldo/keto_reductase_family_protein;_FUNCTIONS_IN:_oxidoreductase_activity,_aldo-keto_reductase_activity,_ATPase_activity,_ATP_binding;_INVOLVED_IN:_oxidation_reduction;_LOCATED_IN:_chloroplast_thylakoid_membrane,_chloroplast,_plastoglobule,_chloroplast_envelope;_EXPRESSED_IN:_22_plant_structures;_EXPRESSED_DURING:_14_growth_stages;_CONTAINS_InterPro_DOMAIN/s:_Aldo/keto_reductase_(InterPro:IPR0013…	keep
AT1G06700	chr1	2052480	2055548	81.3376	77.869	86.0636	76.9019	protein_coding	serine/threonine_protein_kinase,_putative	_	serine/threonine_protein_kinase,_putative;_FUNCTIONS_IN:_protein_tyrosine_kinase_activity,_protein_kinase_activity,_kinase_activity,_ATP_binding;_INVOLVED_IN:_protein_amino_acid_phosphorylation;_LOCATED_IN:_plasma_membrane;_EXPRESSED_IN:_25_plant_structures;_EXPRESSED_DURING:_15_growth_stages;_CONTAINS_InterPro_DOMAIN/s:_Protein_kinase,_ATP_binding_site_(InterPro:IPR017441),_Protein_kinase,_core_…	keep
AT1G06710	chr1	2057278	2060119	1.16087	2.30699	1.47559	2.53297	protein_coding	pentatricopeptide_(PPR)_repeat-containing_protein	_	pentatricopeptide_(PPR)_repeat-containing_protein;_LOCATED_IN:_cellular_component_unknown;_EXPRESSED_IN:_12_plant_structures;_EXPRESSED_DURING:_7_growth_stages;_CONTAINS_InterPro_DOMAIN/s:_Pentatricopeptide_repeat_(InterPro:IPR002885);_BEST_Arabidopsis_thaliana_protein_match_is:_pentatricopeptide_(PPR)_repeat-containing_protein_(TAIR:AT3G06920.1);_Has_27767_Blast_hits_to_6056_proteins_in_188_spec…	keep
AT1G06720	chr1	2060443	2067323	2.88323	7.05883	2.98618	10.381	protein_coding	_	INVOLVED_IN:_ribosome_biogenesis;_LOCATED_IN:_nucleus;_EXPRESSED_IN:_21_plant_structures;_EXPRESSED_DURING:_13_growth_stages;_CONTAINS_InterPro_DOMAIN/s:_AARP2CN_(InterPro:IPR012948),_Protein_of_unknown_function_DUF663_(InterPro:IPR007034);_BEST_Arabidopsis_thaliana_protein_match_is:_unknown_protein_(TAIR:AT1G42440.1);_Has_7944_Blast_hits_to_5342_proteins_in_373_species:_Archae_-_33;_Bacteria_-_6…	_	del
AT1G06730	chr1	2067528	2070446	3.7955	5.89577	4.20802	6.48336	protein_coding	pfkB-type_carbohydrate_kinase_family_protein	_	pfkB-type_carbohydrate_kinase_family_protein;_FUNCTIONS_IN:_kinase_activity;_INVOLVED_IN:_D-ribose_catabolic_process;_LOCATED_IN:_nucleus,_cytoplasm;_EXPRESSED_IN:_22_plant_structures;_EXPRESSED_DURING:_13_growth_stages;_CONTAINS_InterPro_DOMAIN/s:_Carbohydrate/purine_kinase_(InterPro:IPR011611);_BEST_Arabidopsis_thaliana_protein_match_is:_pfkB-type_carbohydrate_kinase_family_protein_(TAIR:AT3G59…	keep
AT1G06740	chr1	2070736	2073535	1.74893	3.75185	1.37986	3.18788	transposable_element_gene	transposable_element_gene	_	Mutator-like_transposase_family,_has_a_2.7e-53_P-value_blast_match_to_GB:AAA21566_mudrA_of_transposon="MuDR"_(MuDr-element)_(Zea_mays)	keep
AT1G06750	chr1	2072978	2076468	0.100129	0.152623	0.134154	0.0294812	protein_coding	unknown_protein	_	unknown_protein;_EXPRESSED_IN:_male_gametophyte,_flower,_pollen_tube;_EXPRESSED_DURING:_L_mature_pollen_stage,_M_germinated_pollen_stage,_4_anthesis;_BEST_Arabidopsis_thaliana_protein_match_is:_unknown_protein_(TAIR:AT2G30630.1);_Has_124_Blast_hits_to_124_proteins_in_28_species:_Archae_-_0;_Bacteria_-_16;_Metazoa_-_0;_Fungi_-_0;_Plants_-_91;_Viruses_-_0;_Other_Eukaryotes_-_17_(source:_NCBI_BLink).	keep
AT1G06760	chr1	2076503	2077698	125.876	202.85	105.489	179.748	protein_coding	histone_H1,_putative	_	histone_H1,_putative;_FUNCTIONS_IN:_DNA_binding;_INVOLVED_IN:_nucleosome_assembly;_LOCATED_IN:_nucleus,_nucleosome;_EXPRESSED_IN:_23_plant_structures;_EXPRESSED_DURING:_13_growth_stages;_CONTAINS_InterPro_DOMAIN/s:_Winged_helix_repressor_DNA-binding_(InterPro:IPR011991),_Histone_H5_(InterPro:IPR005819),_Histone_H1/H5_(InterPro:IPR005818);_BEST_Arabidopsis_thaliana_protein_match_is:_histone_H1.2_(…	keep
AT1G06770	chr1	2078910	2081939	5.04681	6.19376	6.1268	6.94333	protein_coding	DRIP1_(DREB2A-INTERACTING_PROTEIN_1);_protein_binding_/_ubiquitin-protein_ligase/_zinc_ion_binding	Encodes_a_C3HC4_RING-domain-containing_ubiquitin_E3_ligase_capable_of_interacting_with_DREB2A._The_DRIP1-GFP_fusion_protein_is_nuclear-localized._DRIP1_seems_to_be_involved_in_regulating_stress-related_transcriptional_changes_and_drought_tolerance.	DREB2A-INTERACTING_PROTEIN_1_(DRIP1);_FUNCTIONS_IN:_ubiquitin-protein_ligase_activity,_protein_binding,_zinc_ion_binding;_INVOLVED_IN:_response_to_water_deprivation;_LOCATED_IN:_nucleus;_EXPRESSED_IN:_28_plant_structures;_EXPRESSED_DURING:_10_growth_stages;_BEST_Arabidopsis_thaliana_protein_match_is:_DRIP2_(DREB2A-INTERACTING_PROTEIN_2);_protein_binding_/_ubiquitin-protein_ligase/_zinc_ion_bindin…	keep
AT1G06780	chr1	2083423	2086962	4.4311	4.07324	4.8168	3.96847	protein_coding	GAUT6_(Galacturonosyltransferase_6);_polygalacturonate_4-alpha-galacturonosyltransferase/_transferase,_transferring_glycosyl_groups	Encodes_a_protein_with__putative_galacturonosyltransferase_activity.	Galacturonosyltransferase_6_(GAUT6);_FUNCTIONS_IN:_polygalacturonate_4-alpha-galacturonosyltransferase_activity,_transferase_activity,_transferring_glycosyl_groups;_INVOLVED_IN:_carbohydrate_biosynthetic_process;_LOCATED_IN:_endomembrane_system;_EXPRESSED_IN:_24_plant_structures;_EXPRESSED_DURING:_15_growth_stages;_CONTAINS_InterPro_DOMAIN/s:_Glycosyl_transferase,_family_8_(InterPro:IPR002495);_B…	keep
AT1G06790	chr1	2087231	2089786	2.89367	7.20091	2.75855	9.94949	protein_coding	RNA_polymerase_Rpb7_N-terminal_domain-containing_protein	_	RNA_polymerase_Rpb7_N-terminal_domain-containing_protein;_FUNCTIONS_IN:_DNA-directed_RNA_polymerase_activity;_INVOLVED_IN:_transcription;_LOCATED_IN:_cellular_component_unknown;_EXPRESSED_IN:_22_plant_structures;_EXPRESSED_DURING:_13_growth_stages;_CONTAINS_InterPro_DOMAIN/s:_RNA_polymerase_Rpb7,_N-terminal_(InterPro:IPR005576),_RNA_polymerase_III,_subunit_Rpc25_(InterPro:IPR013238);_Has_610_Blas…	del
AT1G06800	chr1	2089416	2091686	5.51334	5.27083	6.45957	6.09918	protein_coding	lipase_class_3_family_protein	_	lipase_class_3_family_protein;_FUNCTIONS_IN:_triacylglycerol_lipase_activity;_INVOLVED_IN:_lipid_metabolic_process;_LOCATED_IN:_chloroplast;_EXPRESSED_IN:_8_plant_structures;_EXPRESSED_DURING:_4_anthesis,_C_globular_stage,_petal_differentiation_and_expansion_stage;_CONTAINS_InterPro_DOMAIN/s:_Lipase,_class_3_(InterPro:IPR002921);_BEST_Arabidopsis_thaliana_protein_match_is:_lipase_class_3_family_p…	keep
AT1G06810	chr1	2091737	2092528	0	0	0	0	protein_coding	unknown_protein	_	unknown_protein;_FUNCTIONS_IN:_molecular_function_unknown;_INVOLVED_IN:_biological_process_unknown;_LOCATED_IN:_cellular_component_unknown;_CONTAINS_InterPro_DOMAIN/s:_Protein_of_unknown_function_DUF537_(InterPro:IPR007491);_BEST_Arabidopsis_thaliana_protein_match_is:_unknown_protein_(TAIR:AT1G05400.2);_Has_43_Blast_hits_to_40_proteins_in_5_species:_Archae_-_0;_Bacteria_-_0;_Metazoa_-_0;_Fungi_-_…	keep
AT1G06820	chr1	2092945	2096232	15.7336	14.623	14.9982	13.8796	protein_coding	CRTISO_(CAROTENOID_ISOMERASE);_carotenoid_isomerase	Encodes_carotenoid_isomerase._Catalyzes_the_isomerization_of_poly-cis-carotenoids_to_all-trans-carotenoids._Together_with_PDS_and_ZDS,_CRTiso_is_required_to_complete_the_synthesis_of_lycopene_from_phytoene.	CAROTENOID_ISOMERASE_(CRTISO);_FUNCTIONS_IN:_carotenoid_isomerase_activity;_INVOLVED_IN:_carotenoid_biosynthetic_process,_etioplast_organization;_LOCATED_IN:_chloroplast;_EXPRESSED_IN:_22_plant_structures;_EXPRESSED_DURING:_13_growth_stages;_CONTAINS_InterPro_DOMAIN/s:_Fumarate_reductase/succinate_dehydrogenase_flavoprotein,_N-terminal_(InterPro:IPR003953);_BEST_Arabidopsis_thaliana_protein_match…	keep
AT1G06830	chr1	2097150	2097655	3.24105	1.41586	5.24278	1.57521	protein_coding	glutaredoxin_family_protein	_	glutaredoxin_family_protein;_FUNCTIONS_IN:_electron_carrier_activity,_protein_disulfide_oxidoreductase_activity;_INVOLVED_IN:_cell_redox_homeostasis;_LOCATED_IN:_endomembrane_system;_EXPRESSED_IN:_19_plant_structures;_EXPRESSED_DURING:_9_growth_stages;_CONTAINS_InterPro_DOMAIN/s:_Glutaredoxin-like,_plant_II_(InterPro:IPR011905),_Thioredoxin_fold_(InterPro:IPR012335),_Glutaredoxin_(InterPro:IPR002…	del
AT1G06840	chr1	2097746	2103479	13.6701	10.2622	16.1277	11.7391	protein_coding	leucine-rich_repeat_transmembrane_protein_kinase,_putative	_	leucine-rich_repeat_transmembrane_protein_kinase,_putative;_FUNCTIONS_IN:_protein_binding,_protein_serine/threonine_kinase_activity,_protein_tyrosine_kinase_activity,_protein_kinase_activity,_ATP_binding;_INVOLVED_IN:_transmembrane_receptor_protein_tyrosine_kinase_signaling_pathway,_protein_amino_acid_phosphorylation;_LOCATED_IN:_plasma_membrane,_membrane;_EXPRESSED_IN:_20_plant_structures;_EXPRE…	keep
AT1G06850	chr1	2105047	2106749	2.20267	4.43711	3.27952	5.48292	protein_coding	AtbZIP52_(Arabidopsis_thaliana_basic_leucine_zipper_52);_DNA_binding_/_transcription_factor	_	Arabidopsis_thaliana_basic_leucine_zipper_52_(AtbZIP52);_FUNCTIONS_IN:_transcription_factor_activity,_DNA_binding;_INVOLVED_IN:_regulation_of_transcription,_DNA-dependent;_LOCATED_IN:_nucleus;_EXPRESSED_IN:_23_plant_structures;_EXPRESSED_DURING:_15_growth_stages;_CONTAINS_InterPro_DOMAIN/s:_Basic-leucine_zipper_(bZIP)_transcription_factor_(InterPro:IPR004827),_bZIP_transcription_factor,_bZIP-1_(I…	del
AT1G06860	chr1	2107397	2107468	0	0	0	0	pre_trna	pre-tRNA	_	tRNA-Gly_(anticodon:_GCC)	keep
AT1G06870	chr1	2108592	2110986	7.36943	5.79996	7.73402	6.05629	protein_coding	signal_peptidase,_putative	_	signal_peptidase,_putative;_FUNCTIONS_IN:_serine-type_peptidase_activity,_peptidase_activity;_INVOLVED_IN:_proteolysis;_LOCATED_IN:_membrane;_EXPRESSED_IN:_male_gametophyte,_pollen_tube;_EXPRESSED_DURING:_L_mature_pollen_stage;_CONTAINS_InterPro_DOMAIN/s:_Peptidase_S24,_S26A_and_S26B,_C-terminal_(InterPro:IPR011056),_Peptidase_S24,_S26A,_S26B_and_S26C_(InterPro:IPR015927),_Peptidase_S26A,_signal_…	keep
AT1G06880	chr1	2111147	2111218	0	0	0	0	pre_trna	pre-tRNA	_	tRNA-Gly_(anticodon:_GCC)	keep
AT1G06890	chr1	2111562	2114601	32.1191	36.9618	31.7694	38.8457	protein_coding	transporter-related	_	transporter-related;_LOCATED_IN:_Golgi_apparatus,_membrane;_EXPRESSED_IN:_24_plant_structures;_EXPRESSED_DURING:_15_growth_stages;_CONTAINS_InterPro_DOMAIN/s:_Protein_of_unknown_function_DUF250_(InterPro:IPR004853);_BEST_Arabidopsis_thaliana_protein_match_is:_unknown_protein_(TAIR:AT2G30460.2);_Has_1730_Blast_hits_to_1725_proteins_in_204_species:_Archae_-_2;_Bacteria_-_41;_Metazoa_-_571;_Fungi_-_…	keep
AT1G06900	chr1	2114926	2120745	12.1144	20.4719	13.7892	22.2792	protein_coding	catalytic/_metal_ion_binding_/_metalloendopeptidase/_zinc_ion_binding	_	catalytic/_metal_ion_binding_/_metalloendopeptidase/_zinc_ion_binding;_FUNCTIONS_IN:_metalloendopeptidase_activity,_catalytic_activity,_zinc_ion_binding,_metal_ion_binding;_INVOLVED_IN:_proteolysis;_LOCATED_IN:_cellular_component_unknown;_EXPRESSED_IN:_23_plant_structures;_EXPRESSED_DURING:_13_growth_stages;_CONTAINS_InterPro_DOMAIN/s:_Peptidase_M16,_zinc-binding_site_(InterPro:IPR001431),_Peptid…	keep
AT1G06910	chr1	2120990	2123748	2.4778	2.92122	2.07376	3.17916	protein_coding	TRFL7_(TRF-LIKE_7);_DNA_binding_/_transcription_factor	Arabidopsis_thaliana_myb_family_transcription_factor_(At1g06910)	TRF-LIKE_7_(TRFL7);_FUNCTIONS_IN:_transcription_factor_activity,_DNA_binding;_INVOLVED_IN:_response_to_jasmonic_acid_stimulus,_response_to_salicylic_acid_stimulus;_EXPRESSED_IN:_cultured_cell;_CONTAINS_InterPro_DOMAIN/s:_SANT,_DNA-binding_(InterPro:IPR001005),_Homeodomain-like_(InterPro:IPR009057),_Myb,_DNA-binding_(InterPro:IPR014778),_Myb-type_HTH_DNA-binding_domain_(InterPro:IPR017930),_Homeod…	keep
AT1G06920	chr1	2124853	2125801	0	0	0	0	protein_coding	OFP4_(ARABIDOPSIS_THALIANA_OVATE_FAMILY_PROTEIN_4)	_	ARABIDOPSIS_THALIANA_OVATE_FAMILY_PROTEIN_4_(OFP4);_INVOLVED_IN:_biological_process_unknown;_CONTAINS_InterPro_DOMAIN/s:_Protein_of_unknown_function_DUF623,_plant_(InterPro:IPR006458);_BEST_Arabidopsis_thaliana_protein_match_is:_OFP2_(OVATE_FAMILY_PROTEIN_2)_(TAIR:AT2G30400.1);_Has_298_Blast_hits_to_288_proteins_in_42_species:_Archae_-_0;_Bacteria_-_6;_Metazoa_-_49;_Fungi_-_2;_Plants_-_206;_Virus…	keep
AT1G06923	chr1	2126748	2128060	0	0	0	0	protein_coding	_	BEST_Arabidopsis_thaliana_protein_match_is:_OFP17_(ARABIDOPSIS_THALIANA_OVATE_FAMILY_PROTEIN_17)_(TAIR:AT2G30395.1);_Has_18_Blast_hits_to_18_proteins_in_6_species:_Archae_-_0;_Bacteria_-_0;_Metazoa_-_0;_Fungi_-_0;_Plants_-_18;_Viruses_-_0;_Other_Eukaryotes_-_0_(source:_NCBI_BLink).	_	keep
AT1G06925	chr1	2127703	2128611	0	0	0	0	protein_coding	unknown_protein	_	unknown_protein;_FUNCTIONS_IN:_molecular_function_unknown;_INVOLVED_IN:_biological_process_unknown;_LOCATED_IN:_endomembrane_system;_CONTAINS_InterPro_DOMAIN/s:_Protein_of_unknown_function_DUF537_(InterPro:IPR007491);_BEST_Arabidopsis_thaliana_protein_match_is:_unknown_protein_(TAIR:AT4G20480.1);_Has_47_Blast_hits_to_45_proteins_in_3_species:_Archae_-_0;_Bacteria_-_0;_Metazoa_-_0;_Fungi_-_0;_Plan…	keep
AT1G06930	chr1	2128842	2129883	0	0	0	0	protein_coding	unknown_protein	_	unknown_protein;_FUNCTIONS_IN:_molecular_function_unknown;_INVOLVED_IN:_biological_process_unknown;_LOCATED_IN:_cellular_component_unknown;_EXPRESSED_IN:_22_plant_structures;_EXPRESSED_DURING:_13_growth_stages;_Has_4901_Blast_hits_to_288_proteins_in_66_species:_Archae_-_0;_Bacteria_-_24;_Metazoa_-_749;_Fungi_-_106;_Plants_-_54;_Viruses_-_24;_Other_Eukaryotes_-_3944_(source:_NCBI_BLink).	keep
AT1G06950	chr1	2130141	2135665	25.9482	58.6261	25.4737	63.203	protein_coding	TIC110_(TRANSLOCON_AT_THE_INNER_ENVELOPE_MEMBRANE_OF_CHLOROPLASTS_110)	Encodes_a_protein_thought_to_be_a_part_of_the_translocon_at_the_chloroplast_inner_envelope._Involved_in_protein_import_into_the_chloroplast_and_chloroplast_biogenesis.	TRANSLOCON_AT_THE_INNER_ENVELOPE_MEMBRANE_OF_CHLOROPLASTS_110_(TIC110);_INVOLVED_IN:_protein_import_into_chloroplast_stroma,_chloroplast_organization;_LOCATED_IN:_chloroplast,_membrane,_chloroplast_envelope,_Tic_complex;_EXPRESSED_IN:_23_plant_structures;_EXPRESSED_DURING:_14_growth_stages;_Has_98_Blast_hits_to_90_proteins_in_42_species:_Archae_-_2;_Bacteria_-_6;_Metazoa_-_17;_Fungi_-_9;_Plants_-…	keep
AT1G06960	chr1	2135850	2137732	8.24241	21.6597	9.84478	22.0566	protein_coding	small_nuclear_ribonucleoprotein_U2B,_putative_/_spliceosomal_protein,_putative	_	small_nuclear_ribonucleoprotein_U2B,_putative_/_spliceosomal_protein,_putative;_FUNCTIONS_IN:_RNA_binding,_nucleotide_binding,_nucleic_acid_binding;_EXPRESSED_IN:_20_plant_structures;_EXPRESSED_DURING:_12_growth_stages;_CONTAINS_InterPro_DOMAIN/s:_RNA_recognition_motif,_RNP-1_(InterPro:IPR000504),_Nucleotide-binding,_alpha-beta_plait_(InterPro:IPR012677);_BEST_Arabidopsis_thaliana_protein_match_i…	keep
AT1G06970	chr1	2138108	2140818	0	0	0	0	protein_coding	CHX14_(CATION/HYDROGEN_EXCHANGER_14);_monovalent_cation:proton_antiporter/_sodium:hydrogen_antiporter	member_of_Putative_Na+/H+_antiporter_family	CATION/HYDROGEN_EXCHANGER_14_(CHX14);_FUNCTIONS_IN:_monovalent_cation:proton_antiporter_activity,_sodium:hydrogen_antiporter_activity;_INVOLVED_IN:_cation_transport;_LOCATED_IN:_integral_to_membrane;_EXPRESSED_IN:_6_plant_structures;_EXPRESSED_DURING:_L_mature_pollen_stage,_M_germinated_pollen_stage,_4_anthesis;_CONTAINS_InterPro_DOMAIN/s:_Cation/H+_exchanger_(InterPro:IPR006153);_BEST_Arabidopsi…	keep
AT1G06980	chr1	2143030	2143821	1.43796	2.00843	1.95793	2.00707	protein_coding	unknown_protein	_	unknown_protein;_FUNCTIONS_IN:_molecular_function_unknown;_INVOLVED_IN:_biological_process_unknown;_LOCATED_IN:_endomembrane_system;_EXPRESSED_IN:_male_gametophyte,_sepal,_carpel;_EXPRESSED_DURING:_4_anthesis;_BEST_Arabidopsis_thaliana_protein_match_is:_unknown_protein_(TAIR:AT2G30230.1);_Has_90_Blast_hits_to_90_proteins_in_8_species:_Archae_-_0;_Bacteria_-_0;_Metazoa_-_0;_Fungi_-_0;_Plants_-_90;…	keep
AT1G06990	chr1	2148386	2150152	0	0	0	0	protein_coding	GDSL-motif_lipase/hydrolase_family_protein	_	GDSL-motif_lipase/hydrolase_family_protein;_FUNCTIONS_IN:_hydrolase_activity,_acting_on_ester_bonds,_carboxylesterase_activity;_INVOLVED_IN:_lipid_metabolic_process;_LOCATED_IN:_endomembrane_system;_EXPRESSED_IN:_leaf_whorl,_petal,_sepal,_flower;_EXPRESSED_DURING:_4_anthesis,_petal_differentiation_and_expansion_stage;_CONTAINS_InterPro_DOMAIN/s:_Lipase,_GDSL_(InterPro:IPR001087);_BEST_Arabidopsis…	keep
AT1G07000	chr1	2150193	2152325	9.62326	4.38635	13.9065	5.87997	protein_coding	ATEXO70B2_(exocyst_subunit_EXO70_family_protein_B2);_protein_binding	A_member_of_EXO70_gene_family,_putative_exocyst_subunits,_conserved_in_land_plants._Arabidopsis_thaliana_contains_23_putative_EXO70_genes,_which_can_be_classified_into_eight_clusters_on_the_phylogenetic_tree.	exocyst_subunit_EXO70_family_protein_B2_(ATEXO70B2);_FUNCTIONS_IN:_protein_binding;_INVOLVED_IN:_exocytosis,_vesicle_docking_during_exocytosis;_LOCATED_IN:_plasma_membrane,_exocyst;_EXPRESSED_IN:_19_plant_structures;_EXPRESSED_DURING:_12_growth_stages;_CONTAINS_InterPro_DOMAIN/s:_Exo70_exocyst_complex_subunit_(InterPro:IPR004140);_BEST_Arabidopsis_thaliana_protein_match_is:_ATEXO70B1_(exocyst_sub…	del
AT1G07010	chr1	2152851	2155269	20.988	20.8547	26.1443	23.0927	protein_coding	calcineurin-like_phosphoesterase_family_protein	_	calcineurin-like_phosphoesterase_family_protein;_FUNCTIONS_IN:_hydrolase_activity,_protein_serine/threonine_phosphatase_activity;_INVOLVED_IN:_biological_process_unknown;_EXPRESSED_IN:_21_plant_structures;_EXPRESSED_DURING:_13_growth_stages;_CONTAINS_InterPro_DOMAIN/s:_Metallophosphoesterase_(InterPro:IPR004843);_BEST_Arabidopsis_thaliana_protein_match_is:_calcineurin-like_phosphoesterase_family_…	keep
AT1G07020	chr1	2155212	2156008	9.15094	18.4844	9.92586	20.2973	protein_coding	unknown_protein	_	unknown_protein;_FUNCTIONS_IN:_molecular_function_unknown;_INVOLVED_IN:_biological_process_unknown;_LOCATED_IN:_cellular_component_unknown;_EXPRESSED_IN:_24_plant_structures;_EXPRESSED_DURING:_14_growth_stages;_Has_22_Blast_hits_to_22_proteins_in_12_species:_Archae_-_0;_Bacteria_-_0;_Metazoa_-_6;_Fungi_-_3;_Plants_-_11;_Viruses_-_0;_Other_Eukaryotes_-_2_(source:_NCBI_BLink).	keep
AT1G07025	chr1	2157657	2158158	0	0	0	0	protein_coding	mitochondrial_substrate_carrier_family_protein	_	mitochondrial_substrate_carrier_family_protein;_FUNCTIONS_IN:_binding;_INVOLVED_IN:_transport,_mitochondrial_transport;_LOCATED_IN:_mitochondrial_inner_membrane,_membrane;_CONTAINS_InterPro_DOMAIN/s:_Mitochondrial_substrate_carrier_(InterPro:IPR001993),_Mitochondrial_substrate/solute_carrier_(InterPro:IPR018108);_BEST_Arabidopsis_thaliana_protein_match_is:_mitochondrial_substrate_carrier_family_p…	keep
AT1G07030	chr1	2158419	2160809	12.4324	10.2549	12.0127	11.1936	protein_coding	mitochondrial_substrate_carrier_family_protein	_	mitochondrial_substrate_carrier_family_protein;_FUNCTIONS_IN:_binding;_INVOLVED_IN:_transport,_mitochondrial_transport;_LOCATED_IN:_mitochondrial_inner_membrane,_membrane;_EXPRESSED_IN:_20_plant_structures;_EXPRESSED_DURING:_15_growth_stages;_CONTAINS_InterPro_DOMAIN/s:_Mitochondrial_carrier_protein_(InterPro:IPR002067),_Mitochondrial_substrate_carrier_(InterPro:IPR001993),_Mitochondrial_substrat…	keep
AT1G07040	chr1	2160937	2163308	156.174	44.2571	116.424	38.8307	protein_coding	unknown_protein	_	unknown_protein;_INVOLVED_IN:_biological_process_unknown;_LOCATED_IN:_chloroplast;_EXPRESSED_IN:_24_plant_structures;_EXPRESSED_DURING:_14_growth_stages;_BEST_Arabidopsis_thaliana_protein_match_is:_unknown_protein_(TAIR:AT1G27030.1);_Has_403_Blast_hits_to_403_proteins_in_131_species:_Archae_-_0;_Bacteria_-_232;_Metazoa_-_0;_Fungi_-_0;_Plants_-_31;_Viruses_-_0;_Other_Eukaryotes_-_140_(source:_NCBI…	del
AT1G07050	chr1	2164187	2165239	6.66358	4.41563	7.16957	3.59758	protein_coding	CONSTANS-like_protein-related	_	CONSTANS-like_protein-related;_FUNCTIONS_IN:_molecular_function_unknown;_INVOLVED_IN:_biological_process_unknown;_LOCATED_IN:_cellular_component_unknown;_EXPRESSED_IN:_20_plant_structures;_EXPRESSED_DURING:_13_growth_stages;_CONTAINS_InterPro_DOMAIN/s:_CCT_domain_(InterPro:IPR010402);_BEST_Arabidopsis_thaliana_protein_match_is:_CIL_(TAIR:AT4G25990.1);_Has_984_Blast_hits_to_984_proteins_in_66_spec…	keep
AT1G07051	chr1	2165516	2165746	0	0	0	0	mirna	MIR847a;_miRNA	Encodes_a_microRNA_of_unknown_function._MicroRNAs_are_regulatory_RNAs_with_a_mature_length_of_~21-nucleotides_that_are_processed_from_hairpin_precursors_by_Dicer-like_enzymes._MicroRNAs_can_negatively_regulate_gene_expression_by_attenuating_translation_or_by_directing_mRNA_cleavage._Mature_sequence:_UCACUCCUCUUCUUCUUGAUG	_	keep
AT1G07060	chr1	2167106	2168397	0	0	0	0	protein_coding	unknown_protein	_	unknown_protein;_FUNCTIONS_IN:_molecular_function_unknown;_INVOLVED_IN:_biological_process_unknown;_EXPRESSED_IN:_sperm_cell,_male_gametophyte,_pollen_tube;_EXPRESSED_DURING:_M_germinated_pollen_stage;_Has_12_Blast_hits_to_12_proteins_in_3_species:_Archae_-_0;_Bacteria_-_0;_Metazoa_-_0;_Fungi_-_0;_Plants_-_12;_Viruses_-_0;_Other_Eukaryotes_-_0_(source:_NCBI_BLink).	keep
AT1G07070	chr1	2168563	2169851	8.47396	22.7126	8.86759	31.6325	protein_coding	60S_ribosomal_protein_L35a_(RPL35aA)	_	60S_ribosomal_protein_L35a_(RPL35aA);_FUNCTIONS_IN:_structural_constituent_of_ribosome;_INVOLVED_IN:_translation,_ribosome_biogenesis;_LOCATED_IN:_cytosolic_large_ribosomal_subunit,_ribosome;_EXPRESSED_IN:_22_plant_structures;_EXPRESSED_DURING:_13_growth_stages;_CONTAINS_InterPro_DOMAIN/s:_Ribosomal_protein_L35Ae_(InterPro:IPR001780),_Ribosomal_protein_L35Ae,_conserved_site_(InterPro:IPR018266);_…	del
AT1G07080	chr1	2169981	2172194	91.4669	57.5839	85.8128	55.786	protein_coding	gamma_interferon_responsive_lysosomal_thiol_reductase_family_protein_/_GILT_family_protein	_	gamma_interferon_responsive_lysosomal_thiol_reductase_family_protein_/_GILT_family_protein;_FUNCTIONS_IN:_catalytic_activity;_INVOLVED_IN:_biological_process_unknown;_LOCATED_IN:_vacuole;_EXPRESSED_IN:_23_plant_structures;_EXPRESSED_DURING:_15_growth_stages;_CONTAINS_InterPro_DOMAIN/s:_Gamma_interferon_inducible_lysosomal_thiol_reductase_GILT_(InterPro:IPR004911),_Thioredoxin-like_fold_(InterPro:…	keep
AT1G07090	chr1	2173951	2174894	6.59112	8.81779	7.84469	9.87988	protein_coding	LSH6_(LIGHT_SENSITIVE_HYPOCOTYLS_6)	_	LIGHT_SENSITIVE_HYPOCOTYLS_6_(LSH6);_FUNCTIONS_IN:_molecular_function_unknown;_INVOLVED_IN:_biological_process_unknown;_LOCATED_IN:_cellular_component_unknown;_EXPRESSED_IN:_20_plant_structures;_EXPRESSED_DURING:_13_growth_stages;_CONTAINS_InterPro_DOMAIN/s:_Protein_of_unknown_function_DUF640_(InterPro:IPR006936);_BEST_Arabidopsis_thaliana_protein_match_is:_LSH5_(LIGHT_SENSITIVE_HYPOCOTYLS_5)_(TA…	keep
AT1G07100	chr1	2177884	2177958	0	0	0	0	pre_trna	pre-tRNA	_	tRNA-Ile_(anticodon:_TAT)	keep
AT1G07110	chr1	2178103	2184148	77.0016	69.5039	86.5663	69.9598	protein_coding	F2KP_(FRUCTOSE-2,6-BISPHOSPHATASE);_fructose-2,6-bisphosphate_2-phosphatase	Encodes_the_bifunctional_enzyme_fructose-6-phosphate_2-kinase/fructose-2,6-bisphosphatase.	FRUCTOSE-2,6-BISPHOSPHATASE_(F2KP);_FUNCTIONS_IN:_fructose-2,6-bisphosphate_2-phosphatase_activity;_INVOLVED_IN:_N-terminal_protein_myristoylation,_fructose_metabolic_process;_LOCATED_IN:_cytosol,_plasma_membrane;_EXPRESSED_IN:_24_plant_structures;_EXPRESSED_DURING:_14_growth_stages;_CONTAINS_InterPro_DOMAIN/s:_Bifunctional_6-phosphofructo-2-kinase/fructose-2,_6-bisphosphate_2-phosphatase_(InterP…	keep
AT1G07119	chr1	2184346	2186539	1.40623	1.70634	1.01241	2.28441	other_rna	other_RNA	Potential_natural_antisense_gene,_locus_overlaps_with_AT1G07120	_	keep
AT1G07120	chr1	2184758	2186580	0.512472	0.278127	0.212053	0.392066	protein_coding	_	FUNCTIONS_IN:_molecular_function_unknown;_INVOLVED_IN:_biological_process_unknown;_LOCATED_IN:_chloroplast_envelope;_EXPRESSED_IN:_leaf_whorl,_petal,_inflorescence_meristem,_flower;_EXPRESSED_DURING:_4_anthesis,_petal_differentiation_and_expansion_stage;_BEST_Arabidopsis_thaliana_protein_match_is:_proline-rich_family_protein_(TAIR:AT4G18570.1);_Has_197_Blast_hits_to_171_proteins_in_40_species:_Ar…	_	keep
AT1G07130	chr1	2187775	2188733	4.52845	3.83704	7.04023	4.24711	protein_coding	STN1;_nucleic_acid_binding	Encodes_a_protein_with_similarity_to_yeast_STN1,_an_OB_fold_protein_involved_in_protecting_yeast_telomeres._In_Arabidopsis,_loss_of_STN1_function_mutations_exhibit_gross_morphological_abnormalities_and_defects_in_telomere_architecture_and_maintenance._STN1_likely_plays_a_role_in_telomere_end_capping.	STN1;_FUNCTIONS_IN:_nucleic_acid_binding;_INVOLVED_IN:_telomere_capping;_LOCATED_IN:_nuclear_chromosome,_telomeric_region;_EXPRESSED_IN:_root,_seed;_EXPRESSED_DURING:_E_expanded_cotyledon_stage;_CONTAINS_InterPro_DOMAIN/s:_Nucleic_acid-binding,_OB-fold-like_(InterPro:IPR016027),_Nucleic_acid-binding,_OB-fold_(InterPro:IPR012340),_Nucleic_acid_binding,_OB-fold,_tRNA/helicase-type_(InterPro:IPR0043…	del
AT1G07135	chr1	2189927	2190659	32.4563	5.66437	49.2642	12.8666	protein_coding	glycine-rich_protein	_	glycine-rich_protein;_FUNCTIONS_IN:_molecular_function_unknown;_INVOLVED_IN:_biological_process_unknown;_LOCATED_IN:_anchored_to_membrane;_Has_21223_Blast_hits_to_7917_proteins_in_705_species:_Archae_-_21;_Bacteria_-_6537;_Metazoa_-_6020;_Fungi_-_1304;_Plants_-_4042;_Viruses_-_441;_Other_Eukaryotes_-_2858_(source:_NCBI_BLink).	del
AT1G07140	chr1	2191722	2193793	60.5532	55.5481	65.0147	62.4077	protein_coding	SIRANBP;_Ran_GTPase_binding	Encodes_a_putative_Ran-binding_protein_(siRanBP).	SIRANBP;_FUNCTIONS_IN:_Ran_GTPase_binding;_INVOLVED_IN:_intracellular_transport,_protein_import_into_nucleus,_translocation;_LOCATED_IN:_cellular_component_unknown;_EXPRESSED_IN:_23_plant_structures;_EXPRESSED_DURING:_15_growth_stages;_CONTAINS_InterPro_DOMAIN/s:_Ran_Binding_Protein_1_(InterPro:IPR000156),_Pleckstrin_homology-type_(InterPro:IPR011993);_BEST_Arabidopsis_thaliana_protein_match_is:_…	keep
AT1G07150	chr1	2194278	2195796	7.1743	4.3724	9.66135	4.22942	protein_coding	MAPKKK13;_ATP_binding_/_kinase/_protein_kinase/_protein_serine/threonine_kinase	member_of_MEKK_subfamily	MAPKKK13;_FUNCTIONS_IN:_protein_serine/threonine_kinase_activity,_protein_kinase_activity,_kinase_activity,_ATP_binding;_INVOLVED_IN:_protein_amino_acid_phosphorylation;_EXPRESSED_IN:_8_plant_structures;_EXPRESSED_DURING:_4_anthesis,_LP.04_four_leaves_visible,_LP.10_ten_leaves_visible,_petal_differentiation_and_expansion_stage;_CONTAINS_InterPro_DOMAIN/s:_Protein_kinase,_ATP_binding_site_(InterPr…	del
AT1G07160	chr1	2197907	2199748	1.392	0.198657	2.38018	0.552044	protein_coding	protein_phosphatase_2C,_putative_/_PP2C,_putative	_	protein_phosphatase_2C,_putative_/_PP2C,_putative;_FUNCTIONS_IN:_protein_serine/threonine_phosphatase_activity,_catalytic_activity;_INVOLVED_IN:_protein_amino_acid_dephosphorylation;_LOCATED_IN:_chloroplast,_protein_serine/threonine_phosphatase_complex;_EXPRESSED_IN:_sperm_cell;_CONTAINS_InterPro_DOMAIN/s:_Protein_phosphatase_2C,__manganese/magnesium_aspartate_binding_site_(InterPro:IPR000222),_P…	keep
AT1G07170	chr1	2200133	2201146	23.8012	30.7413	23.2799	42.444	protein_coding	_	LOCATED_IN:_cellular_component_unknown;_EXPRESSED_IN:_24_plant_structures;_EXPRESSED_DURING:_15_growth_stages;_CONTAINS_InterPro_DOMAIN/s:_PHF5-like_(InterPro:IPR005345);_BEST_Arabidopsis_thaliana_protein_match_is:_unknown_protein_(TAIR:AT2G30000.1);_Has_292_Blast_hits_to_292_proteins_in_142_species:_Archae_-_0;_Bacteria_-_0;_Metazoa_-_110;_Fungi_-_75;_Plants_-_47;_Viruses_-_0;_Other_Eukaryotes_-…	_	del
AT1G07175	chr1	2202329	2202774	0	4.43762	0	4.88463	protein_coding	unknown_protein	_	unknown_protein;_FUNCTIONS_IN:_molecular_function_unknown;_INVOLVED_IN:_biological_process_unknown;_LOCATED_IN:_endomembrane_system;_BEST_Arabidopsis_thaliana_protein_match_is:_unknown_protein_(TAIR:AT2G29995.1);_Has_10_Blast_hits_to_10_proteins_in_2_species:_Archae_-_0;_Bacteria_-_0;_Metazoa_-_0;_Fungi_-_0;_Plants_-_10;_Viruses_-_0;_Other_Eukaryotes_-_0_(source:_NCBI_BLink).	keep
AT1G07180	chr1	2204319	2206934	29.8225	15.128	41.1749	16.223	protein_coding	NDA1_(ALTERNATIVE_NAD(P)H_DEHYDROGENASE_1);_NADH_dehydrogenase	Internal_NAD(P)H_dehydrogenase_in_mitochondria._The_predicted_protein_sequence_has_high_homology_with_other_designated_NAD(P)H_DHs_from_microorganisms;_the_capacity_for_matrix_NAD(P)H_oxidation_via_the_rotenone-insensitive_pathway_is_significantly_reduced_in_the_Atndi1_mutant_plant_line;_the_in_vitro_translation_product_of_AtNDI1_is_imported_into_isolated_mitochondria_and_located_on_the_inside_of…	ALTERNATIVE__NAD(P)H_DEHYDROGENASE_1_(NDA1);_FUNCTIONS_IN:_NADH_dehydrogenase_activity;_LOCATED_IN:_intrinsic_to_mitochondrial_inner_membrane,_mitochondrion;_EXPRESSED_IN:_20_plant_structures;_EXPRESSED_DURING:_10_growth_stages;_CONTAINS_InterPro_DOMAIN/s:_FAD-dependent_pyridine_nucleotide-disulphide_oxidoreductase_(InterPro:IPR013027),_Pyridine_nucleotide-disulphide_oxidoreductase,_NAD-binding_r…	del
AT1G07190	chr1	2208012	2208177	0	0	0	0	protein_coding	_	FUNCTIONS_IN:_molecular_function_unknown;_INVOLVED_IN:_biological_process_unknown;_LOCATED_IN:_cellular_component_unknown;_BEST_Arabidopsis_thaliana_protein_match_is:_LON1_(LON_PROTEASE_1);_ATP_binding_/_ATP-dependent_peptidase/_serine-type_peptidase_(TAIR:AT5G26860.1);_Has_53_Blast_hits_to_53_proteins_in_18_species:_Archae_-_0;_Bacteria_-_12;_Metazoa_-_0;_Fungi_-_8;_Plants_-_31;_Viruses_-_0;_Oth…	_	keep
AT1G07200	chr1	2208718	2212546	10.9722	25.8481	14.919	25.8225	protein_coding	ATP-dependent_Clp_protease_ClpB_protein-related	_	ATP-dependent_Clp_protease_ClpB_protein-related;_FUNCTIONS_IN:_ATP_binding;_INVOLVED_IN:_biological_process_unknown;_LOCATED_IN:_cellular_component_unknown;_BEST_Arabidopsis_thaliana_protein_match_is:_heat_shock_protein-related_(TAIR:AT2G29970.1);_Has_8595_Blast_hits_to_8595_proteins_in_1496_species:_Archae_-_9;_Bacteria_-_6147;_Metazoa_-_69;_Fungi_-_173;_Plants_-_245;_Viruses_-_0;_Other_Eukaryot…	del
AT1G07210	chr1	2215222	2216982	7.77899	17.048	8.47524	18.5252	protein_coding	30S_ribosomal_protein_S18_family	_	30S_ribosomal_protein_S18_family;_FUNCTIONS_IN:_structural_constituent_of_ribosome;_INVOLVED_IN:_translation;_LOCATED_IN:_ribosome,_intracellular;_EXPRESSED_IN:_24_plant_structures;_EXPRESSED_DURING:_15_growth_stages;_CONTAINS_InterPro_DOMAIN/s:_Ribosomal_protein_S18_(InterPro:IPR001648);_Has_3606_Blast_hits_to_3606_proteins_in_1189_species:_Archae_-_0;_Bacteria_-_2426;_Metazoa_-_33;_Fungi_-_15;_…	keep
AT1G07220	chr1	2216924	2219474	3.86913	4.4959	3.80211	4.72296	protein_coding	_	FUNCTIONS_IN:_molecular_function_unknown;_INVOLVED_IN:_biological_process_unknown;_LOCATED_IN:_mitochondrion;_EXPRESSED_IN:_22_plant_structures;_EXPRESSED_DURING:_13_growth_stages;_CONTAINS_InterPro_DOMAIN/s:_Lipopolysaccharide-modifying_protein_(InterPro:IPR006598),_Protein_of_unknown_function_DUF821,_CAP10-like_(InterPro:IPR008539);_BEST_Arabidopsis_thaliana_protein_match_is:_unknown_protein_(T…	_	keep
AT1G07230	chr1	2220252	2222982	20.9776	22.2843	23.1957	21.4364	protein_coding	hydrolase,_acting_on_ester_bonds	_	hydrolase,_acting_on_ester_bonds;_FUNCTIONS_IN:_hydrolase_activity,_acting_on_ester_bonds;_LOCATED_IN:_endomembrane_system;_EXPRESSED_IN:_23_plant_structures;_EXPRESSED_DURING:_13_growth_stages;_CONTAINS_InterPro_DOMAIN/s:_Phosphoesterase_(InterPro:IPR007312);_BEST_Arabidopsis_thaliana_protein_match_is:_phosphoesterase_family_protein_(TAIR:AT2G26870.1);_Has_1409_Blast_hits_to_1383_proteins_in_225…	keep
AT1G07240	chr1	2223690	2225452	25.1879	20.1877	30.5806	20.9131	protein_coding	UGT71C5_(UDP-GLUCOSYL_TRANSFERASE_71C5);_UDP-glycosyltransferase/_quercetin_3-O-glucosyltransferase/_transferase,_transferring_glycosyl_groups	_	UDP-GLUCOSYL_TRANSFERASE_71C5_(UGT71C5);_FUNCTIONS_IN:_quercetin_3-O-glucosyltransferase_activity,_UDP-glycosyltransferase_activity,_transferase_activity,_transferring_glycosyl_groups;_INVOLVED_IN:_metabolic_process;_LOCATED_IN:_cellular_component_unknown;_EXPRESSED_IN:_22_plant_structures;_EXPRESSED_DURING:_13_growth_stages;_CONTAINS_InterPro_DOMAIN/s:_UDP-glucuronosyl/UDP-glucosyltransferase_(I…	keep
AT1G07250	chr1	2225899	2227566	30.3822	18.6381	28.7968	16.811	protein_coding	UGT71C4_(UDP-GLUCOSYL_TRANSFERASE_71C4);_quercetin_3-O-glucosyltransferase/_quercetin_7-O-glucosyltransferase/_transferase,_transferring_glycosyl_groups	_	UDP-GLUCOSYL_TRANSFERASE_71C4_(UGT71C4);_FUNCTIONS_IN:_quercetin_3-O-glucosyltransferase_activity,_quercetin_7-O-glucosyltransferase_activity,_transferase_activity,_transferring_glycosyl_groups;_INVOLVED_IN:_metabolic_process;_LOCATED_IN:_cellular_component_unknown;_EXPRESSED_IN:_22_plant_structures;_EXPRESSED_DURING:_13_growth_stages;_CONTAINS_InterPro_DOMAIN/s:_UDP-glucuronosyl/UDP-glucosyltran…	keep
AT1G07260	chr1	2227593	2229319	0.86954	2.22378	0.688305	2.88606	protein_coding	UGT71C3_(UDP-GLUCOSYL_TRANSFERASE_71C3);_UDP-glycosyltransferase/_quercetin_3-O-glucosyltransferase/_transferase,_transferring_glycosyl_groups	_	UDP-GLUCOSYL_TRANSFERASE_71C3_(UGT71C3);_FUNCTIONS_IN:_quercetin_3-O-glucosyltransferase_activity,_UDP-glycosyltransferase_activity,_transferase_activity,_transferring_glycosyl_groups;_INVOLVED_IN:_metabolic_process;_LOCATED_IN:_cellular_component_unknown;_EXPRESSED_IN:_7_plant_structures;_EXPRESSED_DURING:_F_mature_embryo_stage,_petal_differentiation_and_expansion_stage,_D_bilateral_stage,_E_exp…	keep
AT1G07270	chr1	2229756	2232897	0	0.588746	0	0	protein_coding	cell_division_control_protein_CDC6b,_putative_(CDC6b)	_	cell_division_control_protein_CDC6b,_putative_(CDC6b);_INVOLVED_IN:_regulation_of_cell_cycle,_DNA_replication;_EXPRESSED_IN:_22_plant_structures;_EXPRESSED_DURING:_12_growth_stages;_CONTAINS_InterPro_DOMAIN/s:_CDC6,_C-terminal_(InterPro:IPR015163),_Cell_division_control,_Cdc6_(InterPro:IPR016314);_BEST_Arabidopsis_thaliana_protein_match_is:_CDC6_(CELL_DIVISION_CONTROL_6)_(TAIR:AT2G29680.2);_Has_1…	del
AT1G07280	chr1	2238086	2241217	69.7686	15.9955	66.3845	12.069	protein_coding	binding	_	binding;_FUNCTIONS_IN:_binding;_INVOLVED_IN:_biological_process_unknown;_LOCATED_IN:_chloroplast;_EXPRESSED_IN:_21_plant_structures;_EXPRESSED_DURING:_13_growth_stages;_CONTAINS_InterPro_DOMAIN/s:_Tetratricopeptide-like_helical_(InterPro:IPR011990),_Tetratricopeptide_region_(InterPro:IPR013026);_BEST_Arabidopsis_thaliana_protein_match_is:_binding_(TAIR:AT2G29670.1);_Has_381_Blast_hits_to_218_prot…	keep
AT1G07290	chr1	2242255	2244428	1.41973	1.28809	1.45301	0.668453	protein_coding	nucleotide-sugar_transmembrane_transporter	_	nucleotide-sugar_transmembrane_transporter;_FUNCTIONS_IN:_nucleotide-sugar_transmembrane_transporter_activity;_INVOLVED_IN:_biological_process_unknown;_LOCATED_IN:_cellular_component_unknown;_EXPRESSED_IN:_shoot_apex,_flower,_root,_seed;_EXPRESSED_DURING:_petal_differentiation_and_expansion_stage,_E_expanded_cotyledon_stage;_CONTAINS_InterPro_DOMAIN/s:_Protein_of_unknown_function_DUF250_(InterPro…	keep
AT1G07300	chr1	2245757	2246492	3.51324	5.8792	3.60685	6.37577	protein_coding	josephin_protein-related	_	josephin_protein-related;_FUNCTIONS_IN:_molecular_function_unknown;_INVOLVED_IN:_biological_process_unknown;_EXPRESSED_IN:_16_plant_structures;_EXPRESSED_DURING:_8_growth_stages;_BEST_Arabidopsis_thaliana_protein_match_is:_JOSL_(JOSEPHIN-LIKE_PROTEIN)_(TAIR:AT2G29640.1);_Has_25_Blast_hits_to_25_proteins_in_6_species:_Archae_-_0;_Bacteria_-_0;_Metazoa_-_0;_Fungi_-_0;_Plants_-_25;_Viruses_-_0;_Othe…	keep
AT1G07310	chr1	2247508	2248961	51.5986	50.3812	52.1311	47.9788	protein_coding	C2_domain-containing_protein	_	C2_domain-containing_protein;_FUNCTIONS_IN:_molecular_function_unknown;_INVOLVED_IN:_biological_process_unknown;_LOCATED_IN:_cellular_component_unknown;_EXPRESSED_IN:_23_plant_structures;_EXPRESSED_DURING:_15_growth_stages;_CONTAINS_InterPro_DOMAIN/s:_C2_membrane_targeting_protein_(InterPro:IPR018029),_C2_calcium/lipid-binding_region,_CaLB_(InterPro:IPR008973),_C2_calcium-dependent_membrane_targe…	keep
AT1G07320	chr1	2249132	2250529	146.663	263.095	157.034	282.093	protein_coding	RPL4;_poly(U)_binding_/_structural_constituent_of_ribosome	encodes_a_plastid_ribosomal_protein_L4	RPL4;_FUNCTIONS_IN:_structural_constituent_of_ribosome,_poly(U)_binding;_INVOLVED_IN:_translation;_LOCATED_IN:_in_10_components;_EXPRESSED_IN:_23_plant_structures;_EXPRESSED_DURING:_14_growth_stages;_CONTAINS_InterPro_DOMAIN/s:_Ribosomal_protein_L4/L1e,_bacterial-type_(InterPro:IPR013005),_Ribosomal_protein_L4_(InterPro:IPR015498),_Ribosomal_protein_L4/L1e_(InterPro:IPR002136);_BEST_Arabidopsis_t…	keep
AT1G07330	chr1	2251130	2253585	0	0	0	0	protein_coding	unknown_protein	_	unknown_protein;_FUNCTIONS_IN:_molecular_function_unknown;_INVOLVED_IN:_biological_process_unknown;_LOCATED_IN:_cellular_component_unknown;_EXPRESSED_IN:_sperm_cell,_male_gametophyte,_sepal,_flower,_pollen_tube;_EXPRESSED_DURING:_L_mature_pollen_stage,_M_germinated_pollen_stage,_4_anthesis;_BEST_Arabidopsis_thaliana_protein_match_is:_unknown_protein_(TAIR:AT2G29620.1);_Has_517_Blast_hits_to_459_p…	keep
AT1G07340	chr1	2254821	2256850	0	0	0	0	protein_coding	ATSTP2_(SUGAR_TRANSPORTER_2);_carbohydrate_transmembrane_transporter/_monosaccharide_transmembrane_transporter/_sugar:hydrogen_symporter	_	SUGAR_TRANSPORTER_2_(ATSTP2);_FUNCTIONS_IN:_carbohydrate_transmembrane_transporter_activity,_sugar:hydrogen_symporter_activity,_monosaccharide_transmembrane_transporter_activity;_INVOLVED_IN:_pollen_development,_monosaccharide_transport;_LOCATED_IN:_integral_to_plasma_membrane,_membrane;_EXPRESSED_IN:_leaf_whorl,_petal,_sepal,_flower,_tetrad_of_microspores;_EXPRESSED_DURING:_4_anthesis,_F_microsp…	keep
AT1G07350	chr1	2257424	2260101	20.5005	35.5163	20.908	38.3064	protein_coding	transformer_serine/arginine-rich_ribonucleoprotein,_putative	_	transformer_serine/arginine-rich_ribonucleoprotein,_putative;_FUNCTIONS_IN:_RNA_binding,_nucleotide_binding,_nucleic_acid_binding;_INVOLVED_IN:_RNA_splicing;_EXPRESSED_IN:_26_plant_structures;_EXPRESSED_DURING:_15_growth_stages;_CONTAINS_InterPro_DOMAIN/s:_RNA_recognition_motif,_RNP-1_(InterPro:IPR000504),_Nucleotide-binding,_alpha-beta_plait_(InterPro:IPR012677);_BEST_Arabidopsis_thaliana_protei…	keep
AT1G07360	chr1	2260388	2262865	25.223	28.6424	23.7665	30.4371	protein_coding	zinc_finger_(CCCH-type)_family_protein_/_RNA_recognition_motif_(RRM)-containing_protein	_	zinc_finger_(CCCH-type)_family_protein_/_RNA_recognition_motif_(RRM)-containing_protein;_FUNCTIONS_IN:_RNA_binding,_nucleotide_binding,_zinc_ion_binding,_nucleic_acid_binding;_INVOLVED_IN:_biological_process_unknown;_LOCATED_IN:_cellular_component_unknown;_EXPRESSED_IN:_25_plant_structures;_EXPRESSED_DURING:_14_growth_stages;_CONTAINS_InterPro_DOMAIN/s:_Zinc_finger,_CCCH-type_(InterPro:IPR000571)…	keep
AT1G07370	chr1	2263139	2264551	1.00861	6.41474	1.20044	7.3166	protein_coding	PCNA1_(PROLIFERATING_CELLULAR_NUCLEAR_ANTIGEN);_DNA_binding_/_DNA_polymerase_processivity_factor/_protein_binding	Encodes_putative_proliferating_cell_nuclear_antigen_involved_in_cell_cycle_regulation.	PROLIFERATING_CELLULAR_NUCLEAR_ANTIGEN_(PCNA1);_FUNCTIONS_IN:_protein_binding,_DNA_binding,_DNA_polymerase_processivity_factor_activity;_INVOLVED_IN:_regulation_of_cell_cycle,_regulation_of_DNA_replication;_LOCATED_IN:_nucleolus,_nucleus,_cytoplasm;_EXPRESSED_IN:_22_plant_structures;_EXPRESSED_DURING:_13_growth_stages;_CONTAINS_InterPro_DOMAIN/s:_Proliferating_cell_nuclear_antigen,_PCNA_(InterPro…	keep
AT1G07380	chr1	2264828	2268306	4.74925	5.95316	4.42797	5.95745	protein_coding	ceramidase_family_protein	_	ceramidase_family_protein;_FUNCTIONS_IN:_ceramidase_activity;_INVOLVED_IN:_biological_process_unknown;_LOCATED_IN:_plasma_membrane;_EXPRESSED_IN:_23_plant_structures;_EXPRESSED_DURING:_13_growth_stages;_CONTAINS_InterPro_DOMAIN/s:_Neutral/alkaline_nonlysosomal_ceramidase_(InterPro:IPR006823);_BEST_Arabidopsis_thaliana_protein_match_is:_ceramidase_family_protein_(TAIR:AT2G38010.1);_Has_458_Blast_h…	keep
AT1G07390	chr1	2269892	2274820	4.8189	2.33348	3.72811	1.9241	protein_coding	protein_binding	_	Receptor_Like_Protein_1_(AtRLP1);_FUNCTIONS_IN:_protein_binding;_INVOLVED_IN:_signal_transduction;_LOCATED_IN:_cellular_component_unknown;_EXPRESSED_IN:_22_plant_structures;_EXPRESSED_DURING:_13_growth_stages;_CONTAINS_InterPro_DOMAIN/s:_Leucine-rich_repeat,_typical_subtype_(InterPro:IPR003591),_Leucine-rich_repeat_(InterPro:IPR001611),_Leucine-rich_repeat,_N-terminal_(InterPro:IPR013210);_BEST_A…	keep
AT1G07400	chr1	2274942	2275758	0.845675	1.07775	1.01541	1.18007	protein_coding	17.8_kDa_class_I_heat_shock_protein_(HSP17.8-CI)	_	17.8_kDa_class_I_heat_shock_protein_(HSP17.8-CI);_INVOLVED_IN:_response_to_oxidative_stress,_response_to_heat;_CONTAINS_InterPro_DOMAIN/s:_Heat_shock_protein_Hsp20_(InterPro:IPR002068),_HSP20-like_chaperone_(InterPro:IPR008978);_BEST_Arabidopsis_thaliana_protein_match_is:_17.6_kDa_class_I_heat_shock_protein_(HSP17.6A-CI)_(TAIR:AT1G59860.1);_Has_4521_Blast_hits_to_4521_proteins_in_968_species:_Arc…	keep
AT1G07410	chr1	2276269	2277154	1.3703	1.27787	0.817571	1.28164	protein_coding	ATRABA2B_(ARABIDOPSIS_RAB_GTPASE_HOMOLOG_A2B);_GTP_binding_/_GTPase/_protein_binding	_	ARABIDOPSIS_RAB_GTPASE_HOMOLOG_A2B_(ATRABA2B);_FUNCTIONS_IN:_protein_binding,_GTP_binding,_GTPase_activity;_INVOLVED_IN:_intracellular_protein_transport,_signal_transduction,_nucleocytoplasmic_transport,_protein_transport,_small_GTPase_mediated_signal_transduction;_LOCATED_IN:_endosome,_plasma_membrane,_cell_plate;_EXPRESSED_IN:_21_plant_structures;_EXPRESSED_DURING:_7_growth_stages;_CONTAINS_Int…	keep
AT1G07420	chr1	2277806	2280297	17.1236	20.0258	19.0677	18.8999	protein_coding	SMO2-1_(STEROL_4-ALPHA-METHYL-OXIDASE_2-1);_4-alpha-methyl-delta7-sterol-4alpha-methyl_oxidase/_C-4_methylsterol_oxidase	Arabidopsis_thaliana_sterol_4-alpha-methyl-oxidase_mRNA	STEROL_4-ALPHA-METHYL-OXIDASE_2-1_(SMO2-1);_FUNCTIONS_IN:_4-alpha-methyl-delta7-sterol-4alpha-methyl_oxidase_activity,_C-4_methylsterol_oxidase_activity;_INVOLVED_IN:_oxidation_reduction,_fatty_acid_biosynthetic_process;_EXPRESSED_IN:_23_plant_structures;_EXPRESSED_DURING:_13_growth_stages;_CONTAINS_InterPro_DOMAIN/s:_Fatty_acid_hydroxylase_(InterPro:IPR006694);_BEST_Arabidopsis_thaliana_protein_…	keep
AT1G07430	chr1	2280834	2282828	3.66156	0.786257	4.36006	0.616028	protein_coding	protein_phosphatase_2C,_putative_/_PP2C,_putative	_	protein_phosphatase_2C,_putative_/_PP2C,_putative;_FUNCTIONS_IN:_protein_serine/threonine_phosphatase_activity,_catalytic_activity;_INVOLVED_IN:_protein_amino_acid_dephosphorylation;_LOCATED_IN:_protein_serine/threonine_phosphatase_complex;_EXPRESSED_IN:_17_plant_structures;_EXPRESSED_DURING:_9_growth_stages;_CONTAINS_InterPro_DOMAIN/s:_Protein_phosphatase_2C,__manganese/magnesium_aspartate_bindi…	keep
AT1G07440	chr1	2286148	2287730	22.4794	9.51812	27.2318	9.23324	protein_coding	tropinone_reductase,_putative_/_tropine_dehydrogenase,_putative	_	tropinone_reductase,_putative_/_tropine_dehydrogenase,_putative;_FUNCTIONS_IN:_oxidoreductase_activity,_binding,_catalytic_activity;_INVOLVED_IN:_metabolic_process;_LOCATED_IN:_cellular_component_unknown;_EXPRESSED_IN:_22_plant_structures;_EXPRESSED_DURING:_13_growth_stages;_CONTAINS_InterPro_DOMAIN/s:_NAD(P)-binding_(InterPro:IPR016040),_Glucose/ribitol_dehydrogenase_(InterPro:IPR002347),_Short-…	keep
AT1G07450	chr1	2287925	2289336	1.2476	0.514263	2.28208	1.02623	protein_coding	tropinone_reductase,_putative_/_tropine_dehydrogenase,_putative	_	tropinone_reductase,_putative_/_tropine_dehydrogenase,_putative;_FUNCTIONS_IN:_oxidoreductase_activity,_binding,_catalytic_activity;_INVOLVED_IN:_metabolic_process;_EXPRESSED_IN:_20_plant_structures;_EXPRESSED_DURING:_10_growth_stages;_CONTAINS_InterPro_DOMAIN/s:_NAD(P)-binding_(InterPro:IPR016040),_Glucose/ribitol_dehydrogenase_(InterPro:IPR002347),_Short-chain_dehydrogenase/reductase_SDR_(Inter…	del
AT1G07460	chr1	2290200	2290977	0	0	0	0	protein_coding	legume_lectin_family_protein	_	legume_lectin_family_protein;_FUNCTIONS_IN:_carbohydrate_binding,_sugar_binding;_INVOLVED_IN:_biological_process_unknown;_LOCATED_IN:_anchored_to_membrane;_CONTAINS_InterPro_DOMAIN/s:_Legume_lectin,_beta_domain_(InterPro:IPR001220),_Concanavalin_A-like_lectin/glucanase,_subgroup_(InterPro:IPR013320),_Concanavalin_A-like_lectin/glucanase_(InterPro:IPR008985);_BEST_Arabidopsis_thaliana_protein_matc…	keep
AT1G07470	chr1	2291456	2294588	21.9494	27.3976	24.6164	26.93	protein_coding	transcription_factor_IIA_large_subunit,_putative_/_TFIIA_large_subunit,_putative	_	transcription_factor_IIA_large_subunit,_putative_/_TFIIA_large_subunit,_putative;_FUNCTIONS_IN:_RNA_polymerase_II_transcription_factor_activity,_transcription_factor_activity;_INVOLVED_IN:_transcription_initiation_from_RNA_polymerase_II_promoter,_transcription;_LOCATED_IN:_transcription_factor_TFIIA_complex;_EXPRESSED_IN:_male_gametophyte,_pollen_tube;_EXPRESSED_DURING:_L_mature_pollen_stage,_M_g…	keep
AT1G07473	chr1	2294565	2295489	0	0	0	0	protein_coding	unknown_protein	_	unknown_protein;_FUNCTIONS_IN:_molecular_function_unknown;_INVOLVED_IN:_biological_process_unknown;_LOCATED_IN:_cellular_component_unknown;_BEST_Arabidopsis_thaliana_protein_match_is:_unknown_protein_(TAIR:AT1G07476.1);_Has_9_Blast_hits_to_9_proteins_in_2_species:_Archae_-_0;_Bacteria_-_0;_Metazoa_-_0;_Fungi_-_0;_Plants_-_9;_Viruses_-_0;_Other_Eukaryotes_-_0_(source:_NCBI_BLink).	keep
AT1G07476	chr1	2295750	2296497	0	0	0	0	protein_coding	unknown_protein	_	unknown_protein;_FUNCTIONS_IN:_molecular_function_unknown;_INVOLVED_IN:_biological_process_unknown;_LOCATED_IN:_chloroplast;_BEST_Arabidopsis_thaliana_protein_match_is:_unknown_protein_(TAIR:AT1G07473.1);_Has_10_Blast_hits_to_10_proteins_in_3_species:_Archae_-_0;_Bacteria_-_0;_Metazoa_-_0;_Fungi_-_0;_Plants_-_10;_Viruses_-_0;_Other_Eukaryotes_-_0_(source:_NCBI_BLink).	keep
AT1G07480	chr1	2296022	2299470	19.6488	29.108	22.8016	27.8682	protein_coding	transcription_factor_IIA_large_subunit_/_TFIIA_large_subunit_(TFIIA-L)	_	transcription_factor_IIA_large_subunit_/_TFIIA_large_subunit_(TFIIA-L);_FUNCTIONS_IN:_RNA_polymerase_II_transcription_factor_activity,_transcription_factor_activity;_INVOLVED_IN:_transcription_initiation_from_RNA_polymerase_II_promoter,_transcription;_LOCATED_IN:_transcription_factor_TFIIA_complex;_CONTAINS_InterPro_DOMAIN/s:_Transcription_factor_IIA,_alpha/beta_subunit_(InterPro:IPR004855),_Tran…	keep
AT1G07485	chr1	2301374	2302121	0	0.603095	0.406552	0.625086	protein_coding	unknown_protein	_	unknown_protein;_FUNCTIONS_IN:_molecular_function_unknown;_INVOLVED_IN:_biological_process_unknown;_LOCATED_IN:_cellular_component_unknown;_EXPRESSED_IN:_shoot_apex,_leaf_whorl,_embryo,_pedicel;_EXPRESSED_DURING:_4_anthesis,_D_bilateral_stage;_Has_3_Blast_hits_to_3_proteins_in_2_species:_Archae_-_0;_Bacteria_-_0;_Metazoa_-_0;_Fungi_-_0;_Plants_-_3;_Viruses_-_0;_Other_Eukaryotes_-_0_(source:_NCBI_…	del
AT1G07490	chr1	2301379	2302021	0.851454	4.79572	1.35911	6.38252	protein_coding	RTFL3_(ROTUNDIFOLIA_LIKE_3)	_	ROTUNDIFOLIA_LIKE_3_(RTFL3);_FUNCTIONS_IN:_molecular_function_unknown;_INVOLVED_IN:_shoot_development;_LOCATED_IN:_chloroplast;_CONTAINS_InterPro_DOMAIN/s:_DVL_(InterPro:IPR012552);_BEST_Arabidopsis_thaliana_protein_match_is:_RTFL2_(ROTUNDIFOLIA_LIKE_2)_(TAIR:AT2G29125.1);_Has_5460_Blast_hits_to_618_proteins_in_102_species:_Archae_-_0;_Bacteria_-_181;_Metazoa_-_2194;_Fungi_-_415;_Plants_-_106;_Vi…	del
AT1G07500	chr1	2304765	2305031	0	0	0	0	protein_coding	unknown_protein	_	unknown_protein;_FUNCTIONS_IN:_molecular_function_unknown;_INVOLVED_IN:_biological_process_unknown;_LOCATED_IN:_cellular_component_unknown;_EXPRESSED_IN:_stem,_inflorescence_meristem;_Has_2_Blast_hits_to_2_proteins_in_2_species:_Archae_-_0;_Bacteria_-_0;_Metazoa_-_0;_Fungi_-_0;_Plants_-_2;_Viruses_-_0;_Other_Eukaryotes_-_0_(source:_NCBI_BLink).	keep
AT1G07510	chr1	2305377	2309544	9.79936	12.8027	9.15647	11.8899	protein_coding	ftsh10_(FtsH_protease_10);_ATP_binding_/_ATPase/_metalloendopeptidase/_nucleoside-triphosphatase/_nucleotide_binding_/_zinc_ion_binding	encodes_an_FtsH_protease_that_is_localized_to_the_mitochondrion	FtsH_protease_10_(ftsh10);_FUNCTIONS_IN:_in_6_functions;_INVOLVED_IN:_proteolysis,_protein_catabolic_process;_LOCATED_IN:_mitochondrion,_chloroplast_thylakoid_membrane,_plastid;_EXPRESSED_IN:_25_plant_structures;_EXPRESSED_DURING:_15_growth_stages;_CONTAINS_InterPro_DOMAIN/s:_Peptidase_M41,_FtsH_(InterPro:IPR005936),_ATPase,_AAA+_type,_core_(InterPro:IPR003593),_ATPase,_AAA-type,_core_(InterPro:I…	keep
AT1G07520	chr1	2309563	2311805	4.16246	3.4225	5.69671	3.7823	protein_coding	scarecrow_transcription_factor_family_protein	_	scarecrow_transcription_factor_family_protein;_FUNCTIONS_IN:_transcription_factor_activity;_INVOLVED_IN:_response_to_chitin;_LOCATED_IN:_cellular_component_unknown;_EXPRESSED_IN:_14_plant_structures;_EXPRESSED_DURING:_7_growth_stages;_CONTAINS_InterPro_DOMAIN/s:_GRAS_transcription_factor_(InterPro:IPR005202);_BEST_Arabidopsis_thaliana_protein_match_is:_scarecrow_transcription_factor_family_protei…	del
AT1G07530	chr1	2313581	2316469	14.6412	32.6154	16.4948	32.1372	protein_coding	SCL14_(SCARECROW-LIKE_14);_transcription_factor	Encodes_a_member_of_the_GRAS_family_of_transcription_factors._The_protein_interacts_with_the_TGA2_transcription_factor_and_affects_the_transcription_of_stress-responsive_genes._The_protein_is_found_in_the_nucleus_and_is_also_exported_to_the_cytoplasm.	SCARECROW-LIKE_14_(SCL14);_FUNCTIONS_IN:_transcription_factor_activity;_INVOLVED_IN:_response_to_xenobiotic_stimulus,_positive_regulation_of_gene-specific_transcription,_regulation_of_transcription;_LOCATED_IN:_cytosol,_nucleus;_EXPRESSED_IN:_22_plant_structures;_EXPRESSED_DURING:_13_growth_stages;_CONTAINS_InterPro_DOMAIN/s:_GRAS_transcription_factor_(InterPro:IPR005202);_BEST_Arabidopsis_thalia…	keep
AT1G07540	chr1	2318432	2321048	0	0	0	0	protein_coding	TRFL2_(TRF-LIKE_2);_DNA_binding	Arabidopsis_thaliana_telomere-binding_protein,_putative_(At1g07540)	TRF-LIKE_2_(TRFL2);_FUNCTIONS_IN:_DNA_binding;_INVOLVED_IN:_regulation_of_transcription;_EXPRESSED_IN:_leaf_whorl,_petal,_flower;_EXPRESSED_DURING:_4_anthesis,_petal_differentiation_and_expansion_stage;_CONTAINS_InterPro_DOMAIN/s:_SANT,_DNA-binding_(InterPro:IPR001005),_Homeodomain-like_(InterPro:IPR009057),_Homeodomain-related_(InterPro:IPR012287),_Myb-type_HTH_DNA-binding_domain_(InterPro:IPR01…	keep
AT1G07550	chr1	2322652	2326561	0	0	0	0	protein_coding	leucine-rich_repeat_protein_kinase,_putative	_	leucine-rich_repeat_protein_kinase,_putative;_FUNCTIONS_IN:_kinase_activity;_INVOLVED_IN:_protein_amino_acid_phosphorylation;_LOCATED_IN:_endomembrane_system;_EXPRESSED_IN:_root,_leaf;_EXPRESSED_DURING:_LP.08_eight_leaves_visible;_CONTAINS_InterPro_DOMAIN/s:_Protein_kinase,_ATP_binding_site_(InterPro:IPR017441),_Serine/threonine_protein_kinase_(InterPro:IPR002290),_Leucine-rich_repeat_(InterPro:I…	keep
AT1G07560	chr1	2327319	2331096	0	0	0	0	protein_coding	leucine-rich_repeat_protein_kinase,_putative	_	leucine-rich_repeat_protein_kinase,_putative;_FUNCTIONS_IN:_kinase_activity;_INVOLVED_IN:_protein_amino_acid_phosphorylation;_LOCATED_IN:_endomembrane_system;_EXPRESSED_IN:_root;_CONTAINS_InterPro_DOMAIN/s:_Protein_kinase,_ATP_binding_site_(InterPro:IPR017441),_Protein_kinase,_core_(InterPro:IPR000719),_Serine/threonine_protein_kinase_(InterPro:IPR002290),_Leucine-rich_repeat_(InterPro:IPR001611)…	keep
AT1G07570	chr1	2331169	2333633	21.7923	27.1817	20.9584	28.3161	protein_coding	APK1A;_kinase/_protein_serine/threonine_kinase	Protein_kinase_capable_of_phosphorylating_tyrosine,_serine,_and_threonine_residues	APK1A;_FUNCTIONS_IN:_protein_serine/threonine_kinase_activity,_kinase_activity;_INVOLVED_IN:_protein_amino_acid_phosphorylation,_N-terminal_protein_myristoylation;_LOCATED_IN:_plasma_membrane;_EXPRESSED_IN:_20_plant_structures;_EXPRESSED_DURING:_8_growth_stages;_CONTAINS_InterPro_DOMAIN/s:_Protein_kinase,_ATP_binding_site_(InterPro:IPR017441),_Protein_kinase,_core_(InterPro:IPR000719),_Serine/thr…	keep
AT1G07580	chr1	2334821	2334894	0	0	0	0	pre_trna	pre-tRNA	_	tRNA-Ala_(anticodon:_AGC)	keep
AT1G07590	chr1	2336522	2339391	235.115	115.032	186.093	105.675	protein_coding	pentatricopeptide_(PPR)_repeat-containing_protein	_	pentatricopeptide_(PPR)_repeat-containing_protein;_INVOLVED_IN:_response_to_cadmium_ion;_LOCATED_IN:_mitochondrion;_EXPRESSED_IN:_12_plant_structures;_EXPRESSED_DURING:_4_anthesis,_F_mature_embryo_stage,_petal_differentiation_and_expansion_stage,_D_bilateral_stage,_E_expanded_cotyledon_stage;_CONTAINS_InterPro_DOMAIN/s:_Pentatricopeptide_repeat_(InterPro:IPR002885);_BEST_Arabidopsis_thaliana_prot…	keep
[truncated: 32,740 more rows]
