# Supplementary material for: Dynamic Deposition of Histone Variant H3.3 Accompanies Developmental Remodeling of the Arabidopsis Transcriptome
Source: PLoS Genet. 2012 May 3;8(5):e1002658. doi: 10.1371/journal.pgen.1002658 (PMC3342937; doi:10.1371/journal.pgen.1002658)
Supplement: Table S4 — Tab-delimited file containing the average signal of all datasets used in the boxplots and scatterplots over each annotation (total and last kb), inter-annotation and CS segment. (GZ) [file pgen.1002658.s011.gz]

Archive with 1 entries (1 files):
- thaliana_Tab_S4_.txt
