# Supplementary material for: Dynamic Deposition of Histone Variant H3.3 Accompanies Developmental Remodeling of the Arabidopsis Transcriptome
Source: PLoS Genet. 2012 May 3;8(5):e1002658. doi: 10.1371/journal.pgen.1002658 (PMC3342937; doi:10.1371/journal.pgen.1002658)
Supplement: Table S4 — Tab-delimited file containing the average signal of all datasets used in the boxplots and scatterplots over each annotation (total and last kb), inter-annotation and CS segment. (GZ) [file pgen.1002658.s011.gz › thaliana_Tab_S4_.txt]

#_	_	_	_	_	H3.1_div_CAT19_density_norm.wig	_	H3.1_nonDiv_CAT20_density_norm.wig	_	H3.3_div_CAT15_density_norm.wig	_	H3.3_nonDiv_CAT18_density_norm.wig	_	H3_div_CAT14_density_norm.wig	_	H3_nonDiv_CAT17_density_norm.wig	_	IGG_div_CAT13_density_norm.wig	_	IGG_nonDiv_CAT16_density_norm.wig	_	t9_H3K9me2_WT_SJ_inHD2.wig	_	t9_H3K36me3-MCM_WG_Col-WT_seedlings.wig	_	t9_H3K4me3_MCM_WG_Col-WT_seedlings.wig	_
#chr	start	end	name	category	Mean	NbVal	Mean	NbVal	Mean	NbVal	Mean	NbVal	Mean	NbVal	Mean	NbVal	Mean	NbVal	Mean	NbVal	Mean	NbVal	Mean	NbVal	Mean	NbVal
chr1	1	3630	AT1G01010_3629	IR	0.936882	363	1.09314	363	1.54912	347	2.46404	359	0.868631	331	0.975556	363	0.948369	361	0.968215	359	-0.198092	22	-0.685453	22	-0.932927	22
chr1	3630	5899	AT1G01010.1-protein_coding	annot_tot	2.95218	227	2.31203	227	1.84466	227	2.06444	227	2.32274	227	2.12256	227	1.90575	227	1.34182	223	-0.603255	14	0.587327	14	0.907095	14
chr1	4899	5899	AT1G01010_lastKb	annot_lastKb	2.80331	100	1.88814	100	1.78746	100	2.13219	100	2.18061	100	2.14007	100	2.13629	100	1.18336	96	-0.823534	6	-0.0506258	6	0.340137	6
chr1	5927	8737	AT1G01020.1-protein_coding	annot_tot	1.63846	281	1.70023	281	2.05575	281	1.91749	281	1.34941	281	1.54865	281	1.22776	281	1.19458	281	-0.662817	17	0.600952	17	1.13987	17
chr1	5927	6927	AT1G01020_lastKb	annot_lastKb	2.31844	100	2.72649	100	4.19851	100	3.3723	100	2.02725	100	2.06408	100	1.48141	100	1.36984	100	-0.898107	6	-0.386781	6	0.00980618	6
chr1	6789	8737	AT1G01020.2-protein_coding	annot_tot	1.26167	195	1.12636	195	0.926088	195	1.14047	195	0.963981	195	1.26872	195	1.14191	195	1.07635	195	-0.577684	12	1.0535	12	1.61423	12
chr1	8738	11648	AT1G01030_2910	IR	0.969082	291	0.986851	291	0.508931	290	0.905397	291	0.843523	290	1.05338	291	1.10825	273	1.01193	283	-0.351812	18	-0.0757498	18	0.355477	18
chr1	11648	13714	AT1G01030.1-protein_coding	annot_tot	2.7818	207	2.30715	207	1.70712	207	1.64382	207	2.03676	207	2.02161	207	1.38953	207	1.2487	199	-0.499815	13	0.725048	13	1.90693	13
chr1	11648	12648	AT1G01030_lastKb	annot_lastKb	3.48695	100	2.84783	100	2.49198	100	2.18481	100	2.69477	100	2.45737	100	1.73161	100	1.35829	92	-0.626729	6	0.981883	6	1.9334	6
chr1	13715	16882	AT1TE00020_3167	IR	0.531337	317	0.778704	317	0.654049	317	1.07082	317	0.487234	305	0.838539	317	0.842441	293	1.01207	315	-0.244528	18	-0.714322	18	-0.312421	18
chr1	18925	23145	AT1G01040_4220	IR	1.01918	421	1.24309	422	1.16567	419	1.65556	422	0.771885	419	0.92597	420	0.956768	422	1.16723	422	-0.0466059	25	-0.875976	25	-0.0679516	25
chr1	23145	31227	AT1G01040.1-protein_coding	annot_tot	2.64657	808	2.29486	808	2.30479	808	2.67762	808	2.33422	808	2.33953	808	2.03875	808	1.31847	808	-0.754159	49	1.10111	49	-0.0782752	49
chr1	28499	28706	AT1G01046.1-mirna	annot_tot	2.24107	21	1.72469	21	0.943695	21	1.58839	21	1.44664	21	2.30601	21	1.64727	21	1.76732	21	-0.864563	1	1.05764	1	-0.285996	1
chr1	30227	31227	AT1G01040_lastKb	annot_lastKb	2.39461	100	2.8987	100	6.45936	100	7.32195	100	1.96731	100	2.11677	100	2.12507	100	1.32462	100	-0.697409	7	-0.128611	7	-0.878847	7
chr1	31169	33153	AT1G01050.1-protein_coding	annot_tot	1.82412	199	1.82033	199	1.97102	199	2.72387	199	1.10996	199	1.31569	199	1.17867	199	1.04696	199	-0.305721	12	0.735302	12	1.47387	12
chr1	31169	32169	AT1G01050_lastKb	annot_lastKb	1.8602	100	1.89733	100	2.62668	100	3.62284	100	1.07885	100	1.45279	100	1.16519	100	1.34448	100	-0.305884	6	0.214772	6	0.68954	6
chr1	33154	33378	AT1G01060_224	IR	0.58828	22	1.15881	22	0.451501	22	1.44159	22	0.363249	22	0.695909	22	1.10127	22	0.288709	17	-0.331122	1	0.333961	1	2.2821	1
chr1	33378	37757	AT1G01060.3-protein_coding	annot_tot	2.20439	438	2.79385	438	4.73541	438	5.20415	438	1.80717	436	1.74556	438	1.69224	434	1.25196	420	-0.65466	27	0.650038	27	0.589912	27
chr1	33378	34378	AT1G01060_lastKb	annot_lastKb	1.53572	100	2.78349	100	5.04548	100	6.29471	100	0.967204	100	1.29358	100	1.7666	100	1.1647	100	-0.540772	6	-0.570469	6	-0.357863	6
chr1	33665	37840	AT1G01060.1-protein_coding	annot_tot	2.27204	417	2.82329	417	4.87733	417	5.31146	417	1.91139	407	1.78385	417	1.64194	413	1.30707	399	-0.635207	25	0.784228	25	0.719616	25
chr1	33665	37780	AT1G01060.2-protein_coding	annot_tot	2.30099	411	2.8584	411	4.94605	411	5.38454	411	1.91139	407	1.79896	411	1.65495	407	1.3043	393	-0.689856	24	0.797283	24	0.66555	24
chr1	33665	37780	AT1G01060.4-protein_coding	annot_tot	2.30099	411	2.8584	411	4.94605	411	5.38454	411	1.91139	407	1.79896	411	1.65495	407	1.3043	393	-0.689856	24	0.797283	24	0.66555	24
chr1	37841	38751	AT1G01070_910	IR	1.07425	92	2.20686	92	1.26085	92	1.90571	92	0.598833	89	1.02923	92	0.880219	90	1.09994	92	-0.292159	5	-0.771659	5	0.533265	5
chr1	38751	40944	AT1G01070.1-protein_coding	annot_tot	1.7381	220	1.12984	220	1.35692	220	1.19628	220	1.20299	220	1.6722	220	1.28552	220	1.5921	216	-0.593099	13	-0.667522	13	-0.121613	13
chr1	38751	40927	AT1G01070.2-protein_coding	annot_tot	1.73104	218	1.1239	218	1.35737	218	1.19906	218	1.19948	218	1.66947	218	1.27854	218	1.57761	214	-0.593099	13	-0.667522	13	-0.121613	13
chr1	38751	39751	AT1G01070_lastKb	annot_lastKb	1.77496	101	1.23962	101	1.76544	101	1.55141	101	1.34277	101	1.79155	101	1.34778	101	1.31751	101	-0.520465	6	-0.508238	6	-0.248185	6
chr1	40945	44676	AT1G01073_3731	IR	0.944635	373	0.77476	369	0.590576	329	0.702383	367	0.798562	361	0.909695	373	0.739993	368	0.957256	346	-0.316301	23	-0.507765	23	-0.298441	23
chr1	44676	44787	AT1G01073_lastKb	annot_lastKb	0.281474	11	0.423412	11	0.156129	9	0.315964	11	0.181625	11	0.468982	11	0.348086	11	0.295787	11	0.235771	1	-0.0401988	1	0.482367	1
chr1	44676	44787	AT1G01073.1-protein_coding	annot_tot	0.281474	11	0.423412	11	0.156129	9	0.315964	11	0.181625	11	0.468982	11	0.348086	11	0.295787	11	0.235771	1	-0.0401988	1	0.482367	1
chr1	44788	45295	AT1G01080_507	IR	1.06728	51	1.64504	51	1.62118	48	1.79838	51	0.682088	51	0.846206	51	0.891221	48	1.10401	51	-0.18645	3	-0.0670043	3	1.15427	3
chr1	45295	47019	AT1G01080.1-protein_coding	annot_tot	2.74015	172	2.85395	172	2.76102	172	2.73216	172	1.51617	172	1.74508	172	1.31608	171	1.17283	172	-0.870914	10	1.39016	10	2.53598	10
chr1	45295	47019	AT1G01080.2-protein_coding	annot_tot	2.74015	172	2.85395	172	2.76102	172	2.73216	172	1.51617	172	1.74508	172	1.31608	171	1.17283	172	-0.870914	10	1.39016	10	2.53598	10
chr1	45295	46295	AT1G01080_lastKb	annot_lastKb	3.29809	100	3.57404	100	4.20239	100	3.89558	100	1.87565	100	2.26266	100	1.64645	100	1.44264	100	-0.897691	6	1.41298	6	2.42901	6
chr1	47020	47484	AT1G01090_464	IR	2.81162	47	3.39666	47	6.44022	47	6.29697	47	1.3315	47	1.75147	47	1.51557	47	0.745793	42	-0.73478	3	-0.280613	3	1.1696	3
chr1	47484	49286	AT1G01090.1-protein_coding	annot_tot	3.97691	180	4.26566	180	5.64917	180	4.7972	180	3.61542	180	3.40222	180	1.8635	180	1.35434	170	-0.886528	11	1.46407	11	2.43079	11
chr1	47484	48484	AT1G01090_lastKb	annot_lastKb	3.12284	100	3.65923	100	6.60328	100	5.28148	100	2.82816	100	2.5672	100	2.46901	100	1.61702	90	-1.00704	6	1.06221	6	1.90242	6
chr1	49287	50074	AT1G01100_787	IR	0.462472	79	1.01079	79	1.19687	77	2.08488	79	0.285186	75	0.781509	79	0.576775	76	0.781826	79	-0.378707	5	0.0277884	5	1.58637	5
chr1	50074	51199	AT1G01100.2-protein_coding	annot_tot	1.76816	112	2.69209	112	4.87046	112	5.07549	112	2.17415	112	2.28669	112	0.937786	112	1.17531	112	-0.585863	7	1.19169	7	2.29798	7
chr1	50074	51074	AT1G01100_lastKb	annot_lastKb	1.89922	100	2.74181	100	5.40501	100	5.5489	100	2.33868	100	2.42575	100	0.994207	100	1.24466	100	-0.638437	6	1.28661	6	2.21833	6
chr1	50089	51197	AT1G01100.3-protein_coding	annot_tot	1.78018	111	2.70916	111	4.8995	111	5.10034	111	2.19109	111	2.3018	111	0.937314	111	1.17646	111	-0.585863	7	1.19169	7	2.29798	7
chr1	50089	51187	AT1G01100.4-protein_coding	annot_tot	1.79243	110	2.71652	110	4.94184	110	5.13793	110	2.20674	110	2.31516	110	0.941034	110	1.18565	110	-0.585863	7	1.19169	7	2.29798	7
chr1	50089	51108	AT1G01100.1-protein_coding	annot_tot	1.88383	102	2.75414	102	5.29903	102	5.45099	102	2.32451	102	2.41027	102	0.978596	102	1.23485	102	-0.638437	6	1.28661	6	2.21833	6
chr1	51200	52238	AT1G01110_1038	IR	0.556723	104	0.725382	104	0.464969	104	1.06756	104	0.378195	94	0.694988	104	1.00929	104	1.10877	104	-0.385674	6	-0.546883	6	1.04592	6
chr1	52238	54692	AT1G01110.2-protein_coding	annot_tot	3.07406	246	2.94085	246	4.65668	246	3.68243	246	2.83055	246	2.89667	246	2.01662	243	1.32711	246	-0.695873	15	0.251188	15	-0.03156	15
chr1	52868	54685	AT1G01110.1-protein_coding	annot_tot	3.71171	182	3.37732	182	5.43587	182	4.26865	182	3.21732	182	3.35904	182	2.23644	179	1.31261	182	-0.711846	11	0.158583	11	-0.493345	11
chr1	53692	54692	AT1G01110_lastKb	annot_lastKb	4.59107	100	3.83633	100	5.97774	100	4.50188	100	3.72955	100	4.03385	100	2.58757	97	1.34944	100	-0.587249	6	0.0587996	6	-1.21632	6
chr1	54693	55675	AT1TE00150_982	IR	0.936446	98	1.44454	98	1.49663	98	1.87129	98	0.637376	98	1.0132	98	0.589978	95	1.54805	98	0.201182	6	-0.768923	6	-0.429091	6
chr1	56623	56740	AT1G01115_lastKb	annot_lastKb	0.990788	11	1.59337	11	1.28623	11	1.92212	11	0.470087	11	0.690866	11	1.54839	11	1.67445	11	0.363836	1	-0.257174	1	0.366062	1
chr1	56623	56740	AT1G01115.1-protein_coding	annot_tot	0.990788	11	1.59337	11	1.28623	11	1.92212	11	0.470087	11	0.690866	11	1.54839	11	1.67445	11	0.363836	1	-0.257174	1	0.366062	1
chr1	56741	57268	AT1G01120_527	IR	0.561992	53	0.811714	53	0.697551	53	1.27512	53	0.468978	53	0.686584	53	0.739882	53	0.941656	53	-0.133274	3	-0.509486	3	0.029157	3
chr1	57268	59167	AT1G01120.1-protein_coding	annot_tot	3.85625	190	3.36445	190	3.46546	190	3.72332	190	2.63558	190	2.78727	190	2.4235	190	1.18565	190	-0.484247	12	-0.350467	12	1.6393	12
chr1	57268	58268	AT1G01120_lastKb	annot_lastKb	4.95889	100	3.99322	100	4.25133	100	4.82337	100	3.36641	100	3.07365	100	2.65914	100	1.27665	100	-0.448528	7	-0.437011	7	1.45188	7
chr1	59168	61962	AT1G01130_2794	IR	0.962479	280	1.11317	280	1.60901	280	2.23742	280	0.889388	280	1.05573	280	0.864343	280	1.31013	280	-0.433795	17	-0.932208	17	-0.890998	17
chr1	61962	63811	AT1G01130.1-protein_coding	annot_tot	1.3543	185	2.23137	185	3.4431	185	4.40296	185	0.904599	185	1.24105	185	1.66861	185	1.58375	185	-0.403356	11	-0.909697	11	0.273691	11
chr1	61962	62962	AT1G01130_lastKb	annot_lastKb	1.48928	100	2.11856	100	3.55214	100	3.82703	100	0.986007	100	1.30246	100	1.68474	100	1.70403	100	-0.332657	6	-1.1319	6	-0.57434	6
chr1	63812	64165	AT1G01140_353	IR	1.35879	35	2.42332	35	2.38254	35	4.53484	35	0.906597	35	0.939837	35	1.08644	35	0.937494	35	-0.395385	2	-0.678275	2	1.72557	2
chr1	64165	67625	AT1G01140.1-protein_coding	annot_tot	2.03222	346	2.20071	346	2.37073	346	3.77598	346	1.54578	346	1.64954	346	1.19758	313	1.21995	328	-0.494326	21	0.615951	21	1.7905	21
chr1	64165	65165	AT1G01140_lastKb	annot_lastKb	1.37843	100	2.30241	100	3.03902	100	5.03915	100	0.989533	100	0.949109	100	1.01133	72	0.757509	91	-0.349685	6	-0.355718	6	0.547189	6
chr1	64166	67625	AT1G01140.2-protein_coding	annot_tot	2.03222	346	2.20071	346	2.37073	346	3.77598	346	1.54578	346	1.64954	346	1.19758	313	1.21995	328	-0.494326	21	0.615951	21	1.7905	21
chr1	64166	67625	AT1G01140.3-protein_coding	annot_tot	2.03222	346	2.20071	346	2.37073	346	3.77598	346	1.54578	346	1.64954	346	1.19758	313	1.21995	328	-0.494326	21	0.615951	21	1.7905	21
chr1	67626	70114	AT1G01150_2488	IR	0.800539	249	0.754843	249	0.498159	249	0.984252	249	0.564202	241	0.750975	249	0.88739	224	1.1045	247	-0.162686	15	-0.844724	15	-0.167679	15
chr1	70114	72138	AT1G01150.1-protein_coding	annot_tot	2.98585	202	2.37093	202	1.56227	202	1.72227	202	2.42578	202	2.50718	202	2.11481	202	1.09296	188	-0.752497	12	-0.355183	12	0.012024	12
chr1	70114	71114	AT1G01150_lastKb	annot_lastKb	2.01068	100	1.37091	100	0.958415	100	1.18364	100	1.40674	100	1.74401	100	1.97917	100	0.912984	99	-0.771255	6	-0.564613	6	-0.514682	6
chr1	72139	72338	AT1G01160_199	IR	0.842169	20	1.37888	20	0.809177	20	1.28887	20	0.69044	20	0.732217	20	1.17509	20	0.0799625	20	-0.656966	2	0.476767	2	2.20894	2
chr1	72338	74096	AT1G01160.1-protein_coding	annot_tot	3.20212	176	3.65819	176	5.96091	176	6.78885	176	1.86632	176	2.13122	176	1.77644	176	1.40749	176	-1.03552	10	1.31768	10	2.34032	10
chr1	72356	74096	AT1G01160.2-protein_coding	annot_tot	3.23252	174	3.68932	174	6.02581	174	6.85911	174	1.8817	174	2.14934	174	1.78775	174	1.4205	174	-1.03552	10	1.31768	10	2.34032	10
chr1	73096	74096	AT1G01160_lastKb	annot_lastKb	3.4337	100	4.37379	100	8.89804	100	10.114	100	2.09365	100	2.38026	100	2.12705	100	1.51764	100	-1.05112	6	1.14461	6	2.02291	6
chr1	73930	74737	AT1G01170_lastKb	annot_lastKb	1.60468	81	2.11314	81	2.89765	81	3.86357	81	0.960486	81	1.13613	81	1.66019	81	1.55296	81	-0.931442	5	0.718268	5	1.93446	5
chr1	73930	74737	AT1G01170.1-protein_coding	annot_tot	1.60468	81	2.11314	81	2.89765	81	3.86357	81	0.960486	81	1.13613	81	1.66019	81	1.55296	81	-0.931442	5	0.718268	5	1.93446	5
chr1	73930	74731	AT1G01170.2-protein_coding	annot_tot	1.60468	81	2.11314	81	2.89765	81	3.86357	81	0.960486	81	1.13613	81	1.66019	81	1.55296	81	-0.931442	5	0.718268	5	1.93446	5
chr1	74738	75632	AT1G01180_894	IR	0.748595	90	1.09493	90	1.11928	90	2.14276	90	0.740387	90	0.876442	90	0.880952	90	1.07965	90	-0.308441	6	-0.323431	6	1.51126	6
chr1	75632	77446	AT1G01180.1-protein_coding	annot_tot	2.45747	181	2.48113	181	4.45052	181	4.61121	181	2.17318	181	2.08369	181	1.43011	181	1.43381	181	-0.0748613	11	0.139661	11	1.51434	11
chr1	76446	77446	AT1G01180_lastKb	annot_lastKb	1.90727	100	2.13143	100	3.09571	100	4.7138	100	1.58713	100	1.55152	100	1.3837	100	1.08749	100	0.00248771	7	-0.360316	7	0.887272	7
chr1	77501	78287	AT1TE00225_786	IR	1.45012	79	2.10768	79	1.72409	79	2.06471	79	0.830834	79	1.04201	79	1.33036	79	0.628253	79	-0.297324	5	-0.956591	5	0.124327	5
chr1	78931	79032	AT1G01183.1-mirna	annot_tot	2.674	11	1.78836	11	0.471323	11	1.13221	11	1.52778	11	1.64396	11	0.822204	11	1.31349	11	-0.293035	1	0.0490358	1	1.25273	1
chr1	79033	83044	AT1G01190_4011	IR	1.12189	401	0.922917	401	0.895125	401	1.01336	401	0.806679	401	1.18924	401	1.00257	391	1.02251	397	-0.527087	24	-0.73895	24	-0.725762	24
chr1	83044	84864	AT1G01190.1-protein_coding	annot_tot	4.81818	182	3.95614	182	5.03493	182	3.63501	182	4.14135	182	4.46267	182	1.71346	178	1.55714	182	-0.751687	12	-0.785902	12	-1.02248	12
chr1	83044	84044	AT1G01190_lastKb	annot_lastKb	2.56366	100	3.37732	100	3.7164	100	3.29797	100	2.37335	100	3.1979	100	1.32377	96	1.13382	100	-0.707711	6	-0.846934	6	-0.865152	6
chr1	84865	86514	AT1G01200_1649	IR	0.856056	165	0.857967	165	0.438726	165	0.5544	165	0.572651	165	0.977298	165	0.815802	165	0.815025	154	-0.324345	10	-0.652053	10	-0.192634	10
chr1	86514	88213	AT1G01200.1-protein_coding	annot_tot	2.64919	169	2.68457	170	4.36939	170	3.00236	163	2.61901	170	2.45476	170	1.69468	170	1.29757	170	-0.135739	10	-0.341958	10	1.05141	10
chr1	86514	87514	AT1G01200_lastKb	annot_lastKb	3.31138	99	3.17509	100	5.0106	100	3.32664	93	3.47394	100	3.11525	100	1.92306	100	1.40073	100	-0.404774	6	-0.553533	6	0.899587	6
chr1	88214	88897	AT1G01210_683	IR	0.945255	68	0.937274	68	1.05102	68	1.50283	68	0.543538	68	0.788014	68	0.830059	68	1.55141	68	0.251085	4	-0.306505	4	0.786972	4
chr1	88897	89745	AT1G01210_lastKb	annot_lastKb	2.07483	85	1.56164	85	1.40744	85	1.58674	85	1.42823	85	1.49054	85	0.981601	84	1.36245	85	-0.379978	5	1.26659	5	1.88263	5
chr1	88897	89745	AT1G01210.1-protein_coding	annot_tot	2.07483	85	1.56164	85	1.40744	85	1.58674	85	1.42823	85	1.49054	85	0.981601	84	1.36245	85	-0.379978	5	1.26659	5	1.88263	5
chr1	89746	91749	AT1G01220_2003	IR	2.10016	200	1.84401	200	1.95656	200	1.77835	200	1.32653	200	1.59174	200	1.07603	197	1.17428	194	-0.110234	12	0.484067	12	1.1249	12
chr1	91749	95651	AT1G01220.1-protein_coding	annot_tot	3.63104	391	3.16604	391	4.54114	391	4.01821	391	2.8608	391	2.98877	391	1.88611	391	1.6355	391	-0.732689	24	0.840874	24	0.724778	24
chr1	94651	95651	AT1G01220_lastKb	annot_lastKb	2.92025	101	3.45067	101	8.16757	101	7.69394	101	2.11597	101	2.5286	101	1.14189	101	1.73193	101	-0.925412	6	-0.0410445	6	-0.237177	6
chr1	95652	95986	AT1G01225_334	IR	0.842545	33	1.96478	33	1.93081	33	3.32933	33	0.722937	33	1.51789	33	1.79845	33	1.30012	33	-1.1351	2	-0.138491	2	0.942043	2
chr1	95986	97407	AT1G01225.1-protein_coding	annot_tot	3.04519	142	3.11336	142	5.96118	142	6.12379	142	2.03718	142	2.40322	142	1.42427	141	1.39109	142	-0.699672	9	0.958718	9	2.30532	9
chr1	96407	97407	AT1G01225_lastKb	annot_lastKb	3.53835	100	3.56975	100	7.4861	100	7.24519	100	2.3945	100	2.75136	100	1.51304	99	1.64282	100	-0.644802	6	0.964284	6	2.38072	6
chr1	97455	99240	AT1G01230.1-protein_coding	annot_tot	2.2985	178	2.25474	178	2.38948	178	2.43369	178	1.61196	178	1.92185	178	1.18199	178	1.05615	178	-0.791506	11	1.33556	11	2.11901	11
chr1	98240	99240	AT1G01230_lastKb	annot_lastKb	2.09985	100	2.12898	100	2.99299	100	2.85145	100	1.57714	100	2.03301	100	1.32957	100	0.877935	100	-0.782677	6	1.104	6	1.24693	6
chr1	99241	99893	AT1G01240_652	IR	0.565762	66	1.11424	66	1.09975	66	1.75024	66	0.460293	66	0.730368	66	0.402928	58	1.32352	66	-0.322626	4	-0.362224	4	0.84001	4
chr1	99893	101834	AT1G01240.3-protein_coding	annot_tot	2.12266	194	2.31013	194	2.91647	194	3.5841	194	1.56958	194	1.34617	194	1.52178	194	0.892012	194	-0.595087	11	0.98064	11	1.8642	11
chr1	99921	101834	AT1G01240.1-protein_coding	annot_tot	2.13735	192	2.32366	192	2.94306	192	3.60961	192	1.58348	192	1.35268	192	1.52285	192	0.889815	192	-0.595087	11	0.98064	11	1.8642	11
chr1	100030	101834	AT1G01240.2-protein_coding	annot_tot	2.22277	181	2.41849	181	3.10505	181	3.77271	181	1.64108	181	1.40087	181	1.54792	181	0.903065	181	-0.689599	10	0.94004	10	1.81641	10
chr1	100834	101834	AT1G01240_lastKb	annot_lastKb	2.69804	100	3.11993	100	4.90643	100	6.04852	100	2.153	100	1.7662	100	2.14553	100	1.07922	100	-0.810118	6	0.704205	6	1.26413	6
chr1	101835	104490	AT1G01250_2655	IR	1.02561	265	1.12276	265	1.25541	265	1.38186	265	0.837952	265	1.1718	265	0.984473	263	0.781426	253	-0.433133	16	-0.683344	16	-0.85923	16
chr1	104490	105330	AT1G01250_lastKb	annot_lastKb	3.32032	84	3.54495	84	5.1361	84	3.36814	84	4.14614	84	3.73769	84	1.78794	84	1.63536	84	-0.422263	6	-0.166306	6	0.527774	6
chr1	104490	105330	AT1G01250.1-protein_coding	annot_tot	3.32032	84	3.54495	84	5.1361	84	3.36814	84	4.14614	84	3.73769	84	1.78794	84	1.63536	84	-0.422263	6	-0.166306	6	0.527774	6
chr1	105331	109031	AT1G01260_3700	IR	0.642109	371	0.891168	371	0.817053	371	1.15854	371	0.545887	369	0.940465	371	0.735207	351	0.879778	365	-0.242208	22	-0.816949	22	-0.353932	22
chr1	109031	111609	AT1G01260.1-protein_coding	annot_tot	2.5569	258	2.47295	258	3.67516	258	2.74235	258	2.12017	258	2.28162	258	1.13993	258	1.39277	258	-0.732255	16	0.960486	16	1.76611	16
chr1	109075	111535	AT1G01260.2-protein_coding	annot_tot	2.63556	246	2.51585	246	3.76147	246	2.74524	246	2.18633	246	2.33271	246	1.12711	246	1.40265	246	-0.753108	15	1.07078	15	1.92326	15
chr1	110609	111609	AT1G01260_lastKb	annot_lastKb	2.87948	100	2.71362	100	6.37845	100	4.39037	100	2.54023	100	2.71974	100	1.40153	100	0.965619	100	-0.670679	7	0.197952	7	0.62613	7
chr1	111610	111889	AT1G01270_279	IR	1.99042	28	2.83654	28	4.50274	28	5.64786	28	1.33681	28	2.09403	28	1.75179	28	0.809475	28	-0.445236	1	-1.08537	1	-0.960979	1
chr1	111889	111961	AT1G01270.1-pre_trna	annot_tot	1.17656	8	1.41718	8	1.47178	8	2.08174	8	0.323184	8	0.624049	8	1.35334	8	0.275733	8	-0.595381	1	-0.558147	1	-0.274711	1
chr1	111962	112262	AT1G01280_300	IR	1.67195	30	1.63627	30	1.12897	30	1.71206	30	0.722758	30	0.667501	30	0.986362	17	0.568435	13	-0.648518	1	-1.45248	1	-1.80883	1
chr1	112262	113947	AT1G01280.1-protein_coding	annot_tot	5.10101	168	4.50432	168	6.46684	168	6.0372	168	2.9286	168	3.12454	168	2.04022	168	1.17078	165	-0.719586	11	-0.756751	11	-0.852671	11
chr1	112947	113947	AT1G01280_lastKb	annot_lastKb	5.59362	100	4.16113	100	7.84902	100	6.49697	100	3.68019	100	3.65443	100	2.00822	100	1.33014	100	-0.833189	6	-0.612536	6	-0.422799	6
chr1	113948	114285	AT1G01290_337	IR	0.421859	32	0.50829	34	0.36758	29	0.716986	34	0.283435	34	0.376876	34	0.473764	34	1.71122	33	-0.221384	2	0.38985	2	1.21294	2
chr1	114285	116108	AT1G01290.2-protein_coding	annot_tot	2.39123	182	2.44325	182	2.96553	182	3.12391	182	1.75572	182	2.15118	182	1.62647	182	1.21262	182	-0.937257	11	0.819599	11	1.31439	11
chr1	114285	115549	AT1G01290.1-protein_coding	annot_tot	2.80674	126	2.69938	126	2.77725	126	2.57567	126	2.07622	126	2.31834	126	1.35491	126	1.38479	126	-0.981482	8	1.23102	8	1.82469	8
chr1	115108	116108	AT1G01290_lastKb	annot_lastKb	2.06393	100	2.27361	100	3.8041	100	4.01964	100	1.603	100	2.11844	100	1.75009	100	0.861391	100	-0.889327	6	0.366675	6	0.774775	6
chr1	116109	116942	AT1G01300_833	IR	0.690013	84	1.29133	84	1.21826	84	2.44292	84	0.440706	84	0.603577	84	0.640842	82	0.842957	84	-0.324364	5	-0.93847	5	0.662693	5
chr1	116942	118764	AT1G01300.1-protein_coding	annot_tot	1.6461	182	2.98167	182	3.55815	182	3.0706	182	2.2342	182	2.38342	182	1.03668	182	0.964158	182	-0.268766	11	0.83812	11	3.02552	11
chr1	117764	118764	AT1G01300_lastKb	annot_lastKb	1.519	100	2.55306	100	3.83172	100	3.15122	100	1.4367	100	1.77285	100	0.911026	100	0.667275	100	-0.218191	6	0.524707	6	2.92945	6
chr1	118765	119396	AT1G01305_631	IR	0.773561	63	1.82002	63	2.46883	63	3.6051	63	1.01759	63	1.25734	63	1.11809	63	1.5161	63	-0.457286	4	-0.910146	4	0.67183	4
chr1	119396	119997	AT1G01305_lastKb	annot_lastKb	1.7442	60	1.79356	60	4.03054	60	3.74995	60	1.13115	60	1.40896	60	0.572142	60	1.534	60	-0.228153	3	-0.613267	3	0.149672	3
chr1	119396	119997	AT1G01305.1-protein_coding	annot_tot	1.7442	60	1.79356	60	4.03054	60	3.74995	60	1.13115	60	1.40896	60	0.572142	60	1.534	60	-0.228153	3	-0.613267	3	0.149672	3
chr1	119998	120153	AT1G01310_155	IR	0.913382	16	0.969042	16	0.947877	16	1.54773	16	0.71982	16	0.891003	16	0.93248	16	1.09604	16	-0.595451	1	-0.673035	1	0.127124	1
chr1	120153	121130	AT1G01310_lastKb	annot_lastKb	1.67834	97	3.46029	97	3.70596	97	6.39782	97	1.35877	97	1.64126	97	1.51838	97	1.38151	97	-0.380898	7	-1.03509	7	-0.438159	7
chr1	120153	121130	AT1G01310.1-protein_coding	annot_tot	1.67834	97	3.46029	97	3.70596	97	6.39782	97	1.35877	97	1.64126	97	1.51838	97	1.38151	97	-0.380898	7	-1.03509	7	-0.438159	7
chr1	121123	130570	AT1G01320.1-protein_coding	annot_tot	2.38586	944	2.99274	943	6.72922	944	7.58816	944	1.94917	940	2.07799	944	1.58206	907	1.388	939	-0.741969	56	0.795005	56	-0.238348	56
chr1	121123	122123	AT1G01320_lastKb	annot_lastKb	2.91973	100	5.44992	100	14.5599	100	14.5087	100	2.48088	100	2.45848	100	2.19439	100	1.4465	100	-0.872541	6	-0.383741	6	-1.65753	6
chr1	130571	132327	AT1G01340_1756	IR	1.28246	176	1.452	176	1.6656	176	2.3242	176	0.898774	176	1.09114	176	1.16354	176	1.08695	176	-0.541668	11	-0.643051	11	-0.0849294	11
chr1	132327	135322	AT1G01340.1-protein_coding	annot_tot	3.32513	300	2.53876	300	2.38069	300	2.43792	300	3.5709	300	2.88579	300	2.39089	300	1.21887	293	-0.95112	18	0.0252907	18	-0.912011	18
chr1	132327	133327	AT1G01340_lastKb	annot_lastKb	5.17997	100	3.25782	100	3.99889	100	3.6909	100	5.14863	100	3.86245	100	2.54889	100	1.3908	100	-0.984307	7	-0.37521	7	-1.75629	7
chr1	135323	136123	AT1G01350_800	IR	0.920349	80	1.42484	80	1.07386	80	0.887608	80	0.914466	80	0.953408	80	0.972917	80	1.20082	80	-0.491185	5	0.428141	5	1.50123	5
chr1	136123	138162	AT1G01350.1-protein_coding	annot_tot	1.46372	204	1.58946	204	1.85027	204	2.03714	204	1.2913	204	1.3585	204	1.26208	204	1.13691	198	-0.728475	13	0.796908	13	1.6373	13
chr1	137162	138162	AT1G01350_lastKb	annot_lastKb	1.62365	100	1.76619	100	3.02933	100	3.2019	100	1.53366	100	1.60866	100	1.49659	100	0.906611	100	-0.895276	6	0.162271	6	1.21857	6
chr1	138163	138512	AT1G01355_349	IR	1.91611	35	1.85251	35	1.37332	35	1.27715	35	1.07281	35	1.63085	35	0.746928	35	1.19117	35	-0.691663	2	-0.875773	2	0.536844	2
chr1	138512	139568	AT1G01355.1-protein_coding	annot_tot	6.68192	105	4.66629	105	3.4056	105	3.23563	105	4.66393	105	4.6247	105	2.02765	105	1.48686	105	-0.777551	6	-0.258334	6	-0.192648	6
chr1	138568	139568	AT1G01355_lastKb	annot_lastKb	6.64323	100	4.67653	100	3.36559	100	3.23521	100	4.69382	100	4.60354	100	2.06367	100	1.53197	100	-0.777551	6	-0.258334	6	-0.192648	6
chr1	139569	141970	AT1G01360_2401	IR	1.28209	240	1.2798	240	1.3351	240	1.9319	240	1.05229	239	1.26381	240	1.15199	240	0.958109	214	-0.355471	15	-0.710819	15	0.121399	15
chr1	141970	143183	AT1G01360.1-protein_coding	annot_tot	2.85917	122	2.2499	122	2.22132	122	2.6625	122	1.96271	122	2.20247	122	0.918277	122	1.89262	122	-0.717542	7	1.65163	7	2.94298	7
chr1	142183	143183	AT1G01360_lastKb	annot_lastKb	2.96246	100	2.37105	100	2.39168	100	2.70856	100	1.85861	100	2.19388	100	0.909046	100	1.60367	100	-0.723897	6	1.65555	6	3.081	6
chr1	143184	143563	AT1G01370_379	IR	1.07064	38	1.27566	38	1.09531	38	1.89024	38	0.677296	38	1.04957	38	1.39503	38	1.1842	38	-0.756643	2	0.453657	2	2.08924	2
chr1	143563	145650	AT1G01370.1-protein_coding	annot_tot	1.8476	208	1.88151	208	1.60596	208	1.80023	208	1.5323	208	1.67106	208	1.42824	208	1.08168	192	-0.672076	13	0.809376	13	1.0338	13
chr1	143714	145684	AT1G01370.2-protein_coding	annot_tot	1.89136	197	1.91627	197	1.65653	197	1.83018	197	1.55075	197	1.68863	197	1.46845	197	1.11939	181	-0.680916	12	0.784087	12	0.965974	12
chr1	144684	145684	AT1G01370_lastKb	annot_lastKb	2.19893	100	1.97884	100	2.20998	100	2.27411	100	1.74696	100	1.90321	100	1.38106	100	1.00643	84	-0.652236	6	0.324674	6	0.303317	6
chr1	145685	147152	AT1G01380_1467	IR	0.814704	147	0.965108	147	0.883044	147	1.58182	147	0.514857	147	0.720746	147	1.00058	147	0.851541	145	-0.287388	9	-1.08573	9	-0.430913	9
chr1	147152	147942	AT1G01380_lastKb	annot_lastKb	1.68998	79	1.80126	79	1.5358	79	2.17103	79	1.18117	79	1.25828	79	0.777155	79	0.698757	79	-0.506508	5	-0.775371	5	0.783818	5
chr1	147152	147942	AT1G01380.1-protein_coding	annot_tot	1.68998	79	1.80126	79	1.5358	79	2.17103	79	1.18117	79	1.25828	79	0.777155	79	0.698757	79	-0.506508	5	-0.775371	5	0.783818	5
chr1	147943	148119	AT1G01390_176	IR	0.455325	17	0.414563	17	0.481687	17	0.69285	17	0.314543	17	0.577551	17	0.310665	17	1.05752	17	-0.596525	1	-1.11312	1	0.559453	1
chr1	148119	149806	AT1G01390.1-protein_coding	annot_tot	4.52303	169	3.61027	169	3.76735	169	4.14428	169	3.27392	169	2.94226	169	2.33596	169	1.81495	169	-0.776117	10	-0.618348	10	0.192683	10
chr1	148119	149119	AT1G01390_lastKb	annot_lastKb	4.22633	100	3.59488	100	4.13019	100	4.74276	100	3.12196	100	2.83069	100	2.44789	100	1.97921	100	-0.870538	6	-0.556961	6	-0.297936	6
chr1	149807	150688	AT1G01400_881	IR	2.22224	88	2.58643	88	2.93586	88	3.0812	88	1.82893	88	1.82739	88	1.70817	88	1.19756	88	-0.859103	5	-0.941634	5	2.89977e-05	5
chr1	150688	152210	AT1G01400.1-protein_coding	annot_tot	3.31417	152	2.77952	152	1.61045	152	1.94518	152	2.80351	152	2.33672	152	2.14249	152	1.69213	152	-0.750953	10	-0.688713	10	-1.01454	10
chr1	150688	151688	AT1G01400_lastKb	annot_lastKb	3.47271	100	3.06478	100	1.72108	100	2.01827	100	3.09023	100	2.69423	100	1.8577	100	1.7862	100	-0.632993	6	-0.580068	6	-0.989774	6
chr1	152211	153112	AT1G01410_901	IR	1.49367	91	1.14687	84	0.693307	81	1.0413	91	0.916135	88	1.17221	91	0.779707	74	1.03264	91	-0.532719	5	-0.806558	5	-0.432057	5
chr1	153112	154198	AT1G01410.1-protein_coding	annot_tot	4.39719	108	3.03182	108	2.59945	108	3.67406	108	3.95602	108	3.27895	108	1.56789	108	1.28676	108	-0.502717	7	-0.624345	7	-0.882082	7
chr1	153198	154198	AT1G01410_lastKb	annot_lastKb	4.39786	100	2.99982	100	2.64993	100	3.78841	100	3.91817	100	3.18514	100	1.62268	100	1.29153	100	-0.459739	6	-0.639506	6	-0.830218	6
chr1	154491	156011	AT1G01420.1-protein_coding	annot_tot	4.05746	153	3.67219	153	5.11804	153	5.14242	153	3.10933	153	2.68037	153	2.00767	153	1.29937	153	-0.558038	9	0.588331	9	2.16339	9
chr1	154491	155491	AT1G01420_lastKb	annot_lastKb	3.69768	101	3.92698	101	4.6482	101	5.21962	101	2.80249	101	2.37262	101	2.21188	101	0.911285	101	-0.583405	6	0.601596	6	2.11545	6
chr1	156012	156800	AT1G01430_788	IR	0.731976	78	1.18874	78	1.16227	78	2.00454	78	0.527341	78	0.850556	78	0.769345	78	0.769847	75	-0.318174	5	-1.28381	5	0.628518	5
chr1	156800	158655	AT1G01430.1-protein_coding	annot_tot	3.23471	186	2.86186	186	3.50039	186	4.01127	186	1.77704	186	2.19379	186	1.09566	186	1.2159	186	-0.600165	11	1.22567	11	2.89579	11
chr1	156800	157800	AT1G01430_lastKb	annot_lastKb	3.51358	100	3.16712	100	4.30705	100	5.30658	100	1.99434	100	2.24436	100	1.15727	100	1.21709	100	-0.600722	6	0.888058	6	2.56436	6
chr1	158656	159855	AT1G01440_1199	IR	0.387814	118	0.702204	120	0.64928	120	1.33755	120	0.424547	120	0.739151	120	0.818053	120	0.778487	120	-0.102766	7	-0.788043	7	0.708862	7
chr1	159855	162572	AT1G01440.1-protein_coding	annot_tot	2.79706	272	3.04479	272	4.65459	272	4.84888	272	2.42237	272	2.3879	272	1.89223	270	1.63089	258	-0.883486	17	0.97726	17	0.718797	17
chr1	159855	160855	AT1G01440_lastKb	annot_lastKb	2.16054	100	2.92873	100	4.99122	100	6.08617	100	1.4273	100	1.73735	100	1.85308	100	1.97087	88	-0.745326	6	0.0390159	6	-0.872419	6
chr1	162573	163418	AT1G01448_845	IR	0.419463	84	0.992206	84	0.680083	84	1.64471	84	0.456096	84	0.816216	84	0.891651	77	1.19747	84	-0.537537	5	0.317988	5	2.14492	5
chr1	163418	164576	AT1G01448.3-other_rna	annot_tot	2.26184	116	2.54167	116	1.94943	116	2.05698	116	1.94215	116	1.996	116	1.39317	116	1.45948	116	-0.757165	7	1.40864	7	1.69707	7
chr1	163430	166239	AT1G01448.1-other_rna	annot_tot	2.59994	281	2.51152	281	2.65633	281	2.76217	281	2.38933	281	2.35071	281	2.00445	281	1.34478	275	-0.849931	17	0.594711	17	0.572199	17
chr1	163431	164687	AT1G01448.2-other_rna	annot_tot	2.2794	126	2.55687	126	1.95199	126	2.07035	126	1.99087	126	2.0423	126	1.42354	126	1.47977	126	-0.757165	7	1.40864	7	1.69707	7
chr1	164104	165517	AT1G01450.1-protein_coding	annot_tot	2.26353	141	2.32572	141	2.02372	141	2.19108	141	2.41044	141	2.30854	141	1.8096	141	1.31208	135	-0.961823	9	0.595131	9	0.142671	9
chr1	164104	165104	AT1G01450_lastKb	annot_lastKb	2.15311	100	2.21417	100	1.66972	100	1.9222	100	2.26582	100	2.17557	100	1.18697	100	1.42149	94	-0.9258	6	0.91532	6	0.321297	6
chr1	166240	166588	AT1G01453_348	IR	1.80111	35	1.842	35	2.58743	35	3.23976	35	1.63691	35	1.62609	35	0.805399	35	1.24316	35	-0.685233	2	-0.60025	2	-0.192814	2
chr1	166588	167842	AT1G01453.1-protein_coding	annot_tot	3.58866	126	3.50482	126	4.30931	126	4.20506	126	3.09567	126	3.08437	126	1.73634	126	1.38085	126	-0.70573	8	-0.430089	8	-0.770136	8
chr1	166588	167588	AT1G01453_lastKb	annot_lastKb	3.06649	100	3.07826	100	4.10839	100	4.28031	100	2.75001	100	2.91056	100	1.47943	100	1.35881	100	-0.726802	6	-0.585965	6	-0.890307	6
chr1	166617	167842	AT1G01453.2-protein_coding	annot_tot	3.62534	123	3.54596	123	4.35926	123	4.23972	123	3.13678	123	3.11359	123	1.77064	123	1.36611	123	-0.70573	8	-0.430089	8	-0.770136	8
chr1	167843	168722	AT1G01460_879	IR	1.77962	88	2.14979	88	1.40461	88	2.27319	88	1.11178	88	1.13968	88	1.39385	88	1.30378	81	-0.580036	5	-1.11864	5	-1.44892	5
chr1	168722	171165	AT1G01460.1-protein_coding	annot_tot	2.80816	244	2.18435	244	1.03937	244	1.63196	244	1.89672	244	2.06698	244	1.66827	244	1.28758	244	-0.767304	15	-0.79438	15	-0.878807	15
chr1	170165	171165	AT1G01460_lastKb	annot_lastKb	3.41264	100	3.05313	100	1.56215	100	2.29825	100	2.27581	100	2.5206	100	1.55535	100	1.50606	100	-0.736595	6	-0.677016	6	-1.03229	6
chr1	171166	172145	AT1G01470_979	IR	1.57275	98	1.91854	98	1.18019	98	2.18605	98	1.03251	98	0.823009	98	1.06906	98	0.911996	93	-0.777875	6	-0.667998	6	0.304813	6
chr1	172145	172948	AT1G01470_lastKb	annot_lastKb	3.37255	80	2.66046	80	3.63221	80	3.10994	80	2.19178	80	1.71128	80	1.58192	80	1.44209	80	-0.771092	4	-0.104964	4	1.10625	4
chr1	172145	172948	AT1G01470.1-protein_coding	annot_tot	3.37255	80	2.66046	80	3.63221	80	3.10994	80	2.19178	80	1.71128	80	1.58192	80	1.44209	80	-0.771092	4	-0.104964	4	1.10625	4
chr1	172949	173250	AT1G01471_301	IR	1.08574	30	0.565849	30	0.830174	30	0.876947	30	0.436789	30	0.758104	30	1.12228	30	1.16359	30	-0.502223	2	-1.12574	2	-0.198999	2
chr1	173250	173466	AT1G01471_lastKb	annot_lastKb	1.59314	22	3.04188	22	1.97559	22	3.05871	22	1.28206	22	1.75995	22	0.750186	22	1.19819	22	0.097741	2	-1.79873	2	-1.76899	2
chr1	173250	173466	AT1G01471.1-protein_coding	annot_tot	1.59314	22	3.04188	22	1.97559	22	3.05871	22	1.28206	22	1.75995	22	0.750186	22	1.19819	22	0.097741	2	-1.79873	2	-1.76899	2
chr1	173467	175781	AT1G01480_2314	IR	0.833842	232	0.951212	232	0.923127	232	1.21971	232	0.598246	232	0.765356	232	0.858498	232	0.817543	217	-0.379957	14	-0.762392	14	-0.560781	14
chr1	175781	178400	AT1G01480.1-protein_coding	annot_tot	2.52731	262	2.62349	262	2.50572	262	3.13788	262	1.91511	262	1.70266	262	1.39225	257	1.27322	262	-0.522015	15	-0.520348	15	-0.791338	15
chr1	176140	178400	AT1G01480.2-protein_coding	annot_tot	2.62466	226	2.80303	226	2.47286	226	3.17423	226	1.96147	226	1.75175	226	1.31137	221	1.34475	226	-0.507576	13	-0.473463	13	-0.794023	13
chr1	177400	178400	AT1G01480_lastKb	annot_lastKb	3.63557	100	3.32094	100	3.04192	100	3.92309	100	2.59782	100	2.06907	100	1.3507	100	1.47903	100	-0.887976	6	-0.314369	6	-0.89701	6
chr1	178401	180058	AT1G01490_1657	IR	0.733765	166	0.853167	166	0.950394	166	1.97829	166	0.47152	164	0.596146	166	0.638689	166	1.19795	166	-0.260155	11	-0.867438	11	-0.222183	11
chr1	180058	182293	AT1G01490.2-protein_coding	annot_tot	1.304	224	1.9359	224	2.42182	224	3.16141	224	1.03671	224	1.07178	224	1.15801	218	1.24203	224	-0.520504	13	1.0972	13	3.10565	13
chr1	180058	181058	AT1G01490_lastKb	annot_lastKb	1.95495	100	2.98266	100	4.68742	100	5.70531	100	1.43141	100	1.43282	100	1.60288	100	1.36323	100	-0.662047	6	0.717022	6	2.64737	6
chr1	180119	182358	AT1G01490.1-protein_coding	annot_tot	1.28935	224	1.94492	224	2.37531	224	3.08533	224	1.04117	224	1.07995	224	1.13258	218	1.28856	224	-0.520504	13	1.0972	13	3.10565	13
chr1	182359	185132	AT1G01500_2773	IR	0.486707	278	0.823172	273	0.388562	260	0.987673	278	0.35842	271	0.608769	275	0.765644	271	0.806745	275	-0.173763	17	-0.965442	17	0.404465	17
chr1	185132	186923	AT1G01500.1-protein_coding	annot_tot	4.30771	179	3.3295	179	5.23761	179	4.81806	179	4.0696	179	4.1408	179	1.4874	179	1.24874	177	-0.598728	11	1.16175	11	2.73065	11
chr1	185923	186923	AT1G01500_lastKb	annot_lastKb	2.62435	100	2.26993	100	5.36771	100	5.06521	100	2.25936	100	2.27598	100	1.26883	100	1.2031	98	-0.756403	6	0.817121	6	2.55738	6
chr1	186924	187210	AT1G01510_286	IR	0.727609	28	1.13155	28	0.797756	28	1.44127	28	0.599361	20	1.0797	28	0.545736	15	0.923707	28	-0.84633	2	0.667405	2	2.26679	2
chr1	187210	190056	AT1G01510.1-protein_coding	annot_tot	4.16348	285	3.63679	285	4.28552	285	3.74288	285	3.83348	285	4.18271	285	1.94551	285	1.63505	285	-0.786995	17	1.3365	17	1.62461	17
chr1	189056	190056	AT1G01510_lastKb	annot_lastKb	2.64912	100	2.98021	100	5.88422	100	4.78475	100	1.99434	100	2.53724	100	1.70718	100	2.2362	100	-0.661941	6	0.507823	6	0.000441484	6
chr1	190057	190595	AT1G01520_538	IR	1.21899	54	1.82375	54	2.58689	54	3.04831	54	1.11537	54	1.66002	54	1.91448	54	0.902771	54	-0.770956	3	-0.508887	3	-0.397277	3
chr1	190595	192139	AT1G01520.1-protein_coding	annot_tot	2.13397	154	1.91172	154	1.89819	154	1.99233	154	1.5316	154	1.63027	154	1.05798	154	1.29057	154	-0.752202	10	0.247874	10	0.173088	10
chr1	191139	192139	AT1G01520_lastKb	annot_lastKb	1.84844	100	1.73432	100	1.61884	100	1.91496	100	1.32565	100	1.55208	100	1.15991	100	1.39852	100	-0.823544	6	-0.0534378	6	-0.0503936	6
chr1	192140	192639	AT1G01530_499	IR	0.930102	50	1.19135	50	1.86838	50	1.94634	50	0.72746	50	1.03842	50	1.35862	50	0.851465	50	-0.516742	3	-0.578422	3	-0.215923	3
chr1	192639	193670	AT1G01530.1-protein_coding	annot_tot	1.895	103	1.8617	103	3.17348	103	3.48358	103	1.44963	103	1.37977	103	1.43553	102	1.54411	103	-0.325613	6	-0.560434	6	-0.198053	6
chr1	192639	193639	AT1G01530_lastKb	annot_lastKb	1.92089	100	1.90162	100	3.25367	100	3.56974	100	1.4749	100	1.39343	100	1.44569	99	1.57058	100	-0.325613	6	-0.560434	6	-0.198053	6
chr1	194337	195779	AT1G01540_1442	IR	0.714278	144	1.14396	144	1.139	144	1.58863	144	0.499059	144	0.755407	144	0.658789	144	0.953578	144	-0.386972	9	-0.836341	9	0.0405408	9
chr1	195779	198684	AT1G01540.2-protein_coding	annot_tot	2.09925	291	2.44122	291	4.12373	291	4.11592	291	1.68125	291	2.1628	291	1.69075	288	1.57443	291	-0.719711	17	1.00285	17	1.93456	17
chr1	195811	198635	AT1G01540.1-protein_coding	annot_tot	2.14197	283	2.47385	283	4.21804	283	4.20225	283	1.72047	283	2.20512	283	1.72727	280	1.60705	283	-0.719711	17	1.00285	17	1.93456	17
chr1	197684	198684	AT1G01540_lastKb	annot_lastKb	1.37658	100	2.42559	100	4.82551	100	4.61435	100	0.873774	100	1.49383	100	2.0914	100	1.60036	100	-0.751716	6	0.0558174	6	0.32329	6
chr1	198685	199638	AT1G01550_953	IR	0.546889	95	1.04504	95	0.996617	95	1.65854	95	0.394626	95	0.864764	95	0.760231	95	0.745351	95	0.168917	6	-1.03645	6	-0.361769	6
chr1	199638	201775	AT1G01550.1-protein_coding	annot_tot	1.84181	214	2.39377	214	4.78855	214	5.66884	214	1.19558	202	1.42799	214	1.29688	214	1.11834	179	-0.436812	13	0.780093	13	2.09203	13
chr1	199790	201775	AT1G01550.2-protein_coding	annot_tot	1.95575	199	2.51631	199	5.12977	199	6.04762	199	1.25157	187	1.48713	199	1.34886	199	1.14565	173	-0.467899	12	0.871309	12	2.11341	12
chr1	200775	201775	AT1G01550_lastKb	annot_lastKb	2.77854	100	3.78853	100	8.86219	100	10.24	100	1.83962	88	2.01193	100	1.55931	100	1.50164	100	-0.570106	6	0.476976	6	1.3544	6
chr1	201776	202135	AT1G01560_359	IR	1.16796	36	1.20694	36	1.99603	36	3.28654	36	0.594954	24	0.724204	36	1.16446	36	1.00796	36	-0.493056	2	-0.914842	2	0.145256	2
chr1	202135	204335	AT1G01560.1-protein_coding	annot_tot	2.59378	220	2.46554	220	2.18791	220	2.45904	220	1.81998	220	1.91577	220	1.47817	220	1.4669	220	-0.692806	14	-0.545803	14	-0.065316	14
chr1	202135	204189	AT1G01560.2-protein_coding	annot_tot	2.7292	205	2.59183	205	2.31538	205	2.58763	205	1.9156	205	2.00237	205	1.57377	205	1.47309	205	-0.719092	13	-0.557238	13	-0.0379723	13
chr1	203335	204335	AT1G01560_lastKb	annot_lastKb	3.25164	100	2.80984	100	2.35727	100	2.24563	100	2.19002	100	2.37804	100	1.57119	100	1.71396	100	-0.640796	6	-0.552916	6	-0.712483	6
chr1	204336	205175	AT1G01570_839	IR	0.855144	84	0.761664	84	0.569331	84	0.797068	84	0.467289	84	0.575181	84	0.695956	83	1.26837	84	-0.249207	5	-0.485067	5	1.07578	5
chr1	205175	207435	AT1G01570.1-protein_coding	annot_tot	1.87225	226	2.7328	226	2.26017	226	3.14091	226	1.3086	226	1.93854	226	0.821407	226	0.874646	222	-0.266674	13	-0.640098	13	0.10378	13
chr1	206435	207435	AT1G01570_lastKb	annot_lastKb	1.7667	100	3.33013	100	2.59276	100	4.31651	100	1.18756	100	2.53225	100	0.431087	100	0.592253	96	-0.226475	6	-1.40965	6	-1.56961	6
chr1	207436	208029	AT1TE00660_593	IR	0.618193	59	1.42302	59	0.88038	59	1.45553	59	0.692183	59	0.911981	59	1.14018	59	0.683258	59	-0.334917	4	-1.44624	4	-1.08415	4
chr1	209164	209394	AT1G01580_230	IR	2.19697	23	1.56139	23	1.8265	23	1.81126	23	1.21354	23	1.70272	23	2.37659	23	0.939891	23	-0.414375	1	-0.266046	1	-0.660046	1
chr1	209394	213041	AT1G01580.1-protein_coding	annot_tot	2.79592	365	2.4923	365	2.48667	365	2.43372	365	2.04923	365	2.13769	365	1.69165	365	1.57395	364	-0.876072	23	-0.793161	23	-1.10059	23
chr1	212041	213041	AT1G01580_lastKb	annot_lastKb	3.16979	101	2.5205	101	2.63377	101	2.51064	101	1.89896	101	2.22104	101	1.58962	101	1.23889	101	-0.76681	7	-1.05417	7	-1.07742	7
chr1	213042	213761	AT1TE00680_719	IR	1.01057	72	0.658796	72	0.384265	72	0.603405	72	1.03076	72	1.12329	72	1.29465	72	0.878517	72	-0.343935	4	-0.508568	4	-0.118604	4
chr1	214228	217304	AT1G01590.1-protein_coding	annot_tot	2.55779	308	2.58464	308	2.64592	308	2.85402	308	2.26916	308	2.04306	308	1.49056	299	1.25029	308	-0.774234	18	-0.664742	18	-1.44276	18
chr1	216304	217304	AT1G01590_lastKb	annot_lastKb	3.16433	100	3.0991	100	2.65333	100	2.76794	100	2.59253	100	2.41132	100	1.43124	100	1.55403	100	-0.776156	6	-0.68289	6	-1.8295	6
chr1	217305	218993	AT1G01600_1688	IR	0.940589	169	0.85649	166	0.9146	169	1.42332	169	0.616815	169	1.00439	169	0.698174	165	1.08972	167	-0.499666	11	-0.827936	11	-0.964055	11
chr1	218993	221286	AT1G01600.1-protein_coding	annot_tot	3.33823	229	3.84158	229	3.67762	229	4.17292	229	2.46026	229	2.6941	229	1.46879	229	1.75819	229	-0.535098	14	-0.528634	14	0.600702	14
chr1	220286	221286	AT1G01600_lastKb	annot_lastKb	2.79278	100	3.24066	100	3.15676	100	3.77248	100	2.15887	100	2.40689	100	1.34872	100	1.96929	100	-0.555297	6	-0.323561	6	1.52859	6
chr1	221287	221690	AT1G01610_403	IR	2.0435	40	2.04073	40	2.84302	40	3.60715	40	1.19725	40	1.26613	40	1.90127	40	1.56892	40	-0.939711	2	-0.726903	2	0.272462	2
chr1	221690	224340	AT1G01610.1-protein_coding	annot_tot	3.88604	265	3.72649	265	4.06682	265	4.0261	265	3.4935	265	3.13652	265	1.766	265	1.41155	265	-0.71033	16	0.296174	16	1.2316	16
chr1	221690	222690	AT1G01610_lastKb	annot_lastKb	3.81577	100	4.11762	100	4.4781	100	4.80841	100	3.23537	100	3.05312	100	1.90193	100	1.70127	100	-0.571055	6	-0.173494	6	0.523414	6
chr1	224341	225664	AT1G01620_1323	IR	1.00895	133	1.59521	133	1.54433	133	3.18162	133	0.522926	129	0.851668	133	0.995325	130	0.929495	131	-0.423806	8	-0.958692	8	0.74326	8
chr1	225664	227302	AT1G01620.1-protein_coding	annot_tot	1.52949	163	2.50253	164	3.24226	164	3.87739	164	1.8893	164	2.39134	164	1.56668	164	1.40153	164	-0.597695	10	0.947902	10	2.96038	10
chr1	225664	227302	AT1G01620.2-protein_coding	annot_tot	1.52949	163	2.50253	164	3.24226	164	3.87739	164	1.8893	164	2.39134	164	1.56668	164	1.40153	164	-0.597695	10	0.947902	10	2.96038	10
chr1	225664	226664	AT1G01620_lastKb	annot_lastKb	1.506	100	2.68789	100	4.0328	100	4.48788	100	1.61181	100	2.11012	100	1.53818	100	1.19834	100	-0.672116	6	0.733813	6	2.76909	6
chr1	227303	229012	AT1G01630_1709	IR	0.503043	170	1.3511	171	0.850632	171	1.78128	171	0.495773	167	0.880723	171	0.804015	162	0.900729	171	-0.390902	10	-0.876924	10	0.330666	10
chr1	229012	230917	AT1G01630.1-protein_coding	annot_tot	2.23481	190	1.88527	190	2.29135	190	2.31301	190	1.5284	190	1.84426	190	2.05832	190	1.19668	190	-0.701196	12	0.610028	12	1.51358	12
chr1	229917	230917	AT1G01630_lastKb	annot_lastKb	1.32889	100	1.50328	100	1.84609	100	2.20556	100	0.977193	100	1.2836	100	1.87024	100	1.26341	100	-0.495206	6	0.259686	6	0.922228	6
chr1	230993	232508	AT1G01640.1-protein_coding	annot_tot	2.46508	151	2.6226	151	1.83226	151	2.52806	151	1.65581	151	1.92018	151	1.60057	151	1.56456	151	-0.72548	9	-0.357863	9	-0.97764	9
chr1	230993	232322	AT1G01640.2-protein_coding	annot_tot	2.6646	133	2.76143	133	1.97494	133	2.67639	133	1.79464	133	2.07495	133	1.71543	133	1.53664	133	-0.745254	8	-0.383737	8	-1.10601	8
chr1	230993	231993	AT1G01640_lastKb	annot_lastKb	3.05287	100	3.24127	100	2.31657	100	3.00012	100	2.153	100	2.46291	100	2.03264	100	1.56231	100	-0.790395	6	-0.323076	6	-1.23295	6
chr1	232509	232840	AT1G01650_331	IR	0.536677	33	0.544122	33	0.256952	33	1.02835	33	0.236824	33	0.191627	33	0.690171	33	0.807147	33	-0.279292	2	-0.860597	2	-0.580016	2
chr1	232840	237817	AT1G01650.1-protein_coding	annot_tot	2.44936	498	2.37208	498	2.3215	498	2.82296	498	1.99669	498	2.3192	498	1.62244	498	1.45319	498	-0.797941	31	1.07155	31	-0.0363353	31
chr1	232840	237817	AT1G01650.2-protein_coding	annot_tot	2.44936	498	2.37208	498	2.3215	498	2.82296	498	1.99669	498	2.3192	498	1.62244	498	1.45319	498	-0.797941	31	1.07155	31	-0.0363353	31
chr1	232840	233840	AT1G01650_lastKb	annot_lastKb	2.29367	100	2.61128	100	4.68257	100	5.66524	100	1.52191	100	1.79005	100	1.19952	100	1.31359	100	-0.802901	7	-0.059706	7	-1.28502	7
chr1	237818	240056	AT1G01660_2238	IR	1.42083	217	1.60595	224	1.64829	224	1.54299	224	1.64449	216	1.56037	224	1.29872	220	1.07511	224	0.456621	13	-0.771482	13	-0.572397	13
chr1	240056	242608	AT1G01660.1-protein_coding	annot_tot	3.02166	255	2.69983	255	2.61935	255	2.40358	255	2.62649	255	2.50098	255	1.7928	255	1.2567	255	-0.763444	16	-0.468121	16	-1.11388	16
chr1	240056	241056	AT1G01660_lastKb	annot_lastKb	3.38354	100	3.18673	100	3.7416	100	2.76118	100	2.31048	100	2.4557	100	1.49461	100	1.20661	100	-0.812189	6	-0.421616	6	-1.32861	6
chr1	242609	242842	AT1G01670_233	IR	2.62146	24	1.67252	24	1.01147	24	1.17865	24	1.65755	24	2.68803	24	1.2158	24	1.40854	24	-0.892395	1	-0.711078	1	-0.473726	1
chr1	242842	245988	AT1G01670.1-protein_coding	annot_tot	2.25708	314	1.87421	314	1.00318	314	1.24755	314	2.02388	314	2.25029	314	1.18297	310	1.3496	277	-0.766383	19	-0.305008	19	-0.994449	19
chr1	242842	243842	AT1G01670_lastKb	annot_lastKb	2.26705	100	2.03277	100	1.06598	100	1.37335	100	2.17885	100	2.22772	100	1.21866	100	1.12863	88	-1.00214	6	-0.459429	6	-1.30062	6
chr1	245989	246410	AT1G01680_421	IR	0.641358	42	1.53646	42	0.559525	42	0.8735	42	0.7513	42	0.850555	42	0.266007	34	0.986076	42	-0.707945	3	-0.749365	3	-0.301581	3
chr1	246410	248367	AT1G01680.1-protein_coding	annot_tot	2.10132	196	1.7719	196	1.52679	196	1.70923	196	1.66539	196	1.55574	196	1.65209	196	1.27203	196	-0.541776	12	-0.633411	12	-0.549027	12
chr1	246410	247410	AT1G01680_lastKb	annot_lastKb	2.581	100	2.11182	100	1.55246	100	1.76628	100	1.878	100	1.531	100	1.7019	100	1.08915	100	-0.465421	6	-0.524192	6	-0.418159	6
chr1	248368	249140	AT1G01690_772	IR	0.792148	77	1.14449	77	0.980402	77	1.35037	77	0.689868	77	0.938685	77	0.766476	77	0.988045	72	-0.603792	4	-0.577507	4	0.101529	4
chr1	249140	252462	AT1G01690.1-protein_coding	annot_tot	2.405	333	2.16056	333	1.50148	333	1.4992	333	2.06016	333	2.05226	333	1.98624	333	1.43944	333	-0.652188	20	0.923928	20	0.827924	20
chr1	251462	252462	AT1G01690_lastKb	annot_lastKb	1.91841	100	1.55843	100	1.8926	100	1.49741	100	1.76929	100	1.97421	100	1.80687	100	1.57995	100	-0.632918	6	0.442144	6	-0.452681	6
chr1	252463	252946	AT1G01695_483	IR	0.964986	48	0.620493	48	0.597596	48	0.361037	48	0.307856	46	0.5628	48	0.814203	48	1.54526	48	-0.247966	3	-0.156777	3	-0.037627	3
chr1	252946	254495	AT1G01695.1-protein_coding	annot_tot	2.0399	155	1.81794	155	2.99444	155	2.10156	155	1.6453	155	1.7171	155	1.80033	155	1.59214	155	-0.577717	10	-0.522191	10	-0.962411	10
chr1	253495	254495	AT1G01695_lastKb	annot_lastKb	2.32092	100	2.08241	100	3.51871	100	2.63519	100	1.78986	100	1.78783	100	1.82403	100	1.25679	100	-0.575116	7	-0.663992	7	-1.00619	7
chr1	254496	255711	AT1TE00820_1215	IR	1.23909	103	1.33115	122	1.65954	100	2.01478	103	0.556596	108	0.883306	118	1.28058	98	1.57832	108	-0.17655	7	-0.894925	7	0.191654	7
chr1	256968	257686	AT1TE00835_718	IR	4.27621	72	3.44718	72	4.32692	70	2.44312	72	3.78436	72	2.66669	68	1.77144	72	1.50122	72	0.176311	4	-0.0878138	4	-0.287938	4
chr1	258713	259494	AT1G01700_781	IR	1.29247	78	1.23824	78	0.881485	78	0.665911	78	0.881413	78	1.07386	78	0.729565	78	1.25282	78	0.311456	5	0.524105	5	1.60319	5
chr1	259494	261474	AT1G01700.1-protein_coding	annot_tot	2.29558	198	2.13996	198	2.82133	198	2.14154	198	1.73226	198	1.9625	198	1.94081	198	1.25612	198	-0.552316	12	0.00758277	12	-0.265061	12
chr1	259494	260494	AT1G01700_lastKb	annot_lastKb	2.68194	100	2.27545	100	2.49585	100	2.01151	100	1.85919	100	2.1201	100	2.10328	100	1.35551	100	-0.555569	6	0.307913	6	0.00515544	6
chr1	261475	262827	AT1G01710_1352	IR	0.892627	135	1.05362	135	1.51822	135	1.93947	135	0.759539	135	0.858773	135	0.827895	135	1.2869	128	-0.20975	8	-0.46694	8	-0.224868	8
chr1	262827	267771	AT1G01710.1-protein_coding	annot_tot	2.06151	495	2.08648	495	2.08821	495	2.65342	495	1.74479	492	1.90103	495	1.69429	495	1.14401	490	-0.764991	30	1.05563	30	0.950424	30
chr1	266771	267771	AT1G01710_lastKb	annot_lastKb	2.23663	101	2.48895	101	3.50354	101	4.55194	101	1.91002	101	2.21719	101	2.06612	101	1.30874	97	-0.852829	6	0.767041	6	1.1208	6
chr1	267772	268329	AT1G01720_557	IR	1.42201	55	1.97778	55	1.45714	55	2.32234	55	0.809832	55	1.78314	55	0.917029	55	1.32553	55	-0.671021	3	-0.366409	3	1.10382	3
chr1	268329	269819	AT1G01720.1-protein_coding	annot_tot	2.43707	149	3.99657	149	5.63689	149	5.82508	149	2.82131	149	3.19908	149	1.72972	149	1.18789	148	-0.622465	10	0.989667	10	3.11119	10
chr1	268819	269819	AT1G01720_lastKb	annot_lastKb	2.66398	100	4.91124	100	7.39453	100	7.47835	100	3.06203	100	3.67218	100	1.68276	100	1.0606	99	-0.613654	7	0.974411	7	3.06168	7
chr1	269791	270775	AT1G01725_lastKb	annot_lastKb	1.11839	99	2.55038	99	3.64382	99	6.17106	99	0.877258	99	1.21308	99	1.25164	99	2.03541	99	-0.312333	6	-0.227825	6	2.7317	6
chr1	269791	270775	AT1G01725.1-protein_coding	annot_tot	1.11839	99	2.55038	99	3.64382	99	6.17106	99	0.877258	99	1.21308	99	1.25164	99	2.03541	99	-0.312333	6	-0.227825	6	2.7317	6
chr1	270776	270955	AT1G01730_179	IR	0.323382	18	1.12353	18	0.8614	18	1.40794	18	0.3493	18	0.998478	18	1.80445	18	1.30207	18	-0.720659	2	0.698132	2	2.34707	2
chr1	270955	272061	AT1G01730.1-protein_coding	annot_tot	2.74419	111	3.14808	111	4.95232	111	4.42235	111	2.65694	111	2.77905	111	2.1607	111	1.22018	111	-0.606089	6	1.15736	6	2.1593	6
chr1	271061	272061	AT1G01730_lastKb	annot_lastKb	2.83748	101	3.26379	101	5.25219	101	4.5701	101	2.72278	101	2.83726	101	2.21253	101	1.27001	101	-0.606089	6	1.15736	6	2.1593	6
chr1	272110	274239	AT1G01740.1-protein_coding	annot_tot	2.48627	213	2.26403	213	3.22752	213	2.58495	213	2.32588	213	2.49021	213	1.75052	213	1.14684	211	-0.949301	13	0.928016	13	1.15463	13
chr1	272110	273110	AT1G01740_lastKb	annot_lastKb	2.80393	100	2.18107	100	4.60407	100	3.30955	100	2.45914	100	2.46125	100	1.97059	100	0.801877	98	-0.999412	6	0.555665	6	1.01213	6
chr1	274240	275365	AT1G01750_1125	IR	1.45878	113	1.80487	113	2.19843	113	2.35338	113	1.00257	113	1.55221	113	1.5692	113	1.17541	105	-0.780937	7	0.431928	7	0.873581	7
chr1	275365	276310	AT1G01750_lastKb	annot_lastKb	2.74575	94	2.68799	94	4.18197	94	4.44311	94	1.82346	94	1.93322	94	2.20874	94	1.16596	91	-0.7771	6	-0.0158639	6	0.306054	6
chr1	275365	276310	AT1G01750.1-protein_coding	annot_tot	2.74575	94	2.68799	94	4.18197	94	4.44311	94	1.82346	94	1.93322	94	2.20874	94	1.16596	91	-0.7771	6	-0.0158639	6	0.306054	6
chr1	276265	278448	AT1G01760.1-protein_coding	annot_tot	2.32557	218	2.39539	218	2.74475	218	2.95214	218	2.25205	218	2.28958	218	1.7137	218	1.1601	218	-0.947188	14	1.04367	14	1.61642	14
chr1	276265	277265	AT1G01760_lastKb	annot_lastKb	1.81252	100	2.07995	100	1.9837	100	2.38755	100	1.74108	100	1.78617	100	1.88543	100	1.25955	100	-0.885097	7	0.776389	7	1.02186	7
chr1	278449	278614	AT1G01770_165	IR	1.38419	17	1.65825	17	0.866467	17	1.70941	17	1.12337	17	1.51077	17	0.904813	17	1.06725	17	-0.517411	1	1.28655	1	3.66086	1
chr1	278614	282891	AT1G01770.1-protein_coding	annot_tot	2.37222	428	1.93629	428	1.94268	428	2.02112	428	2.192	428	2.27029	428	1.62265	428	1.47092	428	-0.842104	26	1.29275	26	1.00935	26
chr1	281891	282891	AT1G01770_lastKb	annot_lastKb	1.33352	101	1.40406	101	2.54502	101	2.73049	101	1.32008	101	1.5823	101	1.18633	101	1.63311	101	-0.497449	6	0.736016	6	-0.0453182	6
chr1	282760	284245	AT1G01780.1-protein_coding	annot_tot	2.47032	149	2.39581	149	5.68795	149	6.1267	149	2.05269	149	1.96382	149	1.6287	149	1.21518	141	-0.689637	9	0.418777	9	0.277419	9
chr1	283245	284245	AT1G01780_lastKb	annot_lastKb	2.73705	100	3.03046	100	7.27339	100	7.63427	100	2.31929	100	2.23382	100	1.80819	100	1.07836	92	-0.730826	6	0.21333	6	0.242331	6
chr1	284246	284780	AT1G01790_534	IR	1.19642	53	1.52052	53	0.837427	53	1.83708	53	0.827087	53	1.40457	53	1.59809	53	0.755084	39	-1.06009	3	0.766476	3	2.06756	3
chr1	284780	291094	AT1G01790.1-protein_coding	annot_tot	2.27229	632	2.37938	632	2.40383	632	3.13976	632	2.10312	632	2.11264	632	1.83133	632	1.30354	621	-0.785104	38	1.14126	38	-0.323715	38
chr1	290094	291094	AT1G01790_lastKb	annot_lastKb	2.54942	100	4.2218	100	7.0568	100	8.05086	100	2.12538	100	2.33422	100	2.02736	100	1.54852	100	-0.664229	6	-0.0123207	6	-1.41959	6
chr1	291095	293341	AT1G01800_2246	IR	1.25197	225	1.56695	225	1.692	225	2.20229	225	1.34079	225	1.44471	225	1.24528	212	1.25097	225	0.0315951	14	-0.567075	14	-0.487489	14
chr1	293341	295040	AT1G01800.1-protein_coding	annot_tot	2.34365	170	2.97693	170	4.19809	170	3.75445	170	2.05698	170	2.11475	170	1.37508	170	1.31152	170	-0.746652	11	1.22678	11	2.5678	11
chr1	293341	295040	AT1G01800.2-protein_coding	annot_tot	2.34365	170	2.97693	170	4.19809	170	3.75445	170	2.05698	170	2.11475	170	1.37508	170	1.31152	170	-0.746652	11	1.22678	11	2.5678	11
chr1	294040	295040	AT1G01800_lastKb	annot_lastKb	2.61382	100	3.18183	100	5.98113	100	5.01067	100	2.43857	100	2.67426	100	1.20084	100	1.09742	100	-0.788292	7	0.999439	7	2.23253	7
chr1	295041	295220	AT1G01810_179	IR	1.39329	18	2.19258	18	0.969075	18	2.14275	18	0.574551	18	1.25118	18	0.942567	18	0.885411	18	0	0	0	0	0	0
chr1	295220	295859	AT1G01810_lastKb	annot_lastKb	3.64289	64	3.85702	64	5.15124	64	5.74365	64	2.26872	64	2.36792	64	1.44617	64	1.21495	64	-0.932249	4	0.147741	4	1.20651	4
chr1	295220	295859	AT1G01810.1-protein_coding	annot_tot	3.64289	64	3.85702	64	5.15124	64	5.74365	64	2.26872	64	2.36792	64	1.44617	64	1.21495	64	-0.932249	4	0.147741	4	1.20651	4
chr1	296000	298120	AT1G01820.1-protein_coding	annot_tot	2.1434	212	2.4918	212	2.52737	212	2.5557	212	2.01339	212	2.06185	212	1.5081	212	1.25797	212	-0.678839	13	1.07347	13	1.25119	13
chr1	296000	297000	AT1G01820_lastKb	annot_lastKb	2.57667	100	2.84661	100	3.85643	100	3.78214	100	2.15711	100	2.49287	100	1.99832	100	1.39301	100	-0.861129	6	0.610008	6	0.604189	6
chr1	298121	298534	AT1G01830_413	IR	0.290454	42	1.10602	42	0.378401	42	1.09762	42	0.367955	42	0.570559	42	1.34548	42	0.546215	42	-0.201427	3	-0.118165	3	2.01942	3
chr1	298534	302315	AT1G01830.3-protein_coding	annot_tot	2.23779	378	2.2075	378	3.40433	378	3.27843	378	2.12176	378	2.0514	378	1.71257	377	1.209	378	-0.489992	23	0.919668	23	2.50535	23
chr1	298534	300846	AT1G01830.2-protein_coding	annot_tot	3.0233	231	2.85909	231	4.9211	231	4.36771	231	2.93117	231	2.80957	231	2.22227	231	1.2636	231	-0.601781	14	1.14115	14	2.63792	14
chr1	298534	300729	AT1G01830.1-protein_coding	annot_tot	3.13325	219	2.98861	219	5.10313	219	4.5074	219	3.05878	219	2.9083	219	2.2744	219	1.2578	219	-0.639314	13	1.17872	13	2.71085	13
chr1	298534	299534	AT1G01830_lastKb	annot_lastKb	2.92592	100	3.36323	100	5.35607	100	4.80792	100	3.42164	100	3.29331	100	2.36273	100	1.0544	100	-0.72137	5	1.36418	5	2.84335	5
chr1	302316	303536	AT1G01840_1220	IR	0.439053	122	0.991082	122	0.647374	122	1.7018	122	0.389652	122	0.875715	122	0.971551	113	1.08757	122	-0.271813	7	-0.538447	7	0.367176	7
chr1	303536	304358	AT1G01840_lastKb	annot_lastKb	3.23592	82	4.99384	82	6.67421	82	6.39078	82	2.96599	82	2.93049	82	2.10206	82	1.2408	82	-0.738612	5	0.614116	5	1.53308	5
chr1	303536	304358	AT1G01840.1-protein_coding	annot_tot	3.23592	82	4.99384	82	6.67421	82	6.39078	82	2.96599	82	2.93049	82	2.10206	82	1.2408	82	-0.738612	5	0.614116	5	1.53308	5
chr1	304132	306287	AT1G01860.1-protein_coding	annot_tot	2.49915	215	2.9396	215	3.82942	215	3.27533	215	2.05472	215	2.34552	215	1.42319	215	1.65902	215	-0.795954	13	1.24064	13	2.11549	13
chr1	304132	305132	AT1G01860_lastKb	annot_lastKb	2.08189	100	2.91402	100	5.68895	100	4.41402	100	1.70348	100	2.23992	100	1.52564	100	1.51157	100	-0.754536	5	0.718175	5	1.56407	5
chr1	306383	306456	AT1G01870.1-pre_trna	annot_tot	0.50424	7	1.40952	7	0.747572	7	1.35852	7	0.167888	7	0.816216	7	0.961953	7	0.795689	7	-0.368841	1	0.0377491	1	1.54352	1
chr1	306557	308991	AT1G01880.1-protein_coding	annot_tot	2.56808	244	2.74017	244	2.94376	244	2.50423	244	2.13755	244	2.16246	244	1.44262	244	1.38387	244	-0.80369	15	0.932036	15	0.943861	15
chr1	306557	307557	AT1G01880_lastKb	annot_lastKb	2.58658	100	3.00227	100	4.28816	100	3.11984	100	2.06486	100	2.4202	100	1.32957	100	1.29705	100	-1.01779	6	0.817966	6	0.511066	6
chr1	308992	309274	AT1G01890_282	IR	1.09694	28	2.34846	28	1.16635	28	1.88952	28	0.740807	28	1.01631	28	1.72586	28	1.36094	28	-0.718614	2	0.404233	2	1.37769	2
chr1	309274	309347	AT1G01890.1-pre_trna	annot_tot	0.185773	7	0.875476	7	0.609133	7	1.07578	7	0.159494	7	0.388297	7	1.4335	7	0.976883	7	0	0	0	0	0	0
chr1	309352	310315	AT1G01900_963	IR	0.984337	96	1.46633	96	2.08906	96	2.79829	96	0.799392	96	1.26139	96	1.27563	96	1.37522	96	-0.735193	6	-0.673567	6	-0.338071	6
chr1	310315	313130	AT1G01900.1-protein_coding	annot_tot	4.58526	281	3.88222	281	6.20122	281	4.94817	281	4.39661	281	3.72939	281	2.14682	281	1.32352	281	-0.713154	17	-0.279798	17	0.617675	17
chr1	312130	313130	AT1G01900_lastKb	annot_lastKb	4.3508	100	4.24509	100	6.72489	100	5.52622	100	4.6521	100	4.11318	100	2.43072	100	1.06213	100	-0.639398	6	-0.372962	6	0.608866	6
chr1	313100	315902	AT1G01910.4-protein_coding	annot_tot	2.3983	281	2.19442	281	2.10576	281	2.16212	281	1.98804	281	2.20364	281	1.46716	281	1.57433	281	-0.732611	17	1.1237	17	1.44159	17
chr1	313100	314100	AT1G01910_lastKb	annot_lastKb	1.9147	100	1.79744	100	2.71002	100	2.76649	100	1.67762	100	1.61032	100	1.42661	100	1.25183	100	-0.791049	6	0.464701	6	0.309435	6
chr1	313209	315902	AT1G01910.3-protein_coding	annot_tot	2.46573	270	2.25954	270	2.17342	270	2.19943	270	2.06468	270	2.26897	270	1.50224	270	1.58067	270	-0.753638	16	1.21598	16	1.48812	16
chr1	313214	315902	AT1G01910.1-protein_coding	annot_tot	2.4719	269	2.26611	269	2.1797	269	2.20168	269	2.0717	269	2.27452	269	1.50611	269	1.57855	269	-0.753638	16	1.21598	16	1.48812	16
chr1	313228	315902	AT1G01910.2-protein_coding	annot_tot	2.47813	268	2.27228	268	2.18602	268	2.20378	268	2.07877	268	2.28011	268	1.50902	268	1.57724	268	-0.753638	16	1.21598	16	1.48812	16
chr1	313228	315902	AT1G01910.5-protein_coding	annot_tot	2.47813	268	2.27228	268	2.18602	268	2.20378	268	2.07877	268	2.28011	268	1.50902	268	1.57724	268	-0.753638	16	1.21598	16	1.48812	16
chr1	315903	316127	AT1G01920_224	IR	0.605168	22	0.660188	22	0.422869	22	0.69556	22	0.312501	22	0.471504	22	0.735182	22	0.42864	22	-0.689934	1	0.817302	1	2.27576	1
chr1	316127	319650	AT1G01920.2-protein_coding	annot_tot	2.00392	352	1.8385	352	1.98247	352	1.93775	352	1.65782	352	1.66114	352	1.43848	352	1.43332	338	-1.05344	21	0.95245	21	1.1018	21
chr1	316186	319644	AT1G01920.1-protein_coding	annot_tot	2.02256	346	1.84665	346	1.99557	346	1.95112	346	1.6735	346	1.67664	346	1.44854	346	1.43597	332	-1.05792	20	0.94605	20	1.01352	20
chr1	318650	319650	AT1G01920_lastKb	annot_lastKb	2.08251	100	1.93778	100	3.32005	100	3.15749	100	1.64413	100	1.89655	100	1.58307	100	1.27927	86	-0.929174	6	0.204933	6	0.184069	6
chr1	319651	319835	AT1G01930_184	IR	0.876717	19	0.438659	19	0.747207	19	1.68191	19	0.315453	19	0.347424	19	0.375251	19	0.534052	19	-0.724122	2	-0.318223	2	-0.0931528	2
chr1	319835	322860	AT1G01930.1-protein_coding	annot_tot	2.62666	302	2.44078	302	3.02932	302	3.09614	302	2.14244	302	2.31527	302	1.53455	302	1.41555	302	-0.991669	18	1.277	18	1.42926	18
chr1	319835	320835	AT1G01930_lastKb	annot_lastKb	2.36365	100	2.85151	100	5.43263	100	5.46539	100	1.95321	100	1.87769	100	2.14883	100	1.26341	100	-1.03053	6	0.432625	6	-0.187424	6
chr1	322861	323026	AT1G01940_165	IR	0.637456	17	1.11031	17	0.436083	17	1.16705	17	0.46663	17	0.851643	17	1.07179	17	0.674736	17	-1.15164	1	1.08077	1	2.74475	1
chr1	323026	324917	AT1G01940.1-protein_coding	annot_tot	2.51498	189	2.80995	189	3.33177	189	3.30525	189	2.08959	189	2.49062	189	1.60465	189	1.66636	189	-0.945219	12	1.05057	12	1.70629	12
chr1	323917	324917	AT1G01940_lastKb	annot_lastKb	2.70857	100	3.1469	100	4.89673	100	4.46519	100	2.56315	100	3.03427	100	2.15081	100	1.36764	100	-1.00881	6	0.54921	6	0.915459	6
chr1	324918	325378	AT1G01950_460	IR	0.627319	46	1.15239	46	0.959595	46	1.80497	46	0.481583	46	1.1673	46	0.526696	46	0.65217	46	0.300908	2	-0.370279	2	1.22189	2
chr1	325378	330619	AT1G01950.1-protein_coding	annot_tot	2.29959	524	2.26935	524	3.32666	524	3.26695	524	1.95604	524	2.15522	524	2.04474	524	1.41844	520	-0.804334	32	1.04202	32	0.0909205	32
chr1	325378	330619	AT1G01950.2-protein_coding	annot_tot	2.29959	524	2.26935	524	3.32666	524	3.26695	524	1.95604	524	2.15522	524	2.04474	524	1.41844	520	-0.804334	32	1.04202	32	0.0909205	32
chr1	325378	330619	AT1G01950.3-protein_coding	annot_tot	2.29959	524	2.26935	524	3.32666	524	3.26695	524	1.95604	524	2.15522	524	2.04474	524	1.41844	520	-0.804334	32	1.04202	32	0.0909205	32
chr1	329619	330619	AT1G01950_lastKb	annot_lastKb	2.65098	100	3.46189	100	9.14031	100	8.78364	100	2.14595	100	2.55943	100	1.93494	100	1.34944	100	-0.792668	6	-0.238753	6	-1.7457	6
chr1	330587	337582	AT1G01960.1-protein_coding	annot_tot	2.96396	700	2.63667	700	3.54702	700	3.49181	700	3.02795	700	2.78956	700	2.09272	700	1.45456	699	-0.832554	42	1.22451	42	0.215636	42
chr1	330587	331587	AT1G01960_lastKb	annot_lastKb	2.57481	100	3.44473	100	8.00165	100	7.66372	100	2.70653	100	2.70199	100	2.18778	100	1.47407	100	-0.957273	6	0.0370529	6	-1.73795	6
chr1	337583	338290	AT1G01970_707	IR	1.23937	70	1.68967	70	0.813331	70	1.30059	70	1.00649	70	1.25047	70	1.12794	70	1.46092	59	-1.07753	4	0.980928	4	3.2134	4
chr1	338290	340077	AT1G01970.1-protein_coding	annot_tot	2.82326	179	2.95221	179	3.63295	179	3.08943	179	2.64949	179	2.39393	179	2.02032	179	1.13744	179	-0.955377	12	0.838183	12	1.19709	12
chr1	339077	340077	AT1G01970_lastKb	annot_lastKb	2.64107	100	2.82332	100	5.07117	100	3.93419	100	2.68478	100	2.43795	100	2.05443	100	1.3737	100	-0.958403	7	0.438003	7	0.505677	7
chr1	340171	341999	AT1G01980.1-protein_coding	annot_tot	6.06959	183	4.73355	183	5.96193	183	4.68901	183	6.15159	183	4.82992	183	1.81311	183	1.81295	176	-0.785909	11	-0.263054	11	0.332234	11
chr1	340171	341171	AT1G01980_lastKb	annot_lastKb	4.26848	101	3.49072	101	3.58989	101	3.21178	101	3.88171	101	3.18766	101	1.54779	101	1.94363	94	-0.915157	6	-0.192123	6	0.28925	6
chr1	342000	343165	AT1G01990_1165	IR	0.836771	117	1.2859	117	1.99157	117	2.40083	117	0.715175	117	0.985677	117	1.02974	117	1.48236	117	-0.678204	7	-0.28009	7	0.759325	7
chr1	343165	344341	AT1G01990.1-protein_coding	annot_tot	3.94373	118	3.69569	118	3.85495	118	3.38643	118	3.15516	118	3.00108	118	1.69517	118	1.43241	118	-0.962378	7	1.67891	7	3.05726	7
chr1	343165	344165	AT1G01990_lastKb	annot_lastKb	4.21023	100	3.80569	100	4.37925	100	3.72614	100	3.35583	100	3.26946	100	1.84582	100	1.47628	100	-0.945993	6	1.67237	6	3.03541	6
chr1	344342	345811	AT1G02000_1469	IR	0.484863	147	1.03098	147	0.768667	147	1.27019	147	0.456096	147	0.672067	147	0.799382	147	1.18132	140	-0.277861	9	-0.201726	9	1.59925	9
chr1	345811	347592	AT1G02000.1-protein_coding	annot_tot	5.11134	179	4.91773	179	5.33776	179	4.86688	179	4.37949	179	3.82967	179	1.77765	179	1.48577	173	-0.709039	11	1.33893	11	3.04315	11
chr1	346592	347592	AT1G02000_lastKb	annot_lastKb	4.57125	100	4.45285	100	6.84409	100	6.18658	100	3.86411	100	3.38595	100	1.81083	100	1.28187	94	-0.80589	6	0.9913	6	3.08732	6
chr1	347593	347890	AT1G02010_297	IR	0.849856	29	1.34823	29	0.967404	29	1.38658	29	0.707156	29	1.06925	29	0.8787	29	1.28359	29	-0.664835	2	0.612145	2	3.21306	2
chr1	347890	352480	AT1G02010.1-protein_coding	annot_tot	2.00249	459	1.83222	459	2.09766	459	2.07255	459	1.77102	459	1.91115	459	1.77912	457	1.46469	459	-0.761452	28	0.879894	28	0.729776	28
chr1	351480	352480	AT1G02010_lastKb	annot_lastKb	1.828	100	1.89427	100	3.73239	100	3.42733	100	1.62768	100	1.61809	100	1.65569	100	1.53749	100	-0.880753	7	-0.122883	7	0.332798	7
chr1	352481	352636	AT1G02020_155	IR	0.336713	16	0.540059	16	1.05387	16	0.917175	16	0.275441	16	0.689921	16	0.577644	16	0.257351	12	-0.716767	1	-0.316894	1	1.12586	1
chr1	352636	354969	AT1G02020.1-protein_coding	annot_tot	4.51356	233	3.89294	233	5.83795	233	5.43198	233	3.95312	233	3.66347	233	2.01222	233	1.3221	233	-0.90732	14	1.11244	14	2.89871	14
chr1	352636	354969	AT1G02020.2-protein_coding	annot_tot	4.51356	233	3.89294	233	5.83795	233	5.43198	233	3.95312	233	3.66347	233	2.01222	233	1.3221	233	-0.90732	14	1.11244	14	2.89871	14
chr1	352636	353636	AT1G02020_lastKb	annot_lastKb	3.83992	100	3.64145	100	8.48376	100	7.47545	100	3.61908	100	3.48691	100	2.29605	100	0.819479	100	-1.04496	6	0.723549	6	2.32939	6
chr1	354970	355320	AT1G02030_350	IR	1.80819	35	1.93655	35	3.50528	35	3.08391	35	1.25412	35	1.88284	35	0.648847	35	1.51574	35	-0.675629	2	-0.471162	2	1.66746	2
chr1	355320	357258	AT1G02030.1-protein_coding	annot_tot	3.58618	194	2.63645	194	3.63053	194	3.92623	194	2.55398	194	2.13163	194	2.21053	194	1.57509	194	-0.579265	12	-0.883173	12	0.0303666	12
chr1	355320	356320	AT1G02030_lastKb	annot_lastKb	6.02151	100	4.00486	100	5.70833	100	5.93701	100	4.15674	100	3.32604	100	2.70865	100	1.41947	100	-0.746145	6	-0.684769	6	0.504639	6
chr1	357259	358103	AT1G02040_844	IR	0.992245	85	1.05768	85	1.10133	85	1.4902	85	0.92773	85	1.00696	85	0.673367	85	1.27875	85	-0.440634	5	-0.713452	5	0.0625491	5
chr1	358103	359078	AT1G02040_lastKb	annot_lastKb	7.76224	97	5.75747	97	7.38645	97	4.95812	97	6.49519	97	6.6102	97	1.96892	97	1.35763	97	-0.988189	6	-0.245585	6	-0.652017	6
chr1	358103	359078	AT1G02040.1-protein_coding	annot_tot	7.76224	97	5.75747	97	7.38645	97	4.95812	97	6.49519	97	6.6102	97	1.96892	97	1.35763	97	-0.988189	6	-0.245585	6	-0.652017	6
chr1	359116	360518	AT1G02050.1-protein_coding	annot_tot	6.49187	140	4.75208	140	6.61947	140	4.33382	140	5.69812	140	4.86441	140	2.72553	140	1.75248	140	-0.900431	8	0.119753	8	-1.08764	8
chr1	359116	360116	AT1G02050_lastKb	annot_lastKb	7.60987	100	5.4058	100	7.85919	100	4.96577	100	6.70814	100	5.58649	100	2.75751	100	1.86451	100	-0.955721	6	-0.0710286	6	-1.3025	6
chr1	360519	360917	AT1G02060_398	IR	2.17509	40	1.73891	40	2.39119	40	1.7197	40	1.66734	40	1.94981	40	2.50697	40	1.66405	40	-0.881175	3	0.224919	3	-0.168269	3
chr1	360917	363094	AT1G02060.1-protein_coding	annot_tot	4.00945	218	3.3211	218	1.9686	218	2.2502	218	3.20947	218	3.14276	218	1.93355	218	1.50262	218	-0.91148	13	1.44535	13	2.06751	13
chr1	360917	361917	AT1G02060_lastKb	annot_lastKb	3.44113	100	2.63886	100	2.3093	100	1.96227	100	2.72121	100	2.38803	100	1.88741	100	2.11708	100	-0.954765	6	1.07811	6	1.09853	6
chr1	363095	365208	AT1G02065_2113	IR	0.919472	211	1.48968	211	1.15876	211	1.56594	207	0.803993	211	1.10942	211	0.929862	211	1.21689	211	-0.448869	13	-0.859628	13	-0.2184	13
chr1	365208	367340	AT1G02065.1-protein_coding	annot_tot	5.04697	213	2.95196	213	4.14837	213	2.14179	206	4.62473	213	4.16528	213	1.65073	208	1.29339	205	-0.749815	13	-0.296331	13	0.310574	13
chr1	365566	367340	AT1G02065.2-protein_coding	annot_tot	5.90135	177	3.37508	177	4.79993	177	2.37707	177	5.39803	177	4.78743	177	1.72426	177	1.41376	176	-0.730508	11	-0.312583	11	0.397543	11
chr1	366340	367340	AT1G02065_lastKb	annot_lastKb	2.63426	100	1.65404	100	1.7705	100	1.13923	100	2.08307	100	1.90598	100	1.1401	100	1.13134	99	-0.725283	6	-0.348811	6	0.08843	6
chr1	367341	370256	AT1G02070_2915	IR	1.27857	292	1.61582	292	1.49377	292	2.05257	292	0.9444	292	1.19035	292	1.13517	292	1.25498	280	-0.700703	17	-1.03127	17	-1.16402	17
chr1	370256	370967	AT1G02070_lastKb	annot_lastKb	3.13459	71	2.72754	71	1.91836	71	1.57803	71	3.08122	71	2.37822	71	1.20968	71	0.877687	71	-0.563374	4	-0.159951	4	-0.0544284	4
chr1	370256	370967	AT1G02070.1-protein_coding	annot_tot	3.13459	71	2.72754	71	1.91836	71	1.57803	71	3.08122	71	2.37822	71	1.20968	71	0.877687	71	-0.563374	4	-0.159951	4	-0.0544284	4
chr1	370968	372063	AT1G02074_1095	IR	1.93654	110	1.62791	110	1.73685	110	1.53945	110	1.31571	110	1.75994	110	1.12048	110	1.36864	110	-0.846902	7	-0.657476	7	-0.555608	7
chr1	372063	372210	AT1G02074_lastKb	annot_lastKb	3.1891	14	3.62009	14	3.66172	14	2.74463	14	2.54351	14	2.50412	14	1.74001	14	0.78781	14	-1.07696	1	-0.560416	1	-0.884272	1
chr1	372063	372210	AT1G02074.1-protein_coding	annot_tot	3.1891	14	3.62009	14	3.66172	14	2.74463	14	2.54351	14	2.50412	14	1.74001	14	0.78781	14	-1.07696	1	-0.560416	1	-0.884272	1
chr1	372211	373500	AT1G02080_1289	IR	1.05799	129	1.4879	129	1.02729	129	1.64725	129	0.876749	126	1.07373	129	1.1127	124	1.11576	129	-0.337721	8	-0.273784	8	0.386304	8
chr1	373500	386847	AT1G02080.1-protein_coding	annot_tot	2.35637	1335	1.9287	1335	1.91049	1335	2.04667	1335	2.0855	1335	2.14276	1335	1.65522	1332	1.34189	1324	-0.735502	81	1.41536	81	-0.741759	81
chr1	385847	386847	AT1G02080_lastKb	annot_lastKb	1.87445	100	2.40782	100	6.70648	100	7.06755	100	1.30743	100	1.51935	100	1.20744	100	0.730276	99	-0.67455	6	-0.117713	6	-1.00743	6
chr1	386848	387276	AT1G02090_428	IR	1.86925	43	3.63282	43	9.67722	43	8.87537	43	1.77102	43	1.82022	43	2.41651	43	0.76549	42	-0.861296	2	-0.35202	2	-1.35228	2
chr1	387276	389647	AT1G02090.1-protein_coding	annot_tot	2.9721	237	2.9959	237	3.26051	237	3.36623	237	2.46796	237	2.40445	237	1.74512	237	1.25255	237	-0.84094	15	1.33035	15	1.57237	15
chr1	387276	388276	AT1G02090_lastKb	annot_lastKb	1.99086	100	2.85213	100	5.05712	100	4.9735	100	1.69995	100	1.85883	100	1.53026	100	0.746686	100	-0.855397	7	0.782344	7	0.0139706	7
chr1	387277	389647	AT1G02090.2-protein_coding	annot_tot	2.9721	237	2.9959	237	3.26051	237	3.36623	237	2.46796	237	2.40445	237	1.74512	237	1.25255	237	-0.84094	15	1.33035	15	1.57237	15
chr1	387280	389647	AT1G02090.3-protein_coding	annot_tot	2.9721	237	2.9959	237	3.26051	237	3.36623	237	2.46796	237	2.40445	237	1.74512	237	1.25255	237	-0.84094	15	1.33035	15	1.57237	15
chr1	389648	389811	AT1G02100_163	IR	0.608314	17	0.94088	17	0.342026	17	1.05347	17	0.314543	17	0.646074	17	1.0951	17	1.38515	17	-0.391422	1	1.21829	1	3.1878	1
chr1	389811	392816	AT1G02100.1-protein_coding	annot_tot	1.94393	301	2.01787	301	2.71695	301	2.82658	301	1.5762	301	1.91476	301	1.43547	301	1.10661	300	-0.823172	18	1.19328	18	1.49809	18
chr1	389820	392796	AT1G02100.2-protein_coding	annot_tot	1.95851	298	2.02852	298	2.73959	298	2.84434	298	1.5893	298	1.92622	298	1.43885	298	1.11073	297	-0.823172	18	1.19328	18	1.49809	18
chr1	389822	392811	AT1G02100.3-protein_coding	annot_tot	1.95175	299	2.01927	299	2.73188	299	2.83564	299	1.58261	299	1.92108	299	1.43624	299	1.11089	298	-0.823172	18	1.19328	18	1.49809	18
chr1	391816	392816	AT1G02100_lastKb	annot_lastKb	1.53944	100	2.30303	100	4.74507	100	5.0237	100	1.11293	100	1.57649	100	1.74151	100	1.00146	100	-0.887237	6	0.365762	6	0.598095	6
chr1	392938	395554	AT1G02110.1-protein_coding	annot_tot	4.42664	262	5.53725	262	12.1676	262	10.3454	262	4.88186	262	4.71588	262	1.80915	262	1.39971	262	-0.933651	16	0.58312	16	2.40341	16
chr1	394554	395554	AT1G02110_lastKb	annot_lastKb	4.15574	100	5.62826	100	13.5806	100	10.2946	100	4.86599	100	4.82764	100	1.67021	100	1.48896	100	-1.09167	6	0.299179	6	1.80666	6
chr1	395555	395760	AT1G02120_205	IR	1.83915	20	2.11121	20	1.89212	20	3.21252	20	1.38382	20	2.48233	20	1.33683	20	1.2215	20	-0.472593	1	0.737331	1	3.36156	1
chr1	395760	399897	AT1G02120.1-protein_coding	annot_tot	2.54413	414	2.58485	414	3.68131	414	3.80524	414	2.34717	414	2.54604	414	1.66986	414	1.52	414	-0.737526	25	1.15478	25	0.678675	25
chr1	398897	399897	AT1G02120_lastKb	annot_lastKb	3.10612	100	4.42098	100	10.1356	100	9.99431	100	2.90102	100	3.32493	100	2.13563	100	1.12389	100	-0.953777	6	0.241313	6	-0.713939	6
chr1	400034	401882	AT1G02130.1-protein_coding	annot_tot	1.95413	185	2.5994	185	3.93601	185	4.48463	185	1.53668	185	1.88092	185	1.25507	173	1.29248	183	-0.765631	11	1.04926	11	1.49257	11
chr1	400034	401034	AT1G02130_lastKb	annot_lastKb	2.35807	100	3.14874	100	6.27137	100	6.90922	100	2.02255	100	2.16004	100	1.18367	100	1.20197	98	-0.779057	6	0.788435	6	0.643203	6
chr1	401883	402692	AT1G02136_809	IR	1.98769	81	2.21982	81	1.87773	81	2.84628	81	1.37254	81	1.74494	81	0.888683	78	1.5019	81	-0.899162	5	-0.0956501	5	0.907494	5
chr1	402692	402961	AT1G02136.1-pseudogene	annot_tot	9.17626	27	6.46879	27	13.8883	27	8.90356	27	8.54862	27	7.03865	27	2.97807	27	2.53062	27	-0.716765	2	0.048956	2	0.682273	2
chr1	402962	403189	AT1G02140_227	IR	2.05476	22	2.79117	22	4.12297	22	3.7806	22	1.2874	22	1.91375	22	1.89047	22	1.39371	22	-0.689222	1	0.507903	1	0.926875	1
chr1	403189	404456	AT1G02140.1-protein_coding	annot_tot	2.44918	127	2.91313	127	2.50624	127	2.34216	127	1.68787	127	1.88296	127	1.98777	127	1.19673	127	-0.754632	8	1.34314	8	2.66426	8
chr1	403189	404189	AT1G02140_lastKb	annot_lastKb	2.18345	100	2.73446	100	2.61941	100	2.30597	100	1.57655	100	1.81279	100	2.098	100	1.13382	100	-0.887095	6	1.31029	6	2.508	6
chr1	404599	408619	AT1G02145.1-protein_coding	annot_tot	2.13716	402	1.88774	402	2.36748	402	2.13995	402	1.76122	402	1.90174	402	1.56403	402	1.33913	392	-0.831587	25	1.18555	25	1.56237	25
chr1	404599	408619	AT1G02145.2-protein_coding	annot_tot	2.13716	402	1.88774	402	2.36748	402	2.13995	402	1.76122	402	1.90174	402	1.56403	402	1.33913	392	-0.831587	25	1.18555	25	1.56237	25
chr1	404599	408619	AT1G02145.3-protein_coding	annot_tot	2.13716	402	1.88774	402	2.36748	402	2.13995	402	1.76122	402	1.90174	402	1.56403	402	1.33913	392	-0.831587	25	1.18555	25	1.56237	25
chr1	404599	408619	AT1G02145.4-protein_coding	annot_tot	2.13716	402	1.88774	402	2.36748	402	2.13995	402	1.76122	402	1.90174	402	1.56403	402	1.33913	392	-0.831587	25	1.18555	25	1.56237	25
chr1	407619	408619	AT1G02145_lastKb	annot_lastKb	2.48997	100	2.61067	100	5.66618	100	4.6911	100	2.08954	100	2.32257	100	2.335	100	1.18234	100	-0.798462	6	0.362479	6	1.1413	6
chr1	408621	410611	AT1G02150.1-protein_coding	annot_tot	3.84859	200	4.08698	200	6.89739	200	5.6942	200	3.22421	200	3.29747	200	2.23663	200	1.52646	200	-0.876977	12	1.07321	12	2.4228	12
chr1	409611	410611	AT1G02150_lastKb	annot_lastKb	3.3059	101	3.81352	101	9.57705	101	7.71545	101	2.56686	101	2.91744	101	2.19815	101	1.82421	101	-1.01182	6	0.483263	6	2.05005	6
chr1	410747	411597	AT1G02160_lastKb	annot_lastKb	2.61029	85	3.99567	85	4.71084	85	5.84833	85	1.77596	85	2.37742	85	1.54711	85	1.32936	85	-0.90361	5	0.854426	5	2.2698	5
chr1	410747	411597	AT1G02160.1-protein_coding	annot_tot	2.61029	85	3.99567	85	4.71084	85	5.84833	85	1.77596	85	2.37742	85	1.54711	85	1.32936	85	-0.90361	5	0.854426	5	2.2698	5
chr1	410747	411597	AT1G02160.2-protein_coding	annot_tot	2.61029	85	3.99567	85	4.71084	85	5.84833	85	1.77596	85	2.37742	85	1.54711	85	1.32936	85	-0.90361	5	0.854426	5	2.2698	5
chr1	411598	411778	AT1G02170_180	IR	1.08367	18	1.73636	18	1.5559	18	1.97917	18	0.74104	18	1.06011	18	2.09052	18	1.74631	18	-1.2991	1	0.861993	1	2.70884	1
chr1	411778	413554	AT1G02170.1-protein_coding	annot_tot	4.64849	178	4.30119	178	5.3849	178	4.20159	178	4.21989	178	4.24821	178	1.61184	178	1.3861	178	-0.825369	11	1.43549	11	2.66746	11
chr1	412554	413554	AT1G02170_lastKb	annot_lastKb	3.83621	100	3.2854	100	5.72045	100	4.07418	100	3.70781	100	3.77092	100	1.55138	100	1.16856	100	-0.832217	7	1.21373	7	2.40322	7
chr1	413521	414645	AT1G02180.1-protein_coding	annot_tot	3.57078	113	4.15262	113	6.8517	113	7.30749	113	2.54388	113	2.96255	113	1.3326	113	1.52312	113	-0.851199	7	0.638595	7	1.68001	7
chr1	413521	414521	AT1G02180_lastKb	annot_lastKb	3.86812	101	4.39116	101	7.54919	101	8.0089	101	2.76292	101	3.16075	101	1.34713	101	1.60526	101	-0.851199	7	0.638595	7	1.68001	7
chr1	414646	415078	AT1G02190_432	IR	0.745971	43	1.07032	43	0.677225	43	1.15292	43	0.393561	43	0.817875	43	0.661699	43	0.778465	43	-0.516891	3	-0.78497	3	0.419113	3
chr1	415078	418010	AT1G02190.1-protein_coding	annot_tot	6.31522	293	4.53664	293	4.05655	293	3.70857	293	5.57606	293	4.95794	293	1.76014	293	1.6832	293	-0.359512	18	-0.489472	18	-1.27349	18
chr1	415078	418010	AT1G02190.2-protein_coding	annot_tot	6.31522	293	4.53664	293	4.05655	293	3.70857	293	5.57606	293	4.95794	293	1.76014	293	1.6832	293	-0.359512	18	-0.489472	18	-1.27349	18
chr1	417010	418010	AT1G02190_lastKb	annot_lastKb	3.57179	100	3.0231	100	2.4944	100	2.16067	100	3.79184	100	2.72196	100	1.66163	100	1.53473	100	-0.614937	6	-0.581116	6	-1.19358	6
chr1	418011	418766	AT1G02205_755	IR	2.35149	76	2.61422	76	2.84347	76	2.95668	76	1.61902	76	2.19767	76	1.57918	76	1.14852	75	-0.75464	4	-0.77229	4	-1.38834	4
chr1	418766	422438	AT1G02205.2-protein_coding	annot_tot	3.61641	367	3.14699	367	3.3243	367	2.87964	367	3.26835	367	3.2474	367	2.07691	367	1.26327	367	-0.796884	22	-0.671381	22	-1.07399	22
chr1	418766	422437	AT1G02205.1-protein_coding	annot_tot	3.61641	367	3.14699	367	3.3243	367	2.87964	367	3.26835	367	3.2474	367	2.07691	367	1.26327	367	-0.796884	22	-0.671381	22	-1.07399	22
chr1	421438	422438	AT1G02205_lastKb	annot_lastKb	2.82127	100	2.69401	100	2.40282	100	1.9782	100	2.59488	100	2.58273	100	2.23597	100	1.61635	100	-0.856978	6	-0.602938	6	-1.06559	6
chr1	422439	422673	AT1TE01370_234	IR	1.56875	24	1.40441	24	0.866111	24	0.893038	24	1.07973	24	1.36828	24	0.863714	24	0.953577	24	-0.281314	2	-0.790751	2	-0.297837	2
chr1	424056	427547	AT1G02210_3491	IR	1.33448	349	1.24062	332	1.10067	338	1.38681	343	0.737794	349	0.978133	349	0.724414	299	0.895966	328	-0.328911	20	-0.748893	20	-0.256791	20
chr1	427547	427811	AT1G02210_lastKb	annot_lastKb	2.02974	27	2.51488	27	1.61692	27	2.38859	27	1.90429	27	1.89218	27	0.816647	27	0.698525	27	-0.509773	2	-1.01987	2	-0.171154	2
chr1	427547	427811	AT1G02210.1-protein_coding	annot_tot	2.02974	27	2.51488	27	1.61692	27	2.38859	27	1.90429	27	1.89218	27	0.816647	27	0.698525	27	-0.509773	2	-1.01987	2	-0.171154	2
chr1	427812	428813	AT1G02220_1001	IR	1.33942	100	1.12394	100	1.09457	100	1.81407	100	1.3086	100	1.36181	100	1.2081	100	1.51764	100	-0.320887	6	-0.872851	6	-0.632442	6
chr1	428813	430647	AT1G02220.1-protein_coding	annot_tot	3.4055	183	2.95131	183	3.31895	183	4.55633	183	2.78905	183	2.38829	183	2.04579	183	1.25963	183	-0.449876	11	-0.613809	11	0.815504	11
chr1	428813	429813	AT1G02220_lastKb	annot_lastKb	3.14575	100	3.02617	100	4.04104	100	5.72365	100	2.88398	100	2.55111	100	2.33236	100	1.19393	100	-0.46779	6	-0.821677	6	0.349471	6
chr1	430648	431309	AT1TE01390_661	IR	0.876322	66	0.847752	66	1.07846	66	1.07662	66	0.545764	66	0.719442	66	0.857213	66	0.92496	66	0.37716	4	-0.695578	4	0.83609	4
chr1	432074	432994	AT1TE01405_920	IR	0.724917	92	0.506919	92	0.321006	88	0.3525	86	0.651479	92	1.18539	92	1.56214	89	1.31573	92	1.50251	5	-0.781047	5	-0.585185	5
chr1	433030	433819	AT1G02228.1-transposable_element_gene	annot_tot	0.538506	79	0.554862	74	0.309736	79	0.355627	79	0.596227	75	0.573668	79	0.715571	56	0.50882	75	1.20974	5	-0.472641	5	-0.840391	5
chr1	433838	435173	AT1G02230_1335	IR	0.820727	134	1.08846	134	1.08732	134	1.72051	134	0.615674	134	0.765417	134	0.844912	134	0.87519	131	0.322237	8	-0.960467	8	-0.824269	8
chr1	435173	436776	AT1G02230.1-protein_coding	annot_tot	2.70841	160	2.32685	160	2.77761	160	4.57953	160	2.08013	160	1.97165	160	1.9054	160	1.3149	160	-0.575419	10	-0.741553	10	0.146896	10
chr1	435173	436173	AT1G02230_lastKb	annot_lastKb	2.57543	100	2.51629	100	3.37626	100	5.21679	100	2.05781	100	1.91264	100	1.87883	100	1.40017	100	-0.604629	6	-0.64004	6	-0.21533	6
chr1	436777	437950	AT1G02250_1173	IR	0.954268	117	0.972152	117	0.509799	117	1.21547	117	0.841235	117	0.958653	117	1.18773	117	0.782895	117	-0.584434	7	-1.00553	7	-0.624335	7
chr1	437950	439559	AT1G02250.1-protein_coding	annot_tot	2.62813	161	2.21115	161	1.85298	161	1.94888	161	2.15079	161	2.07896	161	1.98381	159	1.20432	161	-0.786053	9	-0.712591	9	-1.24367	9
chr1	437950	438950	AT1G02250_lastKb	annot_lastKb	2.19893	100	1.8863	100	1.36785	100	1.7267	100	1.80925	100	1.9437	100	2.46769	100	1.06543	100	-0.710983	6	-0.74779	6	-1.16256	6
chr1	439560	440440	AT1G02260_880	IR	1.28774	88	1.44294	88	2.04111	88	2.08229	88	0.897439	88	1.11572	88	1.25281	88	1.23328	88	-0.138372	6	-0.658575	6	-0.266446	6
chr1	440440	442877	AT1G02260.1-protein_coding	annot_tot	3.05332	244	2.58645	244	3.30359	244	2.64489	244	2.47855	244	2.62123	244	1.55761	244	1.48941	244	-0.80923	14	0.466265	14	0.576091	14
chr1	440440	441440	AT1G02260_lastKb	annot_lastKb	3.03243	100	2.57328	100	4.50668	100	3.01557	100	2.63307	100	2.73583	100	1.48867	100	1.393	100	-0.755589	6	-0.252602	6	-0.214847	6
chr1	442878	443148	AT1G02270_270	IR	0.642177	27	0.705893	27	0.570677	27	0.931477	27	0.315568	27	0.704687	27	0.939464	26	0.706695	27	-0.464944	2	0.486101	2	1.70689	2
chr1	443148	446235	AT1G02270.1-protein_coding	annot_tot	1.97536	309	1.87876	309	2.33519	309	2.21584	309	1.68448	309	1.56252	309	1.17249	305	1.26604	307	-0.617313	19	0.956135	19	1.18479	19
chr1	443148	444148	AT1G02270_lastKb	annot_lastKb	1.58278	100	1.64484	100	3.541	100	3.26562	100	1.22986	100	1.3069	100	1.04293	99	1.26617	100	-0.526792	6	0.0733141	6	0.266908	6
chr1	446236	448462	AT1G02280_2226	IR	0.964774	219	1.07688	215	1.99138	223	2.40532	221	0.664184	221	0.881566	223	1.03672	223	0.869071	216	-0.312395	13	-0.530964	13	0.134701	13
chr1	448462	450425	AT1G02280.1-protein_coding	annot_tot	1.91965	196	1.94168	196	3.1757	196	2.00921	196	1.45973	196	1.77451	196	1.33515	196	1.25656	196	-0.806922	12	1.08953	12	1.60964	12
chr1	448462	449462	AT1G02280_lastKb	annot_lastKb	1.82553	100	1.93716	100	4.68063	100	2.60188	100	1.61592	100	1.79449	100	1.65371	100	1.30642	100	-0.888243	6	0.589103	6	0.839536	6
chr1	448468	450426	AT1G02280.2-protein_coding	annot_tot	1.91965	196	1.94168	196	3.1757	196	2.00921	196	1.45973	196	1.77451	196	1.33515	196	1.25656	196	-0.806922	12	1.08953	12	1.60964	12
chr1	450526	452737	AT1G02290.1-protein_coding	annot_tot	2.39375	221	2.11275	221	1.8533	221	1.96912	221	1.73836	221	1.98616	221	1.79678	221	1.27501	216	-0.908148	13	1.15533	13	1.85306	13
chr1	450526	451526	AT1G02290_lastKb	annot_lastKb	2.67822	100	2.64805	100	3.01188	100	2.7047	100	1.81042	100	2.04688	100	2.11913	100	1.31017	95	-1.11661	6	0.906924	6	1.13634	6
chr1	452738	453287	AT1G02300_549	IR	0.60348	55	0.734285	55	0.258016	40	0.594189	55	0.423078	55	0.429648	55	0.26269	48	1.06082	55	0.0472384	4	0.772832	4	2.15839	4
chr1	453287	455463	AT1G02300.1-protein_coding	annot_tot	2.20484	218	1.98271	218	3.25129	218	3.44992	218	1.94207	218	2.10714	218	1.55903	216	1.02502	218	-0.848867	13	1.0874	13	1.50022	13
chr1	454463	455463	AT1G02300_lastKb	annot_lastKb	2.45282	100	2.48687	100	4.79643	100	5.15549	100	1.85508	100	2.05964	100	1.81809	100	1.04724	100	-0.93197	7	0.713791	7	0.884253	7
chr1	455464	455687	AT1G02305_223	IR	1.04427	22	1.0446	22	0.808297	22	1.77072	22	0.28312	22	0.809372	22	1.2213	22	1.08288	22	-0.647237	1	0.253645	1	2.34825	1
chr1	455687	458164	AT1G02305.1-protein_coding	annot_tot	2.03601	248	1.75843	248	2.11887	248	2.11795	248	1.75951	248	1.70909	248	0.997965	248	1.01862	242	-0.887715	15	1.12325	15	1.30113	15
chr1	457164	458164	AT1G02305_lastKb	annot_lastKb	2.33331	100	2.06709	100	3.79926	100	3.43651	100	2.0819	100	2.02247	100	1.09719	100	1.01304	100	-0.908961	6	0.557287	6	0.124948	6
chr1	458132	460696	AT1G02310.1-protein_coding	annot_tot	2.2358	256	2.25838	256	3.52028	256	3.51671	256	1.69534	256	1.85395	256	1.4619	256	1.48659	256	-0.474839	15	-0.444752	15	-0.182865	15
chr1	458132	459132	AT1G02310_lastKb	annot_lastKb	2.68318	100	3.61142	100	6.3111	100	6.54717	100	1.93441	100	2.24713	100	2.44393	100	1.70017	100	-0.827627	6	-0.38237	6	-0.438412	6
chr1	461653	461827	AT1G02320_174	IR	0.575531	17	0.948089	17	0.914921	17	0.934211	17	0.279978	17	0.805961	17	0.908696	17	1.40786	17	-0.529406	1	-0.683385	1	0.239037	1
chr1	461827	461974	AT1G02320_lastKb	annot_lastKb	1.72149	15	2.18577	15	3.25932	15	3.06046	15	1.41418	15	1.59387	15	0.999049	15	1.33823	15	-0.155366	1	0.198549	1	0.563255	1
chr1	461827	461974	AT1G02320.1-protein_coding	annot_tot	1.72149	15	2.18577	15	3.25932	15	3.06046	15	1.41418	15	1.59387	15	0.999049	15	1.33823	15	-0.155366	1	0.198549	1	0.563255	1
chr1	462074	463612	AT1G02330.1-protein_coding	annot_tot	2.30809	154	2.22331	154	2.04607	154	2.30453	154	1.44117	154	1.67025	154	1.70341	142	1.12403	149	-0.588232	9	1.40818	9	2.61141	9
chr1	462074	463074	AT1G02330_lastKb	annot_lastKb	2.33392	100	2.42804	100	2.695	100	2.97889	100	1.6976	100	1.83609	100	1.64591	88	0.845195	95	-0.78397	6	1.37848	6	2.33526	6
chr1	463613	463854	AT1G02335_241	IR	0.371545	24	0.56687	24	0.421951	24	0.611449	24	0.178731	24	0.649473	24	1.11128	24	1.29365	24	-0.514666	2	0.254751	2	2.28904	2
chr1	463854	464924	AT1G02335.1-protein_coding	annot_tot	2.23159	107	1.84022	107	1.56365	107	1.89841	107	1.50527	107	1.28672	107	1.29318	107	0.876832	100	-0.553542	6	-0.510905	6	0.385073	6
chr1	463854	464854	AT1G02335_lastKb	annot_lastKb	2.28377	100	1.86669	100	1.59558	100	1.90434	100	1.53601	100	1.30801	100	1.29788	100	0.86515	93	-0.553542	6	-0.510905	6	0.385073	6
chr1	464925	465717	AT1G02340_792	IR	1.06996	79	1.67249	79	1.18926	79	1.8374	79	1.05398	79	1.35097	79	0.756107	75	1.24453	74	-0.538734	5	-0.522052	5	0.47248	5
chr1	465717	467844	AT1G02340.1-protein_coding	annot_tot	2.01821	213	1.61293	213	0.981132	213	1.37995	213	1.22736	213	1.5373	213	1.05564	213	1.2933	208	-0.72155	13	0.301409	13	2.10008	13
chr1	465717	466717	AT1G02340_lastKb	annot_lastKb	2.4875	100	1.62707	100	1.25544	100	1.78704	100	1.51662	100	1.8605	100	0.982985	100	1.21091	95	-0.788472	6	0.377781	6	1.73464	6
chr1	467845	469817	AT1G02350_1972	IR	0.673937	197	0.926093	197	0.64441	197	1.16638	197	0.463523	188	0.543447	197	0.627703	181	0.735668	194	-0.295877	12	-0.870686	12	0.0912974	12
chr1	469817	470693	AT1G02350_lastKb	annot_lastKb	2.31442	88	1.93948	88	2.37864	88	3.21066	88	1.28339	88	1.4952	88	1.32633	88	1.79289	88	-0.623164	5	1.03867	5	3.12894	5
chr1	469817	470693	AT1G02350.1-protein_coding	annot_tot	2.31442	88	1.93948	88	2.37864	88	3.21066	88	1.28339	88	1.4952	88	1.32633	88	1.79289	88	-0.623164	5	1.03867	5	3.12894	5
chr1	470694	471989	AT1G02360_1295	IR	1.59371	129	1.71118	129	1.52235	129	2.08394	129	0.937896	129	1.05524	129	0.886691	102	1.38935	129	-0.559945	8	0.414099	8	2.45721	8
chr1	471989	473160	AT1G02360.1-protein_coding	annot_tot	3.06128	117	3.11497	117	4.57784	117	4.00248	117	2.00641	117	2.03726	117	1.44446	117	1.1427	104	-0.651054	7	-0.728657	7	0.461377	7
chr1	471989	472989	AT1G02360_lastKb	annot_lastKb	2.99218	100	3.02494	100	4.56046	100	3.91682	100	2.00668	100	2.11345	100	1.46754	100	1.04081	87	-0.606033	6	-0.688052	6	0.658376	6
chr1	473161	474080	AT1TE01530_919	IR	0.816458	92	0.84864	92	0.700999	92	1.12391	92	0.613796	92	0.781418	92	0.392511	92	1.02861	92	-0.161246	6	-0.613984	6	-0.0767763	6
chr1	474177	474499	AT1G02370_322	IR	1.12238	32	0.900098	32	0.46031	32	0.748221	32	0.510485	32	0.786995	32	0.484808	32	0.85822	32	-0.219504	2	0.193025	2	1.30228	2
chr1	474499	476511	AT1G02370.1-protein_coding	annot_tot	3.16979	202	2.98832	202	3.27566	202	3.48827	202	2.37021	202	2.3015	202	1.3968	202	1.24326	202	-0.575821	12	0.902527	12	1.63394	12
chr1	475511	476511	AT1G02370_lastKb	annot_lastKb	3.02264	101	2.83299	101	4.66883	101	4.63749	101	2.38301	101	2.08373	101	1.23339	101	1.38904	101	-0.88569	6	0.408526	6	1.18552	6
chr1	476512	476999	AT1G02380_487	IR	0.465722	48	0.80562	48	0.814628	48	1.16055	48	0.357462	48	0.307402	48	0.440109	36	0.525042	48	-0.300824	3	-0.083467	3	0.785198	3
chr1	476999	478971	AT1G02380.1-protein_coding	annot_tot	1.86461	198	1.62122	198	1.64351	198	1.89213	198	1.12862	198	1.3949	198	1.3897	197	1.06979	198	-0.500722	12	0.650197	12	1.22622	12
chr1	477971	478971	AT1G02380_lastKb	annot_lastKb	2.06067	101	1.61096	101	1.90121	101	2.13354	101	1.28343	101	1.6839	101	1.1713	101	1.03086	101	-0.550591	6	0.288725	6	0.753762	6
chr1	478972	480851	AT1G02390_1879	IR	1.05831	188	1.04834	188	0.613662	188	1.1475	188	0.81015	188	0.997888	188	1.06469	188	0.946293	188	-0.455655	12	-0.766011	12	-0.71002	12
chr1	480851	483292	AT1G02390.1-protein_coding	annot_tot	3.02291	245	2.71119	233	2.80694	244	2.61715	245	2.75097	245	2.42465	245	1.19127	244	1.04265	236	-0.738144	14	-0.439135	14	-0.704109	14
chr1	482292	483292	AT1G02390_lastKb	annot_lastKb	4.25234	100	3.94358	100	4.88171	100	4.65104	100	4.40295	100	4.02387	100	1.6722	100	1.24135	100	-0.740674	6	-0.413612	6	-1.15484	6
chr1	483293	483763	AT1G02391_470	IR	0.393943	47	0.503305	47	0.329898	47	0.28758	47	0.2703	45	0.416623	47	1.03519	47	0.733334	47	-0.0724683	3	-0.694574	3	0.0767681	3
chr1	483763	483919	AT1G02391_lastKb	annot_lastKb	0.726578	15	0.821196	15	0.891549	15	1.25508	15	0.528848	15	0.828367	15	0.906625	15	1.41911	15	-0.333543	1	-1.34024	1	-0.478863	1
chr1	483763	483919	AT1G02391.1-protein_coding	annot_tot	0.726578	15	0.821196	15	0.891549	15	1.25508	15	0.528848	15	0.828367	15	0.906625	15	1.41911	15	-0.333543	1	-1.34024	1	-0.478863	1
chr1	483920	486800	AT1G02400_2880	IR	0.691487	288	0.762211	288	0.608457	287	0.912314	288	0.354401	288	0.69358	288	0.65669	266	0.99968	282	-0.143437	18	-0.765873	18	-0.122246	18
chr1	486800	489577	AT1G02400.1-protein_coding	annot_tot	1.66527	278	1.74194	278	1.45257	278	2.27036	278	1.10589	278	1.27084	278	0.955575	278	0.998679	274	-0.178511	17	-0.542849	17	0.748779	17
chr1	488577	489577	AT1G02400_lastKb	annot_lastKb	2.07942	100	2.59228	100	2.5603	100	3.84103	100	1.52837	100	1.80891	100	1.16717	100	0.961758	100	-0.207682	7	-0.87217	7	0.060908	7
chr1	489578	489978	AT1G02405_400	IR	0.967566	40	0.945295	40	0.585079	40	1.15854	40	0.846157	40	0.850093	40	1.24276	40	1.38005	40	-0.786579	2	-0.985384	2	0.114908	2
chr1	489978	490505	AT1G02405_lastKb	annot_lastKb	6.47284	53	3.82153	53	4.63328	53	3.48836	53	4.44808	53	3.51875	53	2.45133	53	1.16016	53	-0.186016	3	-0.560805	3	0.61218	3
chr1	489978	490505	AT1G02405.1-protein_coding	annot_tot	6.47284	53	3.82153	53	4.63328	53	3.48836	53	4.44808	53	3.51875	53	2.45133	53	1.16016	53	-0.186016	3	-0.560805	3	0.61218	3
chr1	490506	490924	AT1G02410_418	IR	1.04682	42	1.12207	42	0.601397	34	0.868902	42	0.677149	42	0.795084	42	0.738755	42	0.674014	36	-0.459739	2	-0.329828	2	1.30428	2
chr1	490924	492926	AT1G02410.1-protein_coding	annot_tot	2.0565	200	1.78181	200	1.24865	200	1.36804	200	1.41202	200	1.42838	200	1.21437	200	1.33675	200	-0.127811	13	0.874392	13	1.26948	13
chr1	491926	492926	AT1G02410_lastKb	annot_lastKb	1.519	100	1.46712	100	1.49334	100	1.51479	100	0.982483	100	1.02178	100	0.908386	100	1.27389	100	0.196017	6	0.222186	6	0.250819	6
chr1	492927	493682	AT1G02420_755	IR	1.38596	76	1.44822	76	0.839015	76	1.07215	76	0.493282	76	0.891185	76	1.58092	76	1.25676	76	-0.434617	4	-0.199226	4	1.33445	4
chr1	493682	495158	AT1G02420.1-protein_coding	annot_tot	2.60461	147	2.48969	147	1.53931	147	1.64027	147	2.28128	147	2.09243	147	1.66972	147	1.47133	147	-0.849985	9	1.22774	9	1.8654	9
chr1	494158	495158	AT1G02420_lastKb	annot_lastKb	2.41133	100	2.38882	100	1.7579	100	1.62629	100	2.3663	100	2.19776	100	1.39427	100	1.5783	100	-0.977319	6	1.05374	6	1.55395	6
chr1	495049	496062	AT1G02430.1-protein_coding	annot_tot	2.18556	102	1.78563	102	2.19277	102	1.72739	102	1.79221	102	1.7419	102	1.36952	102	0.943499	101	-0.903594	6	-0.0491056	6	0.0853954	6
chr1	495049	496049	AT1G02430_lastKb	annot_lastKb	2.20079	100	1.7858	100	2.17412	100	1.71801	100	1.8069	100	1.74845	100	1.37182	100	0.942506	99	-0.903594	6	-0.0491056	6	0.0853954	6
chr1	496063	496585	AT1G02440_522	IR	1.07772	52	1.45194	52	2.24751	52	1.58742	52	1.07804	52	1.01341	52	1.3508	52	0.443295	52	-0.974495	3	-0.113465	3	-0.0687106	3
chr1	496585	497479	AT1G02440_lastKb	annot_lastKb	1.96279	89	1.43293	89	1.94523	89	1.84791	89	1.26963	89	1.19792	89	1.0622	89	1.67857	89	-0.789886	5	-0.650076	5	-0.432546	5
chr1	496585	497479	AT1G02440.1-protein_coding	annot_tot	1.96279	89	1.43293	89	1.94523	89	1.84791	89	1.26963	89	1.19792	89	1.0622	89	1.67857	89	-0.789886	5	-0.650076	5	-0.432546	5
chr1	497480	497975	AT1G02450_495	IR	0.775292	50	0.539293	50	0.65994	50	0.740498	50	0.584083	50	0.713357	50	1.54874	50	0.908818	50	-0.30287	3	-0.370092	3	-0.418698	3
chr1	497975	498516	AT1G02450_lastKb	annot_lastKb	2.81526	54	2.26748	54	2.1517	54	2.22232	54	2.18068	54	1.66105	54	1.49148	54	2.67666	54	-0.491333	4	-0.690109	4	-0.621609	4
chr1	497975	498516	AT1G02450.1-protein_coding	annot_tot	2.81526	54	2.26748	54	2.1517	54	2.22232	54	2.18068	54	1.66105	54	1.49148	54	2.67666	54	-0.491333	4	-0.690109	4	-0.621609	4
chr1	498517	499076	AT1TE01610_559	IR	0.620348	56	0.558116	56	0.644607	56	0.938724	56	0.371453	56	0.586408	56	0.598863	56	1.73515	56	0.0195587	3	-1.18679	3	-0.708614	3
chr1	501972	504672	AT1G02460_2700	IR	1.09629	270	0.881799	270	0.660814	268	0.908235	270	0.790443	270	0.956361	270	1.09511	260	0.971194	270	-0.4479	16	-0.595637	16	-0.469742	16
chr1	504672	507204	AT1G02460.1-protein_coding	annot_tot	3.02639	251	2.58665	250	4.05039	253	3.46263	253	2.54692	253	2.49598	253	1.28468	250	1.17456	251	-0.616662	14	-0.714589	14	-0.775427	14
chr1	504672	505672	AT1G02460_lastKb	annot_lastKb	2.96927	100	3.01759	100	4.75525	100	5.00343	100	2.5937	100	2.34254	100	1.60552	100	1.38363	100	-0.50834	6	-0.812943	6	-1.35006	6
chr1	507205	511764	AT1G02470_4559	IR	1.01347	456	0.833343	448	0.681152	450	0.81934	449	0.679358	456	0.954685	456	0.753071	437	0.888985	432	-0.417723	28	-0.629281	28	-0.610797	28
chr1	511764	513624	AT1G02470.1-protein_coding	annot_tot	1.28842	186	1.26652	186	1.53072	186	1.88625	186	0.861194	186	0.900658	186	0.916066	186	0.684204	172	-0.080056	11	-0.209435	11	0.0998207	11
chr1	511764	513611	AT1G02470.2-protein_coding	annot_tot	1.28735	185	1.25879	185	1.52328	185	1.87218	185	0.858544	185	0.901029	185	0.907815	185	0.68369	171	-0.080056	11	-0.209435	11	0.0998207	11
chr1	511764	512764	AT1G02470_lastKb	annot_lastKb	0.946202	100	0.853064	100	0.609548	100	1.11123	100	0.609937	100	0.720568	100	0.398739	100	0.659195	86	-0.0193518	6	-0.29081	6	-0.30496	6
chr1	513625	513842	AT1G02475_217	IR	0.895087	22	2.56276	22	2.82794	22	3.05871	22	0.798614	22	0.94805	22	1.77644	22	1.47141	22	-0.282714	1	-0.232567	1	1.35277	1
chr1	513842	515404	AT1G02475.1-protein_coding	annot_tot	1.89266	156	2.05338	156	2.25931	156	2.33223	156	1.25884	156	1.68191	156	1.16544	156	1.22136	156	-0.468507	10	1.10565	10	2.81233	10
chr1	513842	514842	AT1G02475_lastKb	annot_lastKb	1.83482	100	2.17801	100	3.04726	100	2.79449	100	1.54659	100	1.82999	100	1.049	100	1.33841	100	-0.543035	7	0.973309	7	2.728	7
chr1	515493	515566	AT1G02480.1-pre_trna	annot_tot	0.345006	7	0.446493	7	0.339176	7	0.744773	7	0.411326	7	0.372448	7	0.396098	7	0.346637	7	0	0	0	0	0	0
chr1	515567	516617	AT1G02490_1050	IR	1.32754	105	1.39901	105	1.0263	105	1.42334	105	0.702892	105	0.834178	105	0.8717	93	1.13234	105	-0.542438	6	-0.727508	6	0.312576	6
chr1	516617	516734	AT1G02490_lastKb	annot_lastKb	5.69703	12	5.79638	12	4.44967	12	4.40887	12	3.12901	12	3.28666	12	1.90898	12	0.606614	12	-0.883794	1	-0.991795	1	-0.10723	1
chr1	516617	516734	AT1G02490.1-protein_coding	annot_tot	5.69703	12	5.79638	12	4.44967	12	4.40887	12	3.12901	12	3.28666	12	1.90898	12	0.606614	12	-0.883794	1	-0.991795	1	-0.10723	1
chr1	516735	518250	AT1G02500_1515	IR	0.996529	151	1.47892	151	1.17637	151	1.85545	151	0.557434	148	0.980477	151	0.864771	151	0.823548	151	-0.34276	9	-0.429803	9	0.531143	9
chr1	518250	520437	AT1G02500.1-protein_coding	annot_tot	3.54523	219	3.38485	219	6.87844	219	4.36942	219	3.66088	219	3.56129	219	1.76616	219	1.61668	212	-0.742216	14	0.646133	14	1.91483	14
chr1	518253	520437	AT1G02500.2-protein_coding	annot_tot	3.55837	218	3.39166	218	6.90755	218	4.38459	218	3.67686	218	3.57381	218	1.76972	218	1.61755	211	-0.742216	14	0.646133	14	1.91483	14
chr1	519437	520437	AT1G02500_lastKb	annot_lastKb	4.54586	100	4.51596	100	11.2873	100	6.97583	100	5.18212	100	4.62739	100	2.04387	100	1.51327	93	-0.80288	7	-0.118864	7	1.15187	7
chr1	520497	521668	AT1G02510.1-protein_coding	annot_tot	3.76997	117	2.89131	117	3.55493	117	3.11171	117	2.29218	117	2.42176	117	1.3192	117	1.73217	117	-0.742477	7	-0.833618	7	-0.10131	7
chr1	520497	521497	AT1G02510_lastKb	annot_lastKb	3.78233	100	2.7124	100	3.65438	100	3.1348	100	2.28345	100	2.50119	100	1.36258	100	1.63344	100	-0.72535	6	-0.77851	6	0.00324171	6
chr1	521669	524133	AT1G02520_2464	IR	0.928111	247	0.800653	247	0.512506	246	0.832942	247	0.648748	247	0.807586	247	0.922019	239	1.38492	247	-0.318634	15	-0.699535	15	-0.253597	15
chr1	524133	528745	AT1G02520.1-protein_coding	annot_tot	2.89284	461	2.28463	461	1.92322	461	1.54377	461	2.826	461	2.54132	461	2.07687	461	1.14006	456	-0.82674	28	-0.445983	28	-1.42035	28
chr1	527745	528745	AT1G02520_lastKb	annot_lastKb	3.3854	100	2.44153	100	2.96343	100	2.30259	100	2.5843	100	2.54279	100	1.63655	100	0.831139	98	-0.594297	6	-0.755753	6	-1.75745	6
chr1	528746	529160	AT1TE01710_414	IR	1.12068	41	0.899819	41	1.29407	41	1.08201	41	0.83985	41	0.933536	41	0.866264	41	0.860827	41	-0.539225	2	-0.518109	2	-0.665588	2
chr1	529577	529794	AT1G02530_217	IR	0.895087	22	0.604476	22	0.526384	22	0.42348	22	0.587608	22	0.879972	22	0.900224	22	1.69451	22	-0.825114	1	-0.732743	1	-0.170365	1
chr1	529794	534677	AT1G02530.1-protein_coding	annot_tot	3.11144	488	2.31633	488	1.83906	488	1.52285	488	2.78693	488	2.42811	488	1.89188	488	1.56411	488	-0.877348	30	-0.69569	30	-1.47632	30
chr1	533677	534677	AT1G02530_lastKb	annot_lastKb	2.88938	100	2.57941	100	2.30834	100	1.56016	100	2.85989	100	2.43518	100	1.99633	100	1.90146	100	-0.823645	6	-0.760771	6	-1.57129	6
chr1	534826	535699	AT1G02540_lastKb	annot_lastKb	3.7183	87	2.84228	87	2.42436	87	1.98915	87	2.72191	87	2.82966	87	1.96683	87	1.44332	87	-0.830844	5	-0.88195	5	-1.2084	5
chr1	534826	535699	AT1G02540.1-protein_coding	annot_tot	3.7183	87	2.84228	87	2.42436	87	1.98915	87	2.72191	87	2.82966	87	1.96683	87	1.44332	87	-0.830844	5	-0.88195	5	-1.2084	5
chr1	535700	536482	AT1G02550_782	IR	0.587888	79	0.488715	79	0.255762	79	0.456934	73	0.418764	79	0.702867	79	0.314916	74	1.01288	79	-0.258452	5	-0.218579	5	0.21132	5
chr1	536482	537211	AT1G02550_lastKb	annot_lastKb	7.33166	73	5.32325	73	4.19822	73	3.33674	73	7.39019	73	5.943	73	2.66598	73	1.56148	73	-0.351478	4	-0.640642	4	-0.438646	4
chr1	536482	537211	AT1G02550.1-protein_coding	annot_tot	7.33166	73	5.32325	73	4.19822	73	3.33674	73	7.39019	73	5.943	73	2.66598	73	1.56148	73	-0.351478	4	-0.640642	4	-0.438646	4
chr1	537594	537859	AT1G02560_265	IR	0.457287	26	0.789612	26	0.318677	26	0.764931	26	0.275724	26	0.509906	26	0.548761	16	0.975671	26	-0.339364	2	-0.0428585	2	1.7271	2
chr1	537859	540109	AT1G02560.1-protein_coding	annot_tot	2.03552	225	2.22499	225	3.29442	225	3.00919	225	1.83464	225	1.93261	225	1.62782	225	1.24754	225	-0.64427	14	1.21742	14	1.27769	14
chr1	539109	540109	AT1G02560_lastKb	annot_lastKb	1.92027	100	2.32325	100	5.36286	100	4.45988	100	1.86801	100	1.93261	100	1.50914	100	0.796318	100	-0.765956	7	0.871101	7	0.00576753	7
chr1	540110	540268	AT1TE01745_158	IR	0.619242	16	1.06097	16	1.54446	16	2.11795	16	0.565573	16	0.745392	16	0.891222	16	1.31318	16	0	0	0	0	0	0
chr1	541196	541379	AT1G02570_183	IR	2.12606	18	1.3959	18	1.45092	18	1.45622	18	1.61592	18	1.34055	18	1.01959	18	0.33088	18	-0.601121	1	-0.716382	1	-0.320702	1
chr1	541379	543983	AT1G02570.1-protein_coding	annot_tot	3.70874	258	2.85003	261	2.22114	257	2.02724	245	2.93061	261	2.70894	261	1.53861	248	1.38501	261	-0.617125	16	-0.599366	16	-1.21481	16
chr1	542983	543983	AT1G02570_lastKb	annot_lastKb	4.7081	100	3.43677	100	2.74539	100	2.21425	100	3.84766	100	3.49856	100	1.22262	100	1.57444	100	-0.842241	6	-0.63844	6	-1.5594	6
chr1	544782	549202	AT1G02580.1-protein_coding	annot_tot	1.86417	442	1.37839	441	0.883832	432	0.864321	432	1.45605	435	1.47099	442	1.41123	435	1.31625	425	-0.490457	27	-0.543219	27	-0.909827	27
chr1	548202	549202	AT1G02580_lastKb	annot_lastKb	1.99768	100	1.10187	100	1.09166	100	0.709121	100	1.27922	100	1.68909	100	1.54288	97	1.15422	100	-0.261902	6	-0.470423	6	-0.872599	6
chr1	549203	552137	AT1G02590_2934	IR	0.862811	255	0.654751	250	0.690091	194	0.645752	220	0.61182	216	0.748746	247	0.799963	187	0.503051	254	-0.00453674	16	-0.328543	16	0.391797	16
chr1	552137	552761	AT1G02590_lastKb	annot_lastKb	1.43015	63	1.65757	63	1.3144	63	1.92783	63	0.480347	63	0.777475	63	0.715701	63	0.922613	63	-0.463037	5	-0.80676	5	-0.792423	5
chr1	552137	552761	AT1G02590.1-protein_coding	annot_tot	1.43015	63	1.65757	63	1.3144	63	1.92783	63	0.480347	63	0.777475	63	0.715701	63	0.922613	63	-0.463037	5	-0.80676	5	-0.792423	5
chr1	552639	552711	AT1G02600.1-pre_trna	annot_tot	0.402507	8	1.4708	8	0.478481	8	1.95503	8	0.117522	8	0.471503	8	1.00675	8	0.33088	8	0	0	0	0	0	0
chr1	552762	553180	AT1G02610_418	IR	0.69778	41	1.25108	41	0.553082	41	2.33591	41	0.20638	41	0.672417	41	1.1577	41	1.11504	41	-0.198017	2	-1.07027	2	-0.683079	2
chr1	553180	555854	AT1G02610.1-protein_coding	annot_tot	0.880572	268	1.14449	268	0.786107	268	2.05428	268	0.453423	268	0.758586	268	0.877427	268	1.07083	268	-0.264311	16	-0.0123845	16	0.700667	16
chr1	553180	554180	AT1G02610_lastKb	annot_lastKb	1.06386	100	1.91204	100	1.32763	100	3.69814	100	0.675162	100	0.946889	100	1.07145	100	1.2022	100	-0.493056	6	-0.393163	6	-0.381656	6
chr1	555855	557091	AT1G02620_1236	IR	0.468427	124	0.679553	124	0.450932	124	1.03863	124	0.292383	124	0.512659	124	0.343783	106	0.797848	124	-0.193454	8	-0.618069	8	0.441533	8
chr1	557091	557986	AT1G02620_lastKb	annot_lastKb	4.47368	90	3.28683	90	2.40384	90	3.13073	90	2.28123	90	2.37354	90	1.36214	90	1.31938	80	-0.932523	5	-0.23162	5	0.398331	5
chr1	557091	557986	AT1G02620.1-protein_coding	annot_tot	4.47368	90	3.28683	90	2.40384	90	3.13073	90	2.28123	90	2.37354	90	1.36214	90	1.31938	80	-0.932523	5	-0.23162	5	0.398331	5
chr1	557987	559301	AT1TE01810_1314	IR	3.22757	132	2.38912	132	1.62173	132	2.41691	132	1.87011	132	1.5786	131	1.13941	131	1.45006	129	-0.896461	8	-0.769778	8	-0.514618	8
chr1	559558	560609	AT1G02630_1051	IR	0.323775	105	0.817694	105	0.526935	88	0.760864	105	0.18076	105	0.521427	105	0.427405	97	0.788979	101	-0.281317	7	-0.915242	7	-0.110821	7
chr1	560609	562424	AT1G02630.1-protein_coding	annot_tot	3.65285	182	2.81061	182	4.81156	182	4.0005	182	2.88253	181	2.95246	182	1.38272	182	1.5941	182	-0.922077	11	-0.904894	11	-1.3274	11
chr1	560609	562382	AT1G02630.2-protein_coding	annot_tot	3.68171	178	2.83521	178	4.82251	178	4.02098	178	2.90252	177	2.98141	178	1.40192	178	1.59647	178	-0.922077	11	-0.904894	11	-1.3274	11
chr1	560609	561609	AT1G02630_lastKb	annot_lastKb	3.5111	100	2.72159	100	4.86233	100	4.05294	100	2.61456	99	2.70865	100	1.27808	100	1.40955	100	-0.945847	6	-0.957437	6	-1.32076	6
chr1	562425	564204	AT1G02640_1779	IR	0.516267	178	1.01186	178	1.16561	178	1.54255	178	0.559564	176	0.991933	178	0.892017	166	0.716273	174	-0.594154	11	-0.912256	11	-0.49277	11
chr1	564204	567769	AT1G02640.1-protein_coding	annot_tot	2.32059	356	3.24715	354	6.38242	356	5.86753	356	1.65224	356	2.24206	356	1.17309	356	1.2628	356	-0.474534	22	-0.547868	22	0.508867	22
chr1	566769	567769	AT1G02640_lastKb	annot_lastKb	2.3686	100	3.71928	100	8.23471	100	6.66593	100	1.23339	100	2.06075	100	1.06418	100	1.26231	100	-0.402868	7	-0.595733	7	-0.33619	7
chr1	567770	568703	AT1G02650_933	IR	0.797768	94	1.01443	94	1.30413	94	2.59798	94	0.505093	94	0.70519	94	0.67421	94	1.01493	94	-0.3051	5	-0.700653	5	1.1113	5
chr1	568703	570418	AT1G02650.1-protein_coding	annot_tot	3.03248	171	3.87662	171	4.34355	171	5.13098	171	2.38377	171	2.6292	171	1.54077	171	1.07004	171	-0.469996	10	0.279007	10	2.14383	10
chr1	569418	570418	AT1G02650_lastKb	annot_lastKb	3.26031	100	4.40443	100	5.26692	100	6.2474	100	2.46737	100	2.89281	100	1.97587	100	1.00257	100	-0.514261	6	0.196146	6	2.07037	6
chr1	570419	571954	AT1G02660_1535	IR	0.67232	154	0.829315	154	1.12859	154	1.90832	154	0.582267	154	0.78668	154	0.788339	154	0.71981	152	-0.399092	10	-0.979042	10	-0.660246	10
chr1	571954	574981	AT1G02660.1-protein_coding	annot_tot	2.77147	303	2.82651	303	3.51569	303	4.82309	303	2.03241	296	2.14012	303	1.46129	303	1.47591	300	-0.600364	18	0.662921	18	1.74662	18
chr1	571954	572954	AT1G02660_lastKb	annot_lastKb	2.47883	100	3.37548	100	5.61821	100	8.24443	100	1.86918	100	1.88823	100	1.44114	100	1.48124	100	-0.850047	6	-0.233438	6	0.135818	6
chr1	574982	576045	AT1G02670_1063	IR	1.02175	76	0.893346	97	0.994428	86	1.38123	106	0.525265	82	1.06135	105	0.792863	99	0.855304	104	-0.00374422	7	-0.841138	7	0.28288	7
chr1	576045	580299	AT1G02670.1-protein_coding	annot_tot	2.65327	425	2.43734	425	1.5512	425	1.7612	425	2.18604	425	2.18869	425	1.91883	425	1.43005	425	-0.801987	25	0.158691	25	0.107815	25
chr1	579299	580299	AT1G02670_lastKb	annot_lastKb	2.58286	100	2.07076	100	1.84754	100	1.51865	100	1.5742	100	1.84774	100	1.84648	100	1.49172	100	-0.752617	6	-0.165866	6	-0.427778	6
chr1	580300	580624	AT1G02680_324	IR	1.23661	33	2.22848	33	1.30531	33	1.4628	33	0.689104	33	1.23885	33	1.28632	33	0.775397	33	-0.818181	2	0.326607	2	1.58226	2
chr1	580624	582310	AT1G02680.1-protein_coding	annot_tot	2.01291	168	1.90562	168	1.91479	168	1.74269	168	1.09302	168	1.5446	168	1.46022	168	1.34978	168	-0.770318	10	1.12919	10	1.56233	10
chr1	581310	582310	AT1G02680_lastKb	annot_lastKb	1.89922	100	1.8244	100	2.5976	100	2.0535	100	1.02714	100	1.63362	100	1.59892	100	1.28878	100	-0.883336	5	0.732785	5	0.710956	5
chr1	582412	582922	AT1G02681.1-pseudogene	annot_tot	3.53939	51	3.13266	51	2.6051	51	2.42781	51	2.59469	51	2.57342	51	2.27821	51	2.1172	51	-0.436261	3	-0.8275	3	-0.230608	3
chr1	582923	584259	AT1G02690_1336	IR	1.93083	133	1.90946	133	1.77312	133	1.77845	133	1.28523	133	1.20201	133	1.13667	133	1.26008	133	-0.649348	8	-0.371725	8	-0.847927	8
chr1	584259	587219	AT1G02690.1-protein_coding	annot_tot	2.48576	296	2.07742	296	2.32987	296	1.58598	296	2.05703	296	2.18755	296	1.66937	296	1.85004	294	-0.700397	18	0.462526	18	0.129118	18
chr1	584259	587219	AT1G02690.2-protein_coding	annot_tot	2.48576	296	2.07742	296	2.32987	296	1.58598	296	2.05703	296	2.18755	296	1.66937	296	1.85004	294	-0.700397	18	0.462526	18	0.129118	18
chr1	586219	587219	AT1G02690_lastKb	annot_lastKb	1.50104	100	1.80541	100	3.22314	100	1.69436	100	1.28686	100	1.62419	100	1.62598	100	1.80605	100	-0.694296	6	-0.356876	6	-0.822174	6
chr1	588328	589480	AT1G02700.1-protein_coding	annot_tot	3.48337	115	3.3013	115	3.89273	115	3.48148	115	2.63709	115	2.78271	115	1.79163	115	1.4669	115	-0.504191	7	-0.574665	7	-0.604882	7
chr1	588480	589480	AT1G02700_lastKb	annot_lastKb	3.23183	100	3.12606	100	3.62676	100	3.10874	100	2.54728	100	2.57164	100	1.89005	100	1.47297	100	-0.494438	6	-0.612827	6	-0.646297	6
chr1	589481	589705	AT1G02710_224	IR	2.96429	23	1.34024	23	2.92408	23	1.93299	23	2.55226	23	2.39972	23	1.65615	23	2.25862	23	-0.548579	1	-0.695071	1	-0.418757	1
chr1	589705	589996	AT1G02710_lastKb	annot_lastKb	9.67512	29	5.10131	29	10.6381	29	5.94915	29	10.7694	29	7.8348	29	3.3031	29	1.90541	29	-0.497335	2	-0.12214	2	-0.133131	2
chr1	589705	589996	AT1G02710.1-protein_coding	annot_tot	9.67512	29	5.10131	29	10.6381	29	5.94915	29	10.7694	29	7.8348	29	3.3031	29	1.90541	29	-0.497335	2	-0.12214	2	-0.133131	2
chr1	589997	591825	AT1G02720_1828	IR	0.836485	183	1.10578	183	1.43164	183	1.72277	183	0.95655	183	0.928457	183	0.954551	172	1.27741	183	-0.498054	11	-0.655635	11	0.624336	11
chr1	591825	594236	AT1G02720.1-protein_coding	annot_tot	2.15707	241	2.56424	241	5.03718	241	4.53099	241	1.79915	241	2.22321	241	1.62	241	1.50658	241	-0.622265	15	0.675708	15	1.98616	15
chr1	591825	593289	AT1G02720.2-protein_coding	annot_tot	2.55713	146	3.01547	146	5.01728	146	4.41427	146	2.34681	146	2.66033	146	1.7015	146	1.72352	146	-0.604915	9	1.23222	9	2.54576	9
chr1	593236	594236	AT1G02720_lastKb	annot_lastKb	1.54996	100	1.87956	100	5.06002	100	4.73552	100	0.977193	100	1.59701	100	1.51904	100	1.20385	100	-0.648289	6	-0.159058	6	1.14675	6
chr1	594237	594572	AT1G02730_335	IR	1.28584	34	1.53208	34	3.43594	34	3.50968	34	1.0456	34	1.44877	34	0.930054	34	1.13375	34	-0.66291	2	-0.669041	2	0.22448	2
chr1	594572	598657	AT1G02730.1-protein_coding	annot_tot	3.56656	408	3.57291	408	5.43774	408	2.62102	408	3.73664	408	3.38536	408	1.95056	408	1.76091	408	-0.800574	24	0.409898	24	0.186878	24
chr1	594572	595572	AT1G02730_lastKb	annot_lastKb	4.2864	100	4.39156	100	11.5199	100	3.54753	100	3.68019	100	3.80975	100	1.63457	100	1.89649	100	-0.802204	6	-0.0750783	6	-0.156571	6
chr1	598658	599415	AT1G02740_757	IR	0.646945	76	0.878932	76	0.466686	76	0.847942	76	0.371121	76	0.566388	76	1.03715	76	0.920079	76	-0.181956	5	-0.222296	5	-0.0952107	5
chr1	599415	602038	AT1G02740.1-protein_coding	annot_tot	1.5032	262	1.69535	262	1.63837	262	1.43619	262	1.43538	262	1.61734	262	1.55869	262	1.33833	257	-0.582041	16	0.89906	16	1.03901	16
chr1	599415	600415	AT1G02740_lastKb	annot_lastKb	1.27874	100	1.75883	100	2.07527	100	1.77835	100	1.36854	100	1.63029	100	1.66889	100	1.18014	100	-0.49128	6	0.179942	6	0.205229	6
chr1	602039	602496	AT1G02750_457	IR	0.689243	46	1.03915	46	0.353923	46	1.09557	46	0.419487	36	0.963508	46	0.832381	46	1.12451	46	-0.468941	3	0.991808	3	2.65493	3
chr1	602496	604292	AT1G02750.1-protein_coding	annot_tot	1.91965	180	1.8099	180	1.83074	180	1.57368	180	1.42691	180	1.83609	180	1.41715	180	1.24049	180	-0.516222	10	1.18389	10	2.19724	10
chr1	603292	604292	AT1G02750_lastKb	annot_lastKb	1.79952	100	1.66016	100	2.24631	100	1.77353	100	1.60417	100	1.84219	100	1.523	100	1.1476	100	-0.540733	5	0.836587	5	1.30773	5
chr1	604401	604474	AT1G02760.1-pre_trna	annot_tot	2.24476	8	2.42069	8	3.76122	8	3.47561	8	1.19726	8	1.42144	8	2.67366	8	0.792734	8	-0.83088	1	-0.333812	1	0.130723	1
chr1	604475	604872	AT1G02770_397	IR	1.74471	40	1.56272	40	2.57532	40	2.68636	40	1.08855	40	1.30496	40	1.91778	40	1.20771	40	-0.742503	2	-0.575828	2	-0.131983	2
chr1	604872	606693	AT1G02770.1-protein_coding	annot_tot	3.102	182	2.24324	182	1.73981	182	1.56938	182	2.10603	182	2.24597	182	1.38925	182	1.29716	182	-0.749549	11	-0.535549	11	-0.480619	11
chr1	604872	605872	AT1G02770_lastKb	annot_lastKb	2.88195	100	1.958	100	1.84463	100	1.66298	100	1.97143	100	2.07684	100	1.44576	100	0.837678	100	-0.717487	6	-0.622341	6	-0.258463	6
chr1	607225	607807	AT1G02780_582	IR	1.25984	58	2.04031	58	3.75433	58	4.33702	58	0.714248	58	1.18306	58	1.60147	58	1.33303	58	-0.400437	4	-0.416935	4	0.124773	4
chr1	607807	609465	AT1G02780.1-protein_coding	annot_tot	1.96106	166	2.84377	166	5.87691	166	4.48933	166	1.75681	166	2.18342	166	1.36288	166	1.25901	159	-0.640476	10	0.95375	10	2.27152	10
chr1	607807	608807	AT1G02780_lastKb	annot_lastKb	2.45653	100	3.28233	100	8.73815	100	6.28071	100	2.00551	100	2.56831	100	1.78706	100	1.53951	96	-0.499453	6	0.578283	6	1.69315	6
chr1	610390	612324	AT1G02790.1-protein_coding	annot_tot	4.13903	194	2.6873	194	3.56759	194	2.13369	194	4.28893	194	3.96389	194	1.61343	191	1.52953	193	-0.744916	12	-0.734095	12	-0.515497	12
chr1	610390	611390	AT1G02790_lastKb	annot_lastKb	4.38052	100	2.7841	100	3.20667	100	2.00523	100	4.21315	100	3.92568	100	1.50204	97	1.48951	100	-0.678901	7	-0.90625	7	-0.412528	7
chr1	612325	613215	AT1G02800_890	IR	0.672817	89	0.74022	89	0.489437	89	0.539131	89	0.463485	89	0.951733	89	0.867857	89	1.5596	89	-0.397822	6	-0.680081	6	-0.238241	6
chr1	613215	616191	AT1G02800.1-protein_coding	annot_tot	2.40008	298	2.46943	298	3.33222	297	2.71799	298	2.17256	295	2.13154	298	1.56977	298	1.12459	298	-0.531276	18	-0.266185	18	0.117194	18
chr1	613215	614215	AT1G02800_lastKb	annot_lastKb	2.66336	100	3.07458	100	5.03047	100	3.00109	100	3.47806	100	2.9677	100	2.24192	100	1.109	100	-0.583335	6	-0.391716	6	-0.596507	6
chr1	616192	618264	AT1G02810_2072	IR	0.920188	207	1.27777	207	0.998569	207	1.18186	207	0.740898	207	1.08343	207	1.04733	207	1.02381	207	-0.511944	13	-0.823669	13	-0.375609	13
chr1	618264	620480	AT1G02810.1-protein_coding	annot_tot	2.75292	217	3.13377	221	4.90611	221	2.82098	221	2.63732	221	3.05593	221	1.78244	221	1.4433	221	-0.735098	13	-0.335374	13	0.673937	13
chr1	619480	620480	AT1G02810_lastKb	annot_lastKb	2.54019	96	2.78042	100	5.40114	100	3.29941	100	2.05722	100	2.50673	100	1.71709	100	1.02021	100	-0.783324	6	-0.779008	6	0.157522	6
chr1	620481	620677	AT1G02813_196	IR	0.969114	20	1.41564	20	0.995724	20	1.07406	20	0.564104	20	1.20095	20	1.03889	19	1.693	20	-1.05849	1	-0.688137	1	0.386079	1
chr1	620677	621289	AT1G02813_lastKb	annot_lastKb	4.03218	61	3.97437	61	2.34881	61	2.45081	61	2.01328	61	2.15428	61	1.25543	59	1.50975	61	-0.678915	4	-0.446321	4	1.2743	4
chr1	620677	621289	AT1G02813.1-protein_coding	annot_tot	4.03218	61	3.97437	61	2.34881	61	2.45081	61	2.01328	61	2.15428	61	1.25543	59	1.50975	61	-0.678915	4	-0.446321	4	1.2743	4
chr1	621290	621460	AT1G02816_170	IR	0.207628	17	0.702955	17	0.12541	17	0.56791	17	0.207391	17	0.368719	17	1.24655	17	0.995884	17	-0.741564	1	0.555223	1	2.81895	1
chr1	621460	622469	AT1G02816.1-protein_coding	annot_tot	2.70934	101	2.18193	101	1.9914	101	2.41935	101	1.40328	101	1.71905	101	1.1615	101	0.985542	101	-0.440331	6	1.60983	6	2.81624	6
chr1	621469	622469	AT1G02816_lastKb	annot_lastKb	2.73148	100	2.19701	100	2.00841	100	2.43486	100	1.4132	100	1.73236	100	1.16189	100	0.981059	100	-0.440331	6	1.60983	6	2.81624	6
chr1	622470	623764	AT1G02820_1294	IR	1.16036	130	1.22897	130	1.99637	124	2.69248	130	0.769278	120	0.9413	130	0.808447	130	0.954886	130	-0.46585	8	0.157779	8	1.21123	8
chr1	623764	624475	AT1G02820_lastKb	annot_lastKb	2.79357	71	2.27439	71	2.02346	71	2.82427	71	1.74296	71	1.38365	71	1.54534	71	1.28313	71	-0.499596	4	-0.458339	4	0.408828	4
chr1	623764	624475	AT1G02820.1-protein_coding	annot_tot	2.79357	71	2.27439	71	2.02346	71	2.82427	71	1.74296	71	1.38365	71	1.54534	71	1.28313	71	-0.499596	4	-0.458339	4	0.408828	4
chr1	624476	625144	AT1G02830_668	IR	1.13682	67	1.02352	67	1.12601	67	1.42007	67	0.777924	67	0.709532	67	1.03458	67	1.013	65	-0.30353	4	-0.646083	4	0.202433	4
chr1	625144	625608	AT1G02830_lastKb	annot_lastKb	4.06008	46	3.09747	46	3.10947	46	3.4966	46	2.02341	46	2.12599	46	1.39639	46	1.52612	46	-0.671571	3	-0.704084	3	-0.57569	3
chr1	625144	625608	AT1G02830.1-protein_coding	annot_tot	4.06008	46	3.09747	46	3.10947	46	3.4966	46	2.02341	46	2.12599	46	1.39639	46	1.52612	46	-0.671571	3	-0.704084	3	-0.57569	3
chr1	625609	626740	AT1G02840_1131	IR	1.71525	113	2.1037	113	2.23702	113	2.47428	113	0.869453	113	1.08537	113	1.55693	113	1.09757	113	-0.575361	7	-0.485928	7	1.05149	7
chr1	626740	629819	AT1G02840.1-protein_coding	annot_tot	2.27491	308	2.36617	308	3.10733	308	2.45969	308	2.00836	308	2.05333	308	1.68792	308	1.09773	297	-0.8957	18	1.25007	18	0.883338	18
chr1	626740	629819	AT1G02840.3-protein_coding	annot_tot	2.27491	308	2.36617	308	3.10733	308	2.45969	308	2.00836	308	2.05333	308	1.68792	308	1.09773	297	-0.8957	18	1.25007	18	0.883338	18
chr1	626779	629819	AT1G02840.2-protein_coding	annot_tot	2.29446	304	2.37271	304	3.14503	304	2.47507	304	2.02454	304	2.06648	304	1.70492	304	1.09917	293	-0.8957	18	1.25007	18	0.883338	18
chr1	628819	629819	AT1G02840_lastKb	annot_lastKb	1.77846	100	1.90039	100	4.15781	100	3.5958	100	1.20166	100	1.52712	100	2.04585	100	1.17912	97	-0.919671	6	0.45976	6	-0.540918	6
chr1	629820	630504	AT1G02850_684	IR	1.67106	69	2.25771	69	4.79481	69	4.89999	69	1.28678	69	1.3313	69	1.4514	69	1.51374	69	-0.87186	4	-0.996826	4	-1.10329	4
chr1	630504	633259	AT1G02850.1-protein_coding	annot_tot	3.59634	275	2.79853	275	2.06536	275	2.54281	275	3.30044	275	2.779	275	2.21654	271	1.49498	275	-0.697455	17	0.0611273	17	-0.583717	17
chr1	630504	633259	AT1G02850.2-protein_coding	annot_tot	3.59634	275	2.79853	275	2.06536	275	2.54281	275	3.30044	275	2.779	275	2.21654	271	1.49498	275	-0.697455	17	0.0611273	17	-0.583717	17
chr1	630504	633259	AT1G02850.3-protein_coding	annot_tot	3.59634	275	2.79853	275	2.06536	275	2.54281	275	3.30044	275	2.779	275	2.21654	271	1.49498	275	-0.697455	17	0.0611273	17	-0.583717	17
chr1	630504	633259	AT1G02850.4-protein_coding	annot_tot	3.59634	275	2.79853	275	2.06536	275	2.54281	275	3.30044	275	2.779	275	2.21654	271	1.49498	275	-0.697455	17	0.0611273	17	-0.583717	17
chr1	630504	633259	AT1G02850.5-protein_coding	annot_tot	3.59634	275	2.79853	275	2.06536	275	2.54281	275	3.30044	275	2.779	275	2.21654	271	1.49498	275	-0.697455	17	0.0611273	17	-0.583717	17
chr1	632259	633259	AT1G02850_lastKb	annot_lastKb	2.99651	100	2.22275	100	1.54664	100	2.03178	100	2.71299	100	2.07018	100	1.26807	96	1.39135	100	-0.37434	6	-0.483078	6	-1.06117	6
chr1	633260	634245	AT1TE02060_985	IR	1.00017	99	0.939058	99	1.16142	99	1.78266	99	0.640434	99	1.04442	99	0.942234	99	1.09725	97	-0.064755	6	-0.782471	6	-0.642325	6
chr1	634465	635143	AT1G02860_678	IR	0.318844	47	0.554833	56	0.374804	68	0.582107	68	0.184176	67	0.252883	68	0.187487	50	0.392814	65	-0.101963	4	-0.687069	4	1.04736	4
chr1	635143	637262	AT1G02860.1-protein_coding	annot_tot	2.05489	212	1.8437	212	2.02066	212	2.15768	212	1.37229	212	1.78842	212	1.49035	212	1.17967	212	-0.742717	13	0.978938	13	2.16483	13
chr1	635143	637262	AT1G02860.2-protein_coding	annot_tot	2.05489	212	1.8437	212	2.02066	212	2.15768	212	1.37229	212	1.78842	212	1.49035	212	1.17967	212	-0.742717	13	0.978938	13	2.16483	13
chr1	636262	637262	AT1G02860_lastKb	annot_lastKb	2.18159	100	1.99293	100	2.3345	100	2.54926	100	1.58537	100	2.16892	100	1.91646	100	1.24576	100	-0.727584	6	0.639499	6	1.79048	6
chr1	637213	638677	AT1G02870.1-protein_coding	annot_tot	3.22515	146	2.89878	146	2.2916	146	2.78657	146	2.32468	146	2.1174	146	1.75622	146	1.6255	145	-0.61791	9	1.3156	9	2.44914	9
chr1	637213	638213	AT1G02870_lastKb	annot_lastKb	1.94504	100	2.24542	100	2.2875	100	2.97551	100	1.57362	100	1.6547	100	1.76264	100	1.18705	99	-0.564494	6	0.999754	6	2.28537	6
chr1	638678	638899	AT1TE02070_221	IR	0.543244	22	0.479124	22	0.350188	22	0.449811	22	0.264424	22	0.902664	22	0.423105	22	0.671787	22	-0.510653	1	0.760037	1	2.04731	1
chr1	641421	642751	AT1G02880_1330	IR	1.30457	134	2.15177	134	3.1014	134	3.72994	134	0.892814	134	0.864354	134	0.84097	134	1.32393	134	-0.4099	8	0.394699	8	1.56052	8
chr1	642751	644903	AT1G02880.2-protein_coding	annot_tot	1.61519	216	1.96844	216	2.20778	216	2.39752	216	1.07837	216	1.4348	216	1.15513	215	0.806814	211	-0.560714	13	0.930445	13	2.09369	13
chr1	642751	644539	AT1G02880.3-protein_coding	annot_tot	1.77366	179	2.05248	179	2.3875	179	2.3969	179	1.20805	179	1.56961	179	1.05404	178	0.76825	174	-0.681162	10	1.07604	10	2.19295	10
chr1	642751	644532	AT1G02880.4-protein_coding	annot_tot	1.77366	179	2.05248	179	2.3875	179	2.3969	179	1.20805	179	1.56961	179	1.05404	178	0.76825	174	-0.681162	10	1.07604	10	2.19295	10
chr1	642751	644521	AT1G02880.1-protein_coding	annot_tot	1.77423	178	2.0554	178	2.3922	178	2.40114	178	1.21021	178	1.56939	178	1.04955	177	0.765997	173	-0.681162	10	1.07604	10	2.19295	10
chr1	642751	643751	AT1G02880_lastKb	annot_lastKb	1.52787	101	1.97381	101	2.97055	101	2.82082	101	1.21885	101	1.38732	101	0.979788	101	0.655633	99	-0.7967	6	0.891362	6	1.85746	6
chr1	644904	645091	AT1G02890_187	IR	0.247697	10	0.461237	19	0.290722	19	0.965447	19	0.0881414	8	0.324067	19	0.433233	16	0.876542	19	-0.092796	1	-0.477491	1	0.276045	1
chr1	645091	651906	AT1G02890.1-protein_coding	annot_tot	2.04958	682	1.92243	682	2.04877	682	2.40356	682	1.91142	677	1.90733	682	1.65438	649	1.38271	682	-0.722832	41	1.07408	41	0.335607	41
chr1	645091	651906	AT1G02890.2-protein_coding	annot_tot	2.04958	682	1.92243	682	2.04877	682	2.40356	682	1.91142	677	1.90733	682	1.65438	649	1.38271	682	-0.722832	41	1.07408	41	0.335607	41
chr1	645091	646091	AT1G02890_lastKb	annot_lastKb	1.35743	101	1.79481	101	3.45749	101	4.38896	101	1.08585	96	1.06823	101	1.42313	70	0.962064	101	-0.499209	6	-0.438449	6	-0.897931	6
chr1	651907	653764	AT1G02900_1857	IR	0.841637	186	1.07476	186	1.12017	186	2.0046	186	0.619833	186	0.582446	186	1.00054	186	0.544015	185	-0.431338	11	-0.756499	11	0.689097	11
chr1	653764	654343	AT1G02900_lastKb	annot_lastKb	3.48697	58	3.40968	58	4.97236	58	6.724	58	2.549	58	2.33648	58	1.50813	58	0.882347	58	-0.803782	4	-0.522073	4	0.711924	4
chr1	653764	654343	AT1G02900.1-protein_coding	annot_tot	3.48697	58	3.40968	58	4.97236	58	6.724	58	2.549	58	2.33648	58	1.50813	58	0.882347	58	-0.803782	4	-0.522073	4	0.711924	4
chr1	654344	655576	AT1G02910_1232	IR	0.832704	123	0.729421	123	0.973014	123	1.48663	123	0.304314	123	0.565534	123	0.759993	123	1.20605	123	-0.280906	7	-0.902638	7	-0.232262	7
chr1	655576	658148	AT1G02910.1-protein_coding	annot_tot	2.35505	257	2.41318	257	3.30032	257	3.37719	257	1.99535	257	1.7945	257	1.88718	254	1.60213	249	-0.718826	16	1.09372	16	1.10382	16
chr1	655576	656576	AT1G02910_lastKb	annot_lastKb	1.94814	100	2.59351	100	5.22089	100	4.94598	100	1.5366	100	1.30579	100	1.85186	97	1.44098	100	-0.662632	7	0.324812	7	-0.291443	7
chr1	658149	658656	AT1G02920_507	IR	1.03086	51	0.915645	51	1.04793	51	1.44344	51	0.770805	51	0.767893	51	0.802552	51	1.31379	51	-0.399752	3	-0.232124	3	1.92251	3
chr1	658656	659771	AT1G02920.1-protein_coding	annot_tot	2.86455	112	1.87242	112	1.70973	112	2.0214	112	1.91025	112	1.63392	112	1.49067	112	0.991122	109	-0.593669	7	-0.514419	7	1.0696	7
chr1	658656	659656	AT1G02920_lastKb	annot_lastKb	2.97979	100	1.96045	100	1.7986	100	2.12833	100	2.00316	100	1.68188	100	1.37644	100	0.980701	97	-0.564842	6	-0.395933	6	1.15903	6
chr1	659772	661176	AT1G02930_1404	IR	1.78342	140	1.55835	140	0.828905	140	1.53885	140	1.50722	140	1.34359	140	1.44576	140	0.829242	135	-0.635827	8	-0.689224	8	-0.228741	8
chr1	661176	662427	AT1G02930.1-protein_coding	annot_tot	2.25008	125	1.59484	125	1.41097	125	1.60612	125	1.70689	125	1.30246	125	1.44708	125	0.8947	125	-0.442722	8	-0.358296	8	1.23074	8
chr1	661176	662176	AT1G02930_lastKb	annot_lastKb	2.61506	100	1.80357	100	1.5229	100	1.82952	100	1.92207	100	1.45112	100	1.55205	100	0.85698	100	-0.446175	7	-0.272649	7	1.39677	7
chr1	662428	663078	AT1G02940_650	IR	0.76405	65	1.10216	65	0.533736	65	0.961733	65	0.675298	65	0.68272	65	0.865286	56	1.22341	65	-0.247324	4	-1.13278	4	-0.529062	4
chr1	663078	664128	AT1G02940.1-protein_coding	annot_tot	3.09621	105	2.26456	105	2.20626	105	2.31891	105	2.35491	105	2.34088	105	2.42689	105	1.46638	105	-0.733333	6	-0.755887	6	-1.34552	6
chr1	663078	664078	AT1G02940_lastKb	annot_lastKb	3.17052	100	2.28525	100	2.25504	100	2.33155	100	2.37218	100	2.3786	100	2.4294	100	1.49558	100	-0.733333	6	-0.755887	6	-1.34552	6
chr1	664129	664382	AT1TE02160_253	IR	1.40044	26	1.22567	26	0.432357	26	1.06385	26	0.815872	26	1.07315	26	1.99065	26	0.884467	26	-0.518848	2	-0.498789	2	-0.37251	2
chr1	664906	665151	AT1G02950_245	IR	1.0973	25	0.801585	25	0.788827	25	0.768496	25	0.789746	25	1.14714	25	1.0457	25	0.302204	25	-0.399543	1	-0.245353	1	0.204373	1
chr1	665151	666451	AT1G02950.3-protein_coding	annot_tot	2.47933	131	1.82774	131	1.34487	131	1.33873	131	2.32756	131	2.135	131	1.82427	131	1.88299	131	-0.648501	9	-0.548383	9	-0.810428	9
chr1	665151	666151	AT1G02950_lastKb	annot_lastKb	2.65723	101	2.0181	101	1.40564	101	1.48306	101	2.53893	101	2.24905	101	1.91905	101	2.14581	101	-0.647531	7	-0.633356	7	-0.916011	7
chr1	665167	666452	AT1G02950.2-protein_coding	annot_tot	2.50049	129	1.84705	129	1.35821	129	1.35125	129	2.35089	129	2.14703	129	1.84334	129	1.90363	129	-0.648501	9	-0.548383	9	-0.810428	9
chr1	665167	666451	AT1G02950.1-protein_coding	annot_tot	2.50049	129	1.84705	129	1.35821	129	1.35125	129	2.35089	129	2.14703	129	1.84334	129	1.90363	129	-0.648501	9	-0.548383	9	-0.810428	9
chr1	665167	666451	AT1G02950.4-protein_coding	annot_tot	2.50049	129	1.84705	129	1.35821	129	1.35125	129	2.35089	129	2.14703	129	1.84334	129	1.90363	129	-0.648501	9	-0.548383	9	-0.810428	9
chr1	665353	666367	AT1G02952.1-other_rna	annot_tot	2.61615	101	2.02781	101	1.4752	101	1.39129	101	2.4441	101	2.26607	101	2.02429	101	2.10431	101	-0.641866	6	-0.526967	6	-0.803132	6
chr1	666453	666871	AT1G02960_418	IR	1.30483	42	1.36137	42	0.881397	42	1.08843	42	0.99194	42	1.46998	42	1.27946	42	1.72399	42	-0.370411	2	-0.431042	2	-0.800623	2
chr1	666871	669837	AT1G02960.1-protein_coding	annot_tot	1.88233	297	1.70685	297	1.4231	297	1.49465	297	1.68428	297	1.77433	297	1.58935	293	1.25723	297	-0.659769	18	0.836935	18	0.643268	18
chr1	666871	669837	AT1G02960.2-protein_coding	annot_tot	1.88233	297	1.70685	297	1.4231	297	1.49465	297	1.68428	297	1.77433	297	1.58935	293	1.25723	297	-0.659769	18	0.836935	18	0.643268	18
chr1	666871	669805	AT1G02960.3-protein_coding	annot_tot	1.88069	294	1.69092	294	1.4279	294	1.49496	294	1.69227	294	1.76809	294	1.59282	290	1.25599	294	-0.659769	18	0.836935	18	0.643268	18
chr1	666871	667871	AT1G02960_lastKb	annot_lastKb	1.89574	101	1.61946	101	1.77744	101	1.94284	101	1.48531	101	1.78551	101	1.93343	101	1.20285	101	-0.632493	6	-0.0717607	6	-0.896503	6
chr1	670632	671660	AT1G02965_1028	IR	1.56178	77	1.57874	88	0.970605	95	0.85991	102	0.94564	86	0.998479	87	1.1473	95	1.00886	102	-0.142925	6	-0.491002	6	0.244134	6
chr1	671660	672814	AT1G02965.1-protein_coding	annot_tot	2.61577	116	2.14914	116	2.01041	116	1.54097	116	1.74155	116	1.76312	116	1.86724	116	1.59545	116	-0.835217	7	-0.103235	7	0.481254	7
chr1	671660	672660	AT1G02965_lastKb	annot_lastKb	2.65345	100	2.08363	100	2.12179	100	1.5003	100	1.73873	100	1.74623	100	1.99172	100	1.63455	100	-0.875467	6	-0.13799	6	0.527208	6
chr1	673138	673305	AT1G02970_167	IR	0.360617	17	0.19827	17	0.376229	17	0.712727	17	0.152087	17	0.463346	17	1.13781	17	0.514703	9	-0.223182	1	0.316261	1	0.676275	1
chr1	673305	676378	AT1G02970.1-protein_coding	annot_tot	2.06528	307	1.92972	307	1.86397	307	1.32694	307	1.91537	307	1.96624	307	2.09166	307	1.25096	304	-0.707539	18	0.7457	18	-0.0264842	18
chr1	675378	676378	AT1G02970_lastKb	annot_lastKb	2.37727	100	2.15717	100	2.98136	100	1.63257	100	2.07308	100	2.30371	100	2.22871	100	1.22481	100	-0.840605	6	0.133927	6	-0.763481	6
chr1	677291	677868	AT1G02980_577	IR	3.22433	58	2.2939	58	1.23306	58	1.052	58	2.50949	58	2.48472	58	1.89968	58	1.89115	58	-0.618951	4	-0.441639	4	-0.809013	4
chr1	677868	681310	AT1G02980.1-protein_coding	annot_tot	2.70108	344	1.8638	344	1.19712	344	1.09721	344	2.13777	344	2.00389	344	1.61548	344	1.65071	344	-0.450802	21	-0.543111	21	-1.1316	21
chr1	680310	681310	AT1G02980_lastKb	annot_lastKb	2.38656	100	1.76435	100	1.49964	100	1.64271	100	1.81218	100	1.70351	100	1.22328	100	1.90697	100	-0.372616	6	-0.5399	6	-1.19151	6
chr1	681395	687315	AT1G02990.1-protein_coding	annot_tot	2.23492	592	1.81127	592	1.63474	592	1.68945	592	1.99956	592	1.8476	592	1.71178	582	1.30558	587	-0.787095	36	1.04582	36	-0.517318	36
chr1	681395	687315	AT1G02990.2-protein_coding	annot_tot	2.23492	592	1.81127	592	1.63474	592	1.68945	592	1.99956	592	1.8476	592	1.71178	582	1.30558	587	-0.787095	36	1.04582	36	-0.517318	36
chr1	681395	682395	AT1G02990_lastKb	annot_lastKb	2.71724	100	1.72267	100	3.46347	100	3.36651	100	1.77516	100	1.88712	100	1.57119	100	1.65991	100	-0.708622	6	-0.0292331	6	-1.68152	6
chr1	687316	687889	AT1G03000_573	IR	0.332691	51	0.434359	57	0.676652	57	1.20003	57	0.329886	57	0.447661	57	0.712282	57	0.816558	57	-0.2077	3	-0.373415	3	1.21386	3
chr1	687889	692560	AT1G03000.1-protein_coding	annot_tot	2.28165	467	2.04741	467	2.53339	467	2.69416	467	1.99699	467	2.06692	467	1.58821	467	1.45086	440	-0.772241	28	0.919805	28	0.607671	28
chr1	687889	688889	AT1G03000_lastKb	annot_lastKb	2.11347	100	2.21539	100	4.88075	100	5.4847	100	1.4655	100	1.56206	100	1.81941	100	1.47628	100	-0.644848	6	-0.37742	6	-0.846523	6
chr1	692561	693479	AT1G03010_918	IR	1.00156	92	1.11109	92	1.09653	92	1.59928	92	0.583777	92	1.20927	90	0.657592	77	1.05678	92	-0.315251	6	-0.0183338	6	1.1528	6
chr1	693479	696382	AT1G03010.1-protein_coding	annot_tot	2.23629	291	1.90863	291	1.52105	291	1.7383	291	1.87126	291	1.80824	291	1.5853	291	1.37906	283	-0.474317	18	-0.465564	18	-0.211015	18
chr1	695382	696382	AT1G03010_lastKb	annot_lastKb	2.73086	100	2.273	100	1.62659	100	1.96324	100	2.46149	100	2.31314	100	1.56327	100	1.04419	92	-0.25147	6	-0.688192	6	-0.942832	6
chr1	698206	698515	AT1G03020_lastKb	annot_lastKb	5.14171	31	4.59427	31	3.0182	31	2.51483	31	3.14844	31	2.85765	31	2.05503	31	0.839653	31	-0.34651	2	-0.932933	2	-0.563578	2
chr1	698206	698515	AT1G03020.1-protein_coding	annot_tot	5.14171	31	4.59427	31	3.0182	31	2.51483	31	3.14844	31	2.85765	31	2.05503	31	0.839653	31	-0.34651	2	-0.932933	2	-0.563578	2
chr1	698516	699120	AT1G03022_604	IR	0.862811	60	0.730292	60	0.260843	60	0.433646	60	0.317309	60	0.618502	60	0.840002	58	0.765619	60	-0.287039	3	-0.560241	3	-0.0893663	3
chr1	699120	699246	AT1G03022_lastKb	annot_lastKb	1.86725	13	1.48494	13	0.417448	13	0.961734	13	1.25658	13	1.41238	13	1.03595	13	0.861139	13	-0.205236	1	-1.10108	1	0.215234	1
chr1	699120	699246	AT1G03022.1-protein_coding	annot_tot	1.86725	13	1.48494	13	0.417448	13	0.961734	13	1.25658	13	1.41238	13	1.03595	13	0.861139	13	-0.205236	1	-1.10108	1	0.215234	1
chr1	699247	701477	AT1G03030_2230	IR	1.21599	223	1.34081	223	0.784385	223	1.20551	223	1.01606	223	1.12982	223	1.30316	223	1.40686	223	-0.498662	14	-0.263087	14	0.131465	14
chr1	701477	703864	AT1G03030.1-protein_coding	annot_tot	2.14507	239	2.29723	239	3.25998	239	3.41259	239	1.84101	239	1.94868	239	1.4775	239	1.18554	239	-0.820189	14	0.994197	14	1.645	14
chr1	702864	703864	AT1G03030_lastKb	annot_lastKb	2.05712	100	2.69279	100	4.99025	100	5.14245	100	1.80925	100	1.89711	100	1.69266	100	1.2215	100	-0.737696	6	0.299672	6	0.656116	6
chr1	703905	706631	AT1G03040.1-protein_coding	annot_tot	2.01515	273	2.20687	273	3.52736	273	3.11277	273	1.74561	273	1.76207	273	1.50604	273	1.51482	273	-0.624044	17	1.23584	17	1.78151	17
chr1	703905	704905	AT1G03040_lastKb	annot_lastKb	2.18902	100	2.72098	100	6.09015	100	5.52042	100	1.98259	100	1.89101	100	1.86892	100	1.78069	100	-1.03416	6	0.580016	6	0.213545	6
chr1	706632	707725	AT1G03050_1093	IR	0.569359	108	0.897885	109	0.586335	109	0.852959	109	0.310845	100	0.52672	109	0.807944	109	0.887074	105	-0.354925	7	-0.655233	7	0.173737	7
chr1	707725	710041	AT1G03050.1-protein_coding	annot_tot	3.66501	232	2.99496	232	2.16768	232	2.1991	232	2.9074	232	2.36876	232	1.80549	232	1.98171	232	-0.724311	14	-0.654807	14	-0.354056	14
chr1	709041	710041	AT1G03050_lastKb	annot_lastKb	4.06248	101	3.18673	101	2.19673	101	2.23917	101	3.29294	101	2.63734	101	2.05108	101	2.07373	101	-0.783852	6	-0.807019	6	0.020272	6
chr1	710017	711803	AT1G03055.1-protein_coding	annot_tot	2.08605	179	1.81933	179	1.63714	179	1.67874	179	1.38663	179	1.5191	179	1.42101	179	0.951357	179	-0.704845	11	-0.00992354	11	-0.389022	11
chr1	710017	711017	AT1G03055_lastKb	annot_lastKb	1.77599	100	1.58295	100	1.43714	100	1.71029	100	1.41966	100	1.51713	100	1.50187	100	1.02021	100	-0.753808	7	-0.225565	7	-0.623326	7
chr1	710062	711803	AT1G03055.2-protein_coding	annot_tot	2.12749	174	1.84343	174	1.66497	174	1.69674	174	1.40047	174	1.52067	174	1.40835	174	0.93369	174	-0.703274	10	0.0659699	10	-0.392206	10
chr1	711804	712472	AT1G03060_668	IR	0.587818	67	0.445447	67	0.41773	66	0.773798	67	0.204715	62	0.408167	67	0.429648	61	0.891401	67	0.122835	4	-0.417634	4	0.123407	4
chr1	712472	726891	AT1G03060.1-protein_coding	annot_tot	2.67588	1442	2.25712	1442	2.33599	1442	2.13731	1442	2.96954	1442	2.72701	1442	1.89113	1442	1.49521	1413	-0.830329	88	1.23658	88	-0.985184	88
chr1	712472	713472	AT1G03060_lastKb	annot_lastKb	2.4392	100	2.9177	100	7.33929	100	5.82744	100	2.97682	100	2.64652	100	2.67168	100	1.68087	100	-0.661571	6	-0.214323	6	-1.83756	6
chr1	726892	728984	AT1TE02365_2092	IR	0.709561	205	0.920716	209	0.470859	209	0.720389	209	0.522575	178	0.633537	209	0.659401	173	0.826409	209	-0.11518	13	-0.188885	13	0.97194	13
chr1	729268	729934	AT1G03070_666	IR	1.66086	67	1.81289	67	2.79296	67	3.05773	67	1.67161	67	1.92327	67	1.15874	67	0.771231	67	-0.574324	4	-0.617231	4	-0.469267	4
chr1	729934	731557	AT1G03070.1-protein_coding	annot_tot	2.83972	162	2.15891	162	2.11163	162	3.00063	162	2.26266	162	1.9408	162	1.25472	162	1.42049	149	-0.736415	10	-0.341259	10	-0.122997	10
chr1	730557	731557	AT1G03070_lastKb	annot_lastKb	2.69804	100	1.99048	100	2.46145	100	3.56974	100	2.01432	100	1.76953	100	0.966481	100	1.16125	87	-0.840818	6	-0.527775	6	-0.0891146	6
chr1	731703	737332	AT1G03080.1-protein_coding	annot_tot	2.43803	563	2.39462	563	2.47355	563	3.85998	563	2.2255	563	2.16297	563	2.37319	563	1.53889	560	-0.765551	34	0.496969	34	-0.690088	34
chr1	731703	732703	AT1G03080_lastKb	annot_lastKb	2.36303	100	2.55858	100	4.16363	100	6.13541	100	1.76106	100	1.7307	100	2.21881	100	1.00146	100	-0.691979	6	-0.370579	6	-1.6522	6
chr1	737333	739678	AT1G03090_2345	IR	0.629034	234	0.998308	231	0.758487	234	1.20495	234	0.489423	234	0.806937	234	0.965154	221	0.851177	207	-0.208683	14	-0.0714872	14	1.61965	14
chr1	739678	744184	AT1G03090.1-protein_coding	annot_tot	2.395	451	2.22536	451	3.40293	451	4.40242	451	2.16894	451	2.12918	451	1.69871	451	1.4506	450	-0.853295	27	0.842385	27	1.50356	27
chr1	739678	744184	AT1G03090.2-protein_coding	annot_tot	2.395	451	2.22536	451	3.40293	451	4.40242	451	2.16894	451	2.12918	451	1.69871	451	1.4506	450	-0.853295	27	0.842385	27	1.50356	27
chr1	743184	744184	AT1G03090_lastKb	annot_lastKb	2.111	100	2.44275	100	5.39677	100	6.60414	100	1.77517	100	1.65914	100	1.70982	100	1.63014	100	-0.836043	5	-0.586303	5	0.172953	5
chr1	743884	746479	AT1G03100.1-protein_coding	annot_tot	2.68569	259	2.66618	259	3.94851	259	5.99434	259	2.26898	259	2.20364	259	1.70751	259	1.52878	259	-0.798024	15	0.335202	15	0.335774	15
chr1	743884	744884	AT1G03100_lastKb	annot_lastKb	2.37232	100	2.56409	100	6.18899	100	8.38587	100	1.70465	100	1.73458	100	1.84252	100	1.21764	100	-0.85138	6	-0.269923	6	-0.0329308	6
chr1	746480	747196	AT1G03103_716	IR	0.946064	72	1.54655	72	1.07877	72	1.30402	72	0.819388	72	1.0917	72	0.869216	72	0.952813	72	-0.330798	5	-0.21283	5	0.660107	5
chr1	747196	748057	AT1G03103_lastKb	annot_lastKb	2.30776	86	2.03446	86	3.19513	86	2.67182	86	1.89675	86	1.73057	86	1.03937	86	0.581605	86	-0.496105	5	-0.452928	5	0.243805	5
chr1	747196	748057	AT1G03103.1-protein_coding	annot_tot	2.30776	86	2.03446	86	3.19513	86	2.67182	86	1.89675	86	1.73057	86	1.03937	86	0.581605	86	-0.496105	5	-0.452928	5	0.243805	5
chr1	748101	749034	AT1G03106_lastKb	annot_lastKb	2.79318	94	3.45207	94	2.49846	94	2.73971	94	1.57842	94	1.49005	94	1.29364	94	1.50597	94	-0.295992	6	-0.464509	6	0.207371	6
chr1	748101	749034	AT1G03106.1-protein_coding	annot_tot	2.79318	94	3.45207	94	2.49846	94	2.73971	94	1.57842	94	1.49005	94	1.29364	94	1.50597	94	-0.295992	6	-0.464509	6	0.207371	6
chr1	749035	749245	AT1G03110_210	IR	0.510138	21	0.849211	21	0.325332	21	1.32404	21	0.117522	21	0.557352	21	1.14743	21	1.18872	18	-0.506073	1	0.49571	1	0.685694	1
chr1	749245	751963	AT1G03110.1-protein_coding	annot_tot	1.92056	272	1.75018	272	2.47827	272	2.15433	272	1.64768	272	1.678	272	1.16328	256	1.49829	272	-0.690928	17	0.96408	17	0.835159	17
chr1	750963	751963	AT1G03110_lastKb	annot_lastKb	1.74317	100	1.88936	100	4.19319	100	3.18984	100	1.47607	100	1.5665	100	1.19358	100	1.22977	100	-0.816084	6	0.282785	6	0.124488	6
chr1	751964	752270	AT1G03120_306	IR	0.96189	30	1.64648	30	1.6555	30	2.65337	30	0.852032	30	0.924516	30	1.37314	30	0.68382	30	-0.769523	1	-0.181339	1	1.13959	1
chr1	752270	753140	AT1G03120_lastKb	annot_lastKb	4.39947	87	6.55379	87	10.6214	87	14.1621	87	3.22577	87	3.27151	87	1.87274	87	1.38754	87	-0.754547	6	0.520549	6	1.98585	6
chr1	752270	753140	AT1G03120.1-protein_coding	annot_tot	4.39947	87	6.55379	87	10.6214	87	14.1621	87	3.22577	87	3.27151	87	1.87274	87	1.38754	87	-0.754547	6	0.520549	6	1.98585	6
chr1	753141	753306	AT1G03130_165	IR	1.45704	17	2.73612	17	3.36326	17	4.73069	17	1.07152	17	1.14531	17	1.63488	17	0.989397	17	-1.15152	1	1.09277	1	3.09482	1
chr1	753306	754198	AT1G03130_lastKb	annot_lastKb	1.79024	89	2.42517	89	3.20285	89	3.32048	89	1.85394	89	1.85111	89	2.16816	89	1.78948	89	-0.840387	5	1.26312	5	3.04976	5
chr1	753306	754198	AT1G03130.1-protein_coding	annot_tot	1.79024	89	2.42517	89	3.20285	89	3.32048	89	1.85394	89	1.85111	89	2.16816	89	1.78948	89	-0.840387	5	1.26312	5	3.04976	5
chr1	754199	754370	AT1G03140_171	IR	0.856012	17	1.84571	17	1.25695	17	1.80595	17	0.836478	17	1.31499	17	1.53391	17	1.39489	17	-0.889934	1	0.813629	1	2.02212	1
chr1	754370	756303	AT1G03140.1-protein_coding	annot_tot	3.18814	194	3.39522	194	3.50016	194	4.34351	194	2.47977	194	2.54223	194	1.62591	194	1.63678	194	-0.493552	12	1.4922	12	2.88378	12
chr1	754370	755370	AT1G03140_lastKb	annot_lastKb	2.77111	100	3.43248	100	4.481	100	5.23224	100	2.05898	100	2.55943	100	1.63655	100	1.34392	100	-0.57298	6	1.18151	6	2.50155	6
chr1	756413	758612	AT1G03150.1-protein_coding	annot_tot	1.44565	220	1.51809	219	1.06246	220	1.35996	220	0.822386	220	1.24179	220	1.08564	218	1.3713	217	-0.444576	13	1.04487	13	1.37436	13
chr1	757612	758612	AT1G03150_lastKb	annot_lastKb	0.929483	100	1.02758	99	1.29662	100	1.58044	100	0.575857	100	1.00735	100	1.07739	100	1.2246	97	-0.328556	6	0.545532	6	0.231606	6
chr1	760661	761281	AT1G03160_620	IR	0.998651	63	1.23734	63	1.31056	63	1.93779	63	0.54004	63	1.17898	63	0.724084	63	0.946246	63	-0.180382	4	-0.264287	4	2.18642	4
chr1	761281	766158	AT1G03160.2-protein_coding	annot_tot	2.73621	488	2.23106	488	2.75015	488	2.78852	488	2.40667	488	2.56713	488	1.78271	488	1.27628	488	-0.806114	30	1.51408	30	0.589471	30
chr1	761281	766153	AT1G03160.1-protein_coding	annot_tot	2.73621	488	2.23106	488	2.75015	488	2.78852	488	2.40667	488	2.56713	488	1.78271	488	1.27628	488	-0.806114	30	1.51408	30	0.589471	30
chr1	765158	766158	AT1G03160_lastKb	annot_lastKb	2.71909	100	2.64254	100	5.16614	100	5.28051	100	2.20882	100	2.64763	100	2.14091	100	1.33234	100	-0.707756	6	1.1697	6	-1.19433	6
chr1	766159	769631	AT1G03170_3472	IR	0.860889	348	1.40459	348	2.22581	348	3.14075	348	0.668341	345	0.869205	348	1.19	348	1.07767	347	-0.292355	21	-0.381647	21	-0.706667	21
chr1	769631	770684	AT1G03170.1-protein_coding	annot_tot	3.24401	106	3.11042	106	3.30765	106	2.43502	106	2.82218	106	2.50352	106	1.86153	101	1.14507	106	-0.503677	6	-0.593075	6	-0.624533	6
chr1	769684	770684	AT1G03170_lastKb	annot_lastKb	3.42131	100	3.24924	100	3.46008	100	2.5063	100	2.97212	100	2.60825	100	1.88668	95	1.11893	100	-0.503677	6	-0.593075	6	-0.624533	6
chr1	770685	773410	AT1G03180_2725	IR	0.927952	272	0.849704	267	0.765934	265	0.88239	272	0.683959	272	0.820645	272	0.869545	268	1.17811	267	-0.471532	17	-0.460936	17	-0.110125	17
chr1	773410	775344	AT1G03180.1-protein_coding	annot_tot	2.87597	194	2.42543	194	2.19141	194	1.75174	194	2.10085	194	2.13278	194	1.37239	194	1.52535	194	-0.821079	11	1.05179	11	1.88644	11
chr1	773410	775344	AT1G03180.2-protein_coding	annot_tot	2.87597	194	2.42543	194	2.19141	194	1.75174	194	2.10085	194	2.13278	194	1.37239	194	1.52535	194	-0.821079	11	1.05179	11	1.88644	11
chr1	774344	775344	AT1G03180_lastKb	annot_lastKb	2.34012	100	2.06647	100	2.88687	100	2.18674	100	2.17709	100	2.33256	100	1.66163	100	1.42003	100	-0.877897	6	0.754132	6	1.61774	6
chr1	775345	775526	AT1G03190_181	IR	0.44035	18	0.694544	18	0.269187	18	0.68654	18	0.375417	18	0.400624	18	0.451112	18	1.25306	18	-0.240275	2	0.603588	2	2.15439	2
chr1	775526	780027	AT1G03190.1-protein_coding	annot_tot	2.2978	450	1.99797	450	1.85599	450	1.95825	450	2.033	450	2.07499	450	1.4842	450	1.47239	446	-0.813809	27	1.02966	27	0.47775	27
chr1	775621	780062	AT1G03190.2-protein_coding	annot_tot	2.30261	445	1.99935	445	1.87489	445	1.95942	445	2.03933	445	2.08571	445	1.49805	445	1.46006	437	-0.813809	27	1.02966	27	0.47775	27
chr1	779062	780062	AT1G03190_lastKb	annot_lastKb	1.78218	100	2.05238	100	4.16411	100	3.86516	100	1.4226	100	1.83554	100	1.64579	100	1.02021	92	-0.709861	6	0.010694	6	-0.828612	6
chr1	780063	780601	AT1G03200_538	IR	0.780933	54	1.71026	54	0.787822	54	1.25419	54	0.224162	54	0.671816	54	1.04159	54	1.49909	49	-0.514189	3	-0.872161	3	0.19402	3
chr1	780601	781285	AT1G03200_lastKb	annot_lastKb	0.405322	55	0.430315	46	0.235988	54	0.277347	55	0.143904	49	0.216841	55	0.285191	50	0.494239	53	-0.237437	4	-0.353801	4	1.61939	4
chr1	780601	781285	AT1G03200.1-protein_coding	annot_tot	0.405322	55	0.430315	46	0.235988	54	0.277347	55	0.143904	49	0.216841	55	0.285191	50	0.494239	53	-0.237437	4	-0.353801	4	1.61939	4
chr1	782947	784240	AT1G03210.1-protein_coding	annot_tot	3.15718	129	2.51404	129	2.88318	129	2.65273	129	2.18053	129	2.41191	129	1.59309	129	1.11875	129	-0.851187	8	1.17587	8	1.85194	8
chr1	783240	784240	AT1G03210_lastKb	annot_lastKb	2.86152	100	2.44582	100	3.14659	100	2.83696	100	2.16828	100	2.51783	100	1.70058	100	1.10073	100	-0.937564	6	1.13382	6	1.78152	6
chr1	784241	784892	AT1TE02555_651	IR	1.53591	66	1.67879	66	4.03561	66	2.96216	66	1.40314	66	1.50024	66	1.2063	66	1.14973	66	-0.730764	4	-0.223706	4	0.0713942	4
chr1	785480	787121	AT1G03220_1641	IR	0.380177	165	0.663345	165	0.473966	165	0.851934	165	0.304658	157	0.446794	165	0.704575	165	0.711801	162	-0.0829843	10	-0.710415	10	0.543329	10
chr1	787121	788651	AT1G03220.1-protein_coding	annot_tot	2.99609	154	4.17244	154	5.21192	154	4.8567	154	3.67293	154	3.65532	154	1.30832	154	1.03773	148	-0.522366	9	0.758509	9	2.93334	9
chr1	787651	788651	AT1G03220_lastKb	annot_lastKb	2.46103	101	3.43732	101	4.34788	101	4.24558	101	2.34287	101	2.79277	101	0.613103	101	0.500384	95	-0.501828	6	0.507767	6	2.82618	6
chr1	788652	790090	AT1G03230_1438	IR	0.664278	143	0.893049	138	1.55933	143	1.94406	143	0.523775	139	0.635783	143	0.993614	98	1.21747	143	-0.372925	9	-0.247677	9	1.31804	9
chr1	790090	791592	AT1G03230.1-protein_coding	annot_tot	3.0224	151	3.83528	151	3.80346	151	3.45131	151	3.20188	151	3.06156	151	1.67573	146	1.31183	151	-0.454772	9	0.939422	9	2.62284	9
chr1	790592	791592	AT1G03230_lastKb	annot_lastKb	2.15187	100	2.70198	100	2.57192	100	2.38176	100	2.1242	100	1.95924	100	1.25362	95	1.12223	100	-0.477858	6	0.658356	6	2.45587	6
chr1	791593	792221	AT1G03240_628	IR	0.243569	45	0.298634	63	0.230682	46	0.193089	63	0.369354	63	0.295845	63	0.130712	50	0.945499	62	0.0830214	4	-0.0421017	4	0.635082	4
chr1	792221	792986	AT1G03240_lastKb	annot_lastKb	0.514856	70	0.881799	72	1.20011	69	1.34912	77	0.363534	75	0.451692	77	0.399835	53	0.697569	77	-0.27434	4	-0.625277	4	0.182314	4
chr1	792221	792986	AT1G03240.1-protein_coding	annot_tot	0.514856	70	0.881799	72	1.20011	69	1.34912	77	0.363534	75	0.451692	77	0.399835	53	0.697569	77	-0.27434	4	-0.625277	4	0.182314	4
chr1	792987	793352	AT1G03250_365	IR	0.15481	24	1.21242	37	0.751688	37	1.54732	37	0.128639	37	0.430275	37	0.984893	37	1.17299	37	-0.25469	2	-1.25649	2	-1.10733	2
chr1	793352	795368	AT1G03250.1-protein_coding	annot_tot	2.08756	201	2.15681	201	3.79964	201	3.78397	201	1.72833	201	1.90644	201	1.48882	201	1.03078	201	-0.751198	13	1.02603	13	1.43295	13
chr1	793352	794352	AT1G03250_lastKb	annot_lastKb	2.61258	100	2.84171	100	6.25877	100	6.06879	100	2.27463	100	2.44516	100	1.84648	100	1.38584	100	-0.74265	6	0.459718	6	0.17446	6
chr1	795369	795531	AT1G03260_162	IR	0.743091	17	1.28335	17	1.02893	17	1.19545	17	0.480456	17	0.544921	17	0.287366	17	1.17754	17	-0.741844	1	0.392443	1	2.02131	1
chr1	795531	798463	AT1G03260.1-protein_coding	annot_tot	2.53447	294	2.45279	294	2.55569	294	2.8195	294	2.29167	294	2.43525	294	1.6567	294	1.33145	285	-0.83027	18	1.26963	18	1.92671	18
chr1	795531	796531	AT1G03260_lastKb	annot_lastKb	1.80684	101	2.21287	101	4.58439	101	4.48264	101	1.69417	101	1.85086	101	1.62361	101	1.28148	101	-0.744475	6	0.638952	6	1.39799	6
chr1	798464	799190	AT1G03270_726	IR	0.966706	72	1.24099	72	0.948213	72	1.94363	72	0.583528	72	0.937614	72	1.27998	72	1.00183	72	-0.581122	4	0.107865	4	1.9487	4
chr1	799190	802436	AT1G03270.1-protein_coding	annot_tot	2.32549	325	2.28804	325	2.27479	325	2.22112	325	2.31409	325	2.30179	325	1.64025	325	1.49371	325	-0.813281	20	0.671535	20	0.700238	20
chr1	801436	802436	AT1G03270_lastKb	annot_lastKb	1.76051	100	2.30915	100	3.41889	100	3.03585	100	1.99787	100	2.08016	100	2.00624	100	1.49668	100	-0.79244	6	-0.19541	6	0.173712	6
chr1	802437	803034	AT1G03280_597	IR	1.27254	60	2.40435	60	3.823	60	3.66226	60	1.0195	60	0.913423	60	1.88477	60	1.18382	60	-0.485488	3	-0.0237783	3	1.49332	3
chr1	803034	807066	AT1G03280.1-protein_coding	annot_tot	1.89983	403	1.86116	403	2.2225	403	2.15501	403	1.76574	403	1.71134	403	1.36885	385	1.11824	389	-0.80531	25	0.9342	25	0.224684	25
chr1	806066	807066	AT1G03280_lastKb	annot_lastKb	1.83358	100	2.07383	100	4.3652	100	3.74786	100	1.50663	100	1.33852	100	1.17641	100	1.09632	100	-0.845918	6	-0.13479	6	-0.552863	6
chr1	807067	807395	AT1G03290_328	IR	0.75435	33	0.999104	33	0.555016	33	0.971298	33	0.553777	33	0.761465	33	0.918229	33	0.850179	24	-0.621184	2	0.185779	2	1.88086	2
chr1	807395	810690	AT1G03290.1-protein_coding	annot_tot	1.93603	329	1.67123	329	1.65244	329	2.31106	329	1.55868	329	1.62687	329	1.80291	329	1.39224	325	-0.718411	20	0.952944	20	1.10329	20
chr1	809690	810690	AT1G03290_lastKb	annot_lastKb	1.71406	100	1.79254	100	2.57677	100	3.97426	100	1.44963	100	1.54098	100	2.95687	100	1.15119	96	-0.781002	6	0.171682	6	0.0832876	6
chr1	810691	811032	AT1G03300_341	IR	0.787323	35	1.07333	35	1.44392	35	2.19708	35	0.726956	35	0.83048	35	1.34673	35	0.871318	35	-0.732314	2	-0.21831	2	0.50586	2
chr1	811032	813086	AT1G03300.1-protein_coding	annot_tot	3.21009	205	2.89138	205	3.53641	205	3.03527	205	3.05786	205	2.86041	205	2.14553	202	1.74048	205	-0.956149	13	0.765372	13	1.43512	13
chr1	811032	812032	AT1G03300_lastKb	annot_lastKb	2.67699	100	2.36063	100	3.65632	100	3.11791	100	2.44739	100	2.37804	100	2.01548	100	1.51543	100	-1.0041	7	0.262687	7	0.85306	7
chr1	813087	813470	AT1G03310_383	IR	0.82457	38	1.42564	38	0.773985	38	1.49771	38	0.84894	38	0.947386	38	0.762018	35	0.699493	38	-0.111449	3	1.11693	3	2.12186	3
chr1	813470	816749	AT1G03310.1-protein_coding	annot_tot	2.46526	328	2.12119	328	2.45947	328	2.32546	328	2.41385	328	2.33198	328	1.68885	328	1.43566	328	-0.722377	19	0.699813	19	0.704278	19
chr1	813485	816749	AT1G03310.2-protein_coding	annot_tot	2.47089	326	2.12292	326	2.46564	326	2.32936	326	2.42181	326	2.33744	326	1.68787	326	1.44041	326	-0.722377	19	0.699813	19	0.704278	19
chr1	815749	816749	AT1G03310_lastKb	annot_lastKb	2.25962	100	2.26258	100	4.67821	100	3.87965	100	2.50027	100	2.33477	100	1.82073	100	2.02885	100	-0.698553	6	-0.072707	6	0.162025	6
chr1	816750	817026	AT1G03320_276	IR	0.933286	28	0.886419	28	0.716423	28	0.84649	28	0.268621	28	0.671595	28	0.613009	28	1.19747	28	-0.311598	2	-0.173938	2	0.707319	2
chr1	817026	817767	AT1G03320_lastKb	annot_lastKb	3.04768	74	3.62151	74	7.45729	74	5.58067	74	3.67097	74	3.341	74	1.92072	74	0.94122	74	-0.801139	4	-0.136276	4	0.273615	4
chr1	817026	817767	AT1G03320.1-protein_coding	annot_tot	3.04768	74	3.62151	74	7.45729	74	5.58067	74	3.67097	74	3.341	74	1.92072	74	0.94122	74	-0.801139	4	-0.136276	4	0.273615	4
chr1	817768	817982	AT1G03330_214	IR	1.19063	22	1.48194	22	2.09452	22	2.31707	22	0.683763	22	1.51789	22	1.1853	22	0.784588	22	-0.504936	2	0.564943	2	0.816974	2
chr1	817982	819563	AT1G03330.1-protein_coding	annot_tot	1.79263	156	1.71322	158	2.15006	158	1.97703	158	1.35894	158	1.69187	158	1.48495	158	1.45231	158	-0.649565	9	1.19932	9	2.27073	9
chr1	817982	818982	AT1G03330_lastKb	annot_lastKb	1.98158	100	1.84647	100	2.9988	100	2.57822	100	1.59124	100	2.12121	100	2.08678	100	1.26396	100	-0.839363	6	1.26402	6	2.00148	6
chr1	819661	821317	AT1G03340.1-protein_coding	annot_tot	2.54263	166	2.17223	166	2.61854	166	2.14434	166	2.11681	166	1.97357	166	1.73194	166	1.35076	166	-0.977234	10	0.27214	10	0.550478	10
chr1	820317	821317	AT1G03340_lastKb	annot_lastKb	2.87019	100	2.53529	100	3.11412	100	2.50292	100	2.59253	100	2.31148	100	1.85704	100	1.58381	100	-1.01227	6	0.119192	6	0.102881	6
chr1	821318	821722	AT1TE02680_404	IR	1.47108	41	1.79814	41	3.65885	41	3.62042	41	1.32427	41	1.26095	41	1.86778	41	1.10562	41	-0.700613	2	-0.670088	2	-0.316229	2
chr1	822637	824393	AT1G03350.1-protein_coding	annot_tot	2.96568	176	2.84932	176	3.43361	176	3.0609	176	2.61552	176	2.53906	176	1.28353	174	1.4274	172	-0.850428	11	1.41658	11	3.08506	11
chr1	822637	823637	AT1G03350_lastKb	annot_lastKb	2.63735	100	2.73385	100	4.86669	100	3.98536	100	2.5702	100	2.4973	100	1.21457	98	1.67451	96	-0.915124	6	1.09036	6	2.53596	6
chr1	824536	826358	AT1G03360.1-protein_coding	annot_tot	3.21394	182	2.71566	182	3.57999	182	3.24035	182	2.94611	182	3.02378	182	1.59092	182	1.41792	177	-0.815966	12	1.27382	12	2.45752	12
chr1	825358	826358	AT1G03360_lastKb	annot_lastKb	3.05596	100	2.73201	100	4.88317	100	4.15625	100	2.75118	100	3.24006	100	1.61806	100	1.66488	100	-0.811154	7	1.08419	7	2.07896	7
chr1	826359	826568	AT1G03370_209	IR	0.908222	21	1.48247	21	1.46284	21	1.37001	21	0.576416	21	1.24942	21	0.697888	21	1.05829	21	-1.30904	1	0.947167	1	2.20792	1
chr1	826568	835361	AT1G03370.1-protein_coding	annot_tot	2.33328	880	2.39625	880	2.63649	880	3.11828	880	2.5339	875	2.25477	880	1.72454	879	1.51064	865	-0.850563	53	0.944137	53	0.627549	53
chr1	834361	835361	AT1G03370_lastKb	annot_lastKb	2.7167	101	3.30384	101	6.3412	101	7.99456	101	2.34694	101	2.39459	101	1.96873	101	1.45565	101	-0.830942	6	-0.45789	6	-1.0171	6
chr1	835362	835784	AT1G03380_422	IR	0.255069	42	0.640556	42	0.605672	42	0.981538	42	0.167888	42	0.463579	42	0.556424	42	0.628278	28	-0.25787	2	-0.296667	2	0.970047	2
chr1	835784	840940	AT1G03380.1-protein_coding	annot_tot	2.44523	515	2.14325	515	1.97371	515	2.29626	515	2.64926	515	2.56599	515	1.87089	515	1.26814	479	-0.849462	32	1.19338	32	0.304792	32
chr1	839940	840940	AT1G03380_lastKb	annot_lastKb	1.51095	100	1.49347	100	2.00308	100	3.00157	100	1.45316	100	1.32298	100	2.03198	100	1.35606	100	-0.754103	6	0.437093	6	-0.696147	6
chr1	841032	842418	AT1G03390.1-protein_coding	annot_tot	3.73744	138	3.05395	138	4.9788	138	6.18166	138	3.00063	138	2.67105	138	2.03885	138	1.60046	137	-0.929466	9	-0.23402	9	-0.422211	9
chr1	841032	842032	AT1G03390_lastKb	annot_lastKb	4.13964	100	3.4147	100	6.19239	100	7.28236	100	3.45044	100	2.97214	100	2.0003	100	1.81047	100	-1.09977	6	-0.382729	6	-0.497758	6
chr1	842419	842746	AT1G03400_327	IR	2.83351	33	2.43276	33	1.86327	33	4.88136	33	1.83939	33	1.76499	33	1.74843	33	2.04544	33	-1.19422	2	-0.220155	2	0.493378	2
chr1	842746	844190	AT1G03400.1-protein_coding	annot_tot	4.20956	144	3.61656	144	2.82681	144	4.25467	144	3.6648	144	2.6707	144	2.01235	143	1.35148	144	-1.00046	8	0.820032	8	1.32448	8
chr1	842746	843746	AT1G03400_lastKb	annot_lastKb	3.31047	100	2.92199	100	2.37326	100	4.39375	100	2.92276	100	2.44294	100	1.68842	99	1.50054	100	-1.10783	6	0.755046	6	1.18054	6
chr1	844191	844435	AT1G03410_244	IR	0.554841	25	0.529488	25	0.41864	25	0.764634	25	0.48889	25	0.38164	25	0.372333	25	0.840436	25	-0.122478	2	0.205129	2	0.794959	2
chr1	844435	847683	AT1G03410.1-protein_coding	annot_tot	2.31673	325	2.77132	325	6.18419	325	6.27005	325	2.3601	316	2.00447	325	1.63599	325	1.08408	310	-0.595076	20	0.162749	20	1.89061	20
chr1	844435	845435	AT1G03410_lastKb	annot_lastKb	3.06897	100	3.05375	100	5.3522	100	6.99514	100	2.54552	100	2.14895	100	1.66889	100	0.780294	87	-0.804618	6	-0.599593	6	0.416053	6
chr1	846663	847739	AT1G03420.1-transposable_element_gene	annot_tot	1.56142	107	2.19875	107	3.4624	107	3.81442	107	2.13571	107	2.04102	107	1.51591	107	1.12561	107	-0.215182	6	1.13184	6	3.20746	6
chr1	847872	849500	AT1G03430.1-protein_coding	annot_tot	1.56913	162	1.67999	162	1.40994	162	2.03399	162	1.25066	162	1.55216	162	0.981054	158	0.945214	150	-0.732147	10	1.16053	10	2.28939	10
chr1	848500	849500	AT1G03430_lastKb	annot_lastKb	1.6478	100	1.82747	100	1.73707	100	2.55409	100	1.47078	100	1.66413	100	1.20612	100	1.18649	99	-0.849495	6	0.941827	6	1.72303	6
chr1	849501	852365	AT1G03440_2864	IR	0.727004	281	1.24702	287	1.53127	287	2.75135	287	0.759796	287	1.1877	287	0.846943	287	1.22495	287	-0.217382	17	-0.710267	17	-0.029164	17
chr1	852365	854032	AT1G03440.1-protein_coding	annot_tot	1.99344	167	2.63812	167	2.41834	167	2.93536	167	1.46093	167	2.05209	167	1.51757	164	0.852574	163	-0.465922	10	0.956984	10	2.84999	10
chr1	853032	854032	AT1G03440_lastKb	annot_lastKb	1.75989	100	2.44765	100	2.24825	100	2.92337	100	1.34797	100	1.90266	100	0.986163	97	0.962861	100	-0.456092	6	0.990827	6	2.63962	6
chr1	854033	854409	AT1G03445_376	IR	0.540582	37	0.458797	37	0.868239	37	1.05938	37	0.425619	37	0.319333	37	0.608421	37	1.2013	37	-0.418964	3	-0.572688	3	0.836293	3
chr1	854409	859701	AT1G03445.1-protein_coding	annot_tot	2.18838	530	1.86868	530	1.4197	530	1.80912	530	1.77036	530	1.85032	530	1.52934	530	1.22208	517	-0.65524	31	-0.544112	31	-0.673642	31
chr1	854409	855409	AT1G03445_lastKb	annot_lastKb	2.25652	100	2.59902	100	3.1117	100	4.15673	100	1.58008	100	1.53377	100	1.44708	100	1.26948	100	-0.812202	5	-0.938027	5	-0.144706	5
chr1	859702	860787	AT1G03457_1085	IR	0.388962	96	0.493213	104	0.343369	104	0.60851	104	0.240855	91	0.432468	108	0.43372	93	1.03655	108	-0.271426	7	-0.661579	7	-0.16626	7
chr1	860787	864125	AT1G03457.1-protein_coding	annot_tot	1.79896	334	1.71428	334	2.33347	334	2.31519	334	1.69826	334	1.72126	334	1.45898	319	1.35589	322	-0.647529	20	0.700333	20	0.407712	20
chr1	860787	864075	AT1G03457.2-protein_coding	annot_tot	1.82422	329	1.72618	329	2.36024	329	2.3451	329	1.71442	329	1.74051	329	1.47738	314	1.35953	317	-0.647529	20	0.700333	20	0.407712	20
chr1	860787	861787	AT1G03457_lastKb	annot_lastKb	2.42371	100	2.34409	100	3.88066	100	2.98516	100	2.26993	100	2.17058	100	1.97125	100	1.30945	98	-0.863548	6	0.0434852	6	-1.03629	6
chr1	864126	865914	AT1G03470_1788	IR	0.411896	155	0.621076	171	0.420113	179	0.797707	179	0.275816	147	0.471819	176	0.505569	158	0.779574	176	-0.231586	11	-0.725961	11	0.213427	11
chr1	865914	867733	AT1G03470.1-protein_coding	annot_tot	2.01798	182	2.54258	182	2.03985	182	1.60757	182	1.48387	182	1.76319	182	1.44553	174	1.12414	182	-0.524569	11	0.750171	11	1.64308	11
chr1	865914	867674	AT1G03470.2-protein_coding	annot_tot	2.05441	176	2.58121	176	2.08489	176	1.63385	176	1.51643	176	1.79398	176	1.44553	174	1.12925	176	-0.524569	11	0.750171	11	1.64308	11
chr1	865914	866914	AT1G03470_lastKb	annot_lastKb	2.66274	100	2.95324	100	3.09522	100	2.26059	100	2.00433	100	2.30704	100	1.25629	100	1.10459	100	-0.797885	6	0.440681	6	1.04902	6
chr1	867734	869050	AT1G03475_1316	IR	0.559681	131	1.01281	131	1.37335	131	1.75144	131	0.449005	131	0.680939	127	0.497186	128	0.732848	128	-0.360575	8	-0.705886	8	0.388336	8
chr1	869050	871211	AT1G03475.1-protein_coding	annot_tot	2.65932	217	2.71426	217	3.99084	217	3.4607	217	2.18444	217	2.37758	217	1.23572	206	1.39442	217	-0.829022	13	1.45128	13	2.42382	13
chr1	869050	870050	AT1G03475_lastKb	annot_lastKb	2.54818	100	2.67624	100	6.35761	100	5.26603	100	2.08425	100	2.58939	100	1.53026	100	1.16304	100	-0.770774	6	1.06828	6	1.38871	6
chr1	871212	871873	AT1G03490_661	IR	1.23567	66	1.28509	66	1.08287	66	1.45402	66	0.857374	66	1.05227	66	0.732182	66	0.981778	66	-0.285279	5	-0.382934	5	0.926007	5
chr1	871873	872906	AT1G03490.1-protein_coding	annot_tot	5.59362	103	4.84019	103	4.80774	103	3.87116	103	5.85041	103	5.00747	103	1.89845	103	2.034	103	-0.795243	6	-0.317854	6	-0.961906	6
chr1	871906	872906	AT1G03490_lastKb	annot_lastKb	5.65864	100	4.87386	100	4.84392	100	3.86179	100	5.94836	100	5.07504	100	1.93626	100	2.07407	100	-0.795243	6	-0.317854	6	-0.961906	6
chr1	872907	873183	AT1G03495_276	IR	0.802804	28	1.09872	28	0.996762	28	1.37404	28	0.891906	28	0.810273	28	0.792197	19	0.921737	28	-0.543629	1	-0.432241	1	-0.90314	1
chr1	873183	874935	AT1G03495.1-protein_coding	annot_tot	1.1663	175	1.4743	175	3.81179	175	1.97282	175	1.32665	175	1.24826	175	0.777108	175	0.721278	164	-0.956443	11	0.20623	11	-0.304432	11
chr1	873935	874935	AT1G03495_lastKb	annot_lastKb	1.35181	100	1.58969	100	3.93057	100	1.81456	100	1.51368	100	1.50937	100	0.808041	100	0.718068	95	-0.929549	6	0.772645	6	0.280579	6
chr1	874936	875357	AT1G03502_421	IR	0.557318	42	0.442115	42	0.749879	42	0.664319	42	0.679947	42	0.738292	42	0.875503	42	0.550154	42	-0.782978	2	1.2322	2	2.24431	2
chr1	875357	875471	AT1G03502.1-small_nucleolar_rna	annot_tot	0.356064	12	0.265561	12	0.205928	12	0.382156	12	0.337875	12	0.191067	9	0.599649	12	0.445769	12	-0.82755	1	1.46305	1	2.63768	1
chr1	875517	875604	AT1G03506.1-small_nucleolar_rna	annot_tot	0.674286	9	0.932868	9	0.47377	9	0.691903	9	0.626782	9	0.332826	9	0.865548	9	0.680143	9	-0.902947	1	1.56793	1	2.95729	1
chr1	875605	876257	AT1G03510_652	IR	0.825974	65	1.46043	65	0.83564	65	0.934998	65	0.852485	65	0.875588	65	1.00751	65	1.25734	65	-0.546118	4	0.930391	4	2.59785	4
chr1	876257	877547	AT1G03510.1-protein_coding	annot_tot	3.96891	129	4.50361	129	3.17128	129	2.82898	129	3.10339	129	3.62841	129	2.55263	129	1.43467	129	-0.76593	8	1.0348	8	1.58513	8
chr1	876257	877257	AT1G03510_lastKb	annot_lastKb	3.47581	100	3.6917	100	3.30697	100	2.61539	100	3.02442	100	3.52518	100	2.73836	100	1.5783	100	-0.928274	6	1.00149	6	1.47477	6
chr1	877647	877719	AT1G03515.1-pre_trna	annot_tot	0.283082	7	1.54959	7	0.505303	7	1.55161	7	0.28541	7	0.69735	7	1.32976	7	0.220587	4	0.302264	1	-0.0231861	1	1.16978	1
chr1	877861	880158	AT1G03520.1-protein_coding	annot_tot	2.49312	230	2.60028	230	3.78297	230	4.06537	230	2.12484	230	2.04254	230	1.26013	227	1.01649	222	-0.51839	13	1.05285	13	1.80804	13
chr1	877861	880158	AT1G03520.2-protein_coding	annot_tot	2.49312	230	2.60028	230	3.78297	230	4.06537	230	2.12484	230	2.04254	230	1.26013	227	1.01649	222	-0.51839	13	1.05285	13	1.80804	13
chr1	877861	878861	AT1G03520_lastKb	annot_lastKb	3.08518	101	3.89179	101	6.06103	101	6.53015	101	2.73093	101	2.44182	101	1.14114	98	1.26455	101	-0.542895	6	0.733745	6	0.969764	6
chr1	880159	880495	AT1G03530_336	IR	0.795909	34	1.26532	34	1.39946	34	1.77614	34	0.309359	34	0.965848	34	0.716472	34	0.937494	34	-0.812367	3	0.0212797	3	2.2316	3
chr1	880495	883391	AT1G03530.1-protein_coding	annot_tot	3.14639	290	3.36318	290	6.42781	290	4.56573	290	3.04381	290	2.8493	290	1.95171	289	1.1615	290	-0.880184	17	0.718776	17	1.18732	17
chr1	880495	881495	AT1G03530_lastKb	annot_lastKb	4.01579	100	4.65201	100	13.5104	100	8.56303	100	3.77597	100	3.28832	100	2.76477	100	0.918193	100	-0.863156	6	-0.0510983	6	0.482819	6
chr1	883392	883781	AT1G03540_389	IR	1.05748	39	1.13296	39	0.740473	39	0.96916	39	1.04866	39	1.10942	39	0.880219	39	0.960825	26	-0.781002	2	1.36814	2	2.53934	2
chr1	883781	885611	AT1G03540.1-protein_coding	annot_tot	4.40739	184	4.11963	184	4.31396	184	4.48277	184	4.60666	184	4.19439	184	2.32457	184	1.53631	184	-0.90164	12	0.687426	12	1.10796	12
chr1	884611	885611	AT1G03540_lastKb	annot_lastKb	4.38068	101	3.91424	101	4.97202	101	4.79616	101	4.92951	101	4.47668	101	2.32169	101	1.21432	101	-1.03932	6	0.333737	6	0.347614	6
chr1	885622	887956	AT1G03550.1-protein_coding	annot_tot	1.73335	233	2.07101	233	2.54081	233	2.26901	233	1.8062	233	1.6239	233	1.83769	233	1.37385	229	-0.697779	14	0.576443	14	-0.635514	14
chr1	885622	886622	AT1G03550_lastKb	annot_lastKb	1.4868	100	2.12408	100	2.60487	100	2.74139	100	1.86977	100	1.79726	100	1.94022	100	1.04204	96	-0.935409	6	0.475267	6	-0.230098	6
chr1	887957	890155	AT1G03560_2198	IR	0.312123	198	0.472664	188	0.463247	132	0.464621	160	0.271232	164	0.290073	205	0.648917	135	0.649308	186	-0.2316	13	-0.353132	13	0.603791	13
chr1	890155	892410	AT1G03560.1-protein_coding	annot_tot	2.71228	225	2.91191	225	3.22508	225	3.21236	225	2.31178	225	2.51986	225	1.45295	225	1.55759	225	-0.920396	14	0.864856	14	1.47314	14
chr1	890155	891155	AT1G03560_lastKb	annot_lastKb	2.72219	100	2.9226	100	5.02562	100	4.56318	100	2.30049	100	2.40023	100	1.13944	100	1.62297	100	-0.985896	6	0.0756862	6	0.684446	6
chr1	892513	892585	AT1G03570.1-pre_trna	annot_tot	0.442316	7	0.744155	7	0.297644	7	1.10337	7	0.277015	7	0.816216	7	1.21659	7	0.575102	7	0	0	0	0	0	0
chr1	892586	892846	AT1G03580_260	IR	0.631151	26	0.796683	26	0.695125	26	1.13626	26	0.352565	24	0.622982	26	0.665242	26	0.386027	24	0.096736	1	0.0711467	1	1.30509	1
chr1	892846	894052	AT1G03580.1-pseudogene	annot_tot	3.01024	121	3.65826	121	5.74957	121	6.51676	121	2.1994	121	1.70768	121	1.8059	121	1.66443	121	-0.453212	8	-0.203321	8	0.564665	8
chr1	894053	894253	AT1G03590_200	IR	2.48935	20	3.13464	20	4.70728	20	4.83689	20	1.77164	20	1.5837	20	1.30382	20	0.367645	15	-0.490524	1	-0.325119	1	0.459045	1
chr1	894253	896440	AT1G03590.1-protein_coding	annot_tot	2.90703	218	2.9967	218	4.54643	218	4.68352	218	2.45178	218	2.1107	218	1.8851	218	1.34947	204	-0.9435	13	0.57785	13	0.806643	13
chr1	894253	895253	AT1G03590_lastKb	annot_lastKb	3.16619	100	3.46618	100	6.57565	100	6.73495	100	2.72768	100	2.35363	100	1.79895	100	1.40986	99	-1.03208	6	-0.0195093	6	0.0123603	6
chr1	896441	898875	AT1G03600_2434	IR	0.697409	244	1.07145	244	0.898777	244	1.29663	244	0.531738	244	0.791598	244	1.02256	237	1.11988	244	-0.433851	15	0.250375	15	1.89301	15
chr1	898875	899655	AT1G03600_lastKb	annot_lastKb	1.99825	78	2.81039	78	2.98612	78	3.37226	78	1.80953	78	2.31414	78	0.823512	78	1.61481	78	-0.365871	5	1.30727	5	2.7177	5
chr1	898875	899655	AT1G03600.1-protein_coding	annot_tot	1.99825	78	2.81039	78	2.98612	78	3.37226	78	1.80953	78	2.31414	78	0.823512	78	1.61481	78	-0.365871	5	1.30727	5	2.7177	5
chr1	899656	900886	AT1G03610_1230	IR	0.699795	123	1.31834	123	1.0648	123	2.3155	123	0.539992	116	0.743221	123	0.776095	123	0.898039	123	-0.38016	7	-0.543798	7	1.30694	7
chr1	900886	903003	AT1G03610.1-protein_coding	annot_tot	2.66011	212	3.02629	212	3.994	212	4.86344	212	1.87979	212	1.93102	212	1.50468	212	1.33002	212	-0.784096	13	1.02441	13	3.06908	13
chr1	902003	903003	AT1G03610_lastKb	annot_lastKb	3.3563	100	3.98341	100	6.79225	100	8.01948	100	2.37864	100	2.64264	100	1.96795	100	1.24687	100	-1.00583	6	0.831276	6	2.80135	6
chr1	903475	904318	AT1G03620_843	IR	0.56985	84	0.853589	84	0.520878	84	1.07521	84	0.344171	84	0.5732	84	0.463687	84	0.835735	84	-0.417738	5	-0.831871	5	-0.476581	5
chr1	904318	906013	AT1G03620.1-protein_coding	annot_tot	1.72514	170	1.57714	170	1.117	170	1.69067	170	1.25748	170	1.40048	170	0.852776	170	0.905742	165	-0.524014	10	-0.578844	10	-0.280155	10
chr1	904318	905318	AT1G03620_lastKb	annot_lastKb	1.44531	100	1.30779	100	1.04079	100	1.60119	100	0.943113	100	1.06227	100	0.978362	100	1.09246	100	-0.438836	6	-0.690199	6	-0.282743	6
chr1	906014	907641	AT1G03630_1627	IR	1.16212	163	1.2174	163	0.765747	163	1.19082	163	0.812918	163	0.962064	163	1.02427	163	1.16789	163	-0.549241	10	-0.339263	10	0.172527	10
chr1	907641	909376	AT1G03630.1-protein_coding	annot_tot	3.35992	174	4.23594	174	5.61005	174	5.39984	174	3.23117	174	3.2221	174	1.71111	174	1.48135	174	-0.618061	11	1.24833	11	2.15994	11
chr1	907650	909376	AT1G03630.2-protein_coding	annot_tot	3.36932	173	4.24555	173	5.63548	173	5.41738	173	3.24204	173	3.22565	173	1.71795	173	1.48067	173	-0.618061	11	1.24833	11	2.15994	11
chr1	908376	909376	AT1G03630_lastKb	annot_lastKb	2.90115	100	4.25367	100	7.40131	100	6.84501	100	3.04087	100	2.93996	100	1.81479	100	1.50936	100	-0.66237	7	1.12116	7	2.02263	7
chr1	909377	909810	AT1G03640_433	IR	0.997989	43	1.629	43	2.44072	43	3.15791	43	0.57531	43	0.958488	43	0.724646	43	0.807025	41	-0.722943	2	-0.247661	2	1.31284	2
chr1	909810	909883	AT1G03640.1-pre_trna	annot_tot	0.0619242	7	0.758381	8	0.248325	8	0.65771	8	0.0587608	8	0.506173	8	0.948986	8	0.661761	8	-0.323934	1	-0.185801	1	1.6928	1
chr1	910022	911193	AT1G03650.1-protein_coding	annot_tot	3.1158	117	3.12754	117	3.09276	117	2.53822	117	1.83364	117	2.40042	117	1.48626	111	1.40271	117	-0.535984	8	0.549752	8	1.20016	8
chr1	910022	911022	AT1G03650_lastKb	annot_lastKb	2.95193	100	2.96121	100	3.22363	100	2.60719	100	1.79573	100	2.39635	100	1.41795	94	1.45146	100	-0.489477	7	0.547708	7	1.22027	7
chr1	911194	911435	AT1G03660_241	IR	2.35828	24	2.65816	24	2.33789	24	2.13605	24	1.84852	24	1.99696	24	1.21855	24	1.66589	24	-0.311921	1	-0.0587746	1	-0.421989	1
chr1	911435	911759	AT1G03660_lastKb	annot_lastKb	5.76863	32	4.54071	32	6.64422	32	4.3958	32	4.02512	32	4.13952	32	2.29407	32	2.01113	32	-0.998854	2	-0.15498	2	-0.752961	2
chr1	911435	911759	AT1G03660.1-protein_coding	annot_tot	5.76863	32	4.54071	32	6.64422	32	4.3958	32	4.02512	32	4.13952	32	2.29407	32	2.01113	32	-0.998854	2	-0.15498	2	-0.752961	2
chr1	911760	912338	AT1TE02980_578	IR	2.03496	58	1.25736	58	1.3943	58	1.26091	58	1.05972	58	1.338	58	0.929921	58	1.55552	58	-0.407432	4	-0.245329	4	-0.000679076	4
chr1	913346	914221	AT1G03670_875	IR	1.91684	88	1.34475	88	1.36551	88	1.37247	88	1.63328	88	1.63135	88	1.31883	88	1.21072	88	-0.517462	5	-0.565101	5	0.151176	5
chr1	914221	916222	AT1G03670.1-protein_coding	annot_tot	4.36889	201	3.29039	201	2.47379	201	2.48206	201	3.51805	201	3.45438	201	2.00348	201	1.35095	195	-0.999006	12	-0.56271	12	0.0444395	12
chr1	914221	915221	AT1G03670_lastKb	annot_lastKb	4.73629	101	3.55079	101	2.87124	101	2.35244	101	4.3739	101	3.97853	101	2.13148	101	1.17317	95	-1.06973	6	-0.53253	6	-0.27453	6
chr1	916223	916818	AT1G03680_595	IR	1.46624	59	1.17062	59	2.37013	59	2.7818	59	1.20808	59	1.14139	59	1.19501	59	1.66655	59	-0.553515	4	-0.207892	4	1.46723	4
chr1	916818	918064	AT1G03680.1-protein_coding	annot_tot	2.88914	125	2.4126	125	3.26423	125	2.889	125	2.25219	125	2.02536	125	1.46134	125	1.08772	116	-0.630323	7	1.18512	7	2.61919	7
chr1	916818	917818	AT1G03680_lastKb	annot_lastKb	3.05163	100	2.62905	100	3.75953	100	3.22797	100	2.36277	100	2.09459	100	1.49725	100	1.10778	91	-0.65683	6	1.18497	6	2.60221	6
chr1	918065	918298	AT1G03687_233	IR	0.385007	23	0.91925	23	0.41291	23	0.661121	23	0.273366	23	0.542651	23	0.152125	23	2.24663	23	-0.647964	2	0.849383	2	2.90206	2
chr1	918298	920507	AT1G03687.1-protein_coding	annot_tot	3.39855	221	2.89473	221	4.37838	221	3.37972	221	2.76362	221	2.76502	221	1.38664	221	1.2015	221	-0.769311	13	0.993821	13	1.31843	13
chr1	918298	920488	AT1G03687.2-protein_coding	annot_tot	3.41856	219	2.91166	219	4.40509	219	3.39692	219	2.77813	219	2.78419	219	1.38363	219	1.21046	219	-0.769311	13	0.993821	13	1.31843	13
chr1	919507	920507	AT1G03687_lastKb	annot_lastKb	3.63805	100	3.12606	100	6.58195	100	4.26921	100	3.18366	100	2.96548	100	1.2015	100	1.51874	100	-0.973874	6	0.444558	6	0.130764	6
chr1	920508	920949	AT1G03700_441	IR	0.513689	44	0.64626	44	0.631	44	0.708726	44	0.462074	44	0.658088	44	0.804046	39	0.78584	44	-0.019369	3	-0.369935	3	0.516041	3
chr1	920949	921901	AT1G03700_lastKb	annot_lastKb	1.94352	96	1.86212	96	2.33184	96	2.66101	96	1.5216	95	1.96229	96	1.54313	96	1.41486	96	-0.307279	6	-0.617875	6	-0.461076	6
chr1	920949	921901	AT1G03700.1-protein_coding	annot_tot	1.94352	96	1.86212	96	2.33184	96	2.66101	96	1.5216	95	1.96229	96	1.54313	96	1.41486	96	-0.307279	6	-0.617875	6	-0.461076	6
chr1	923425	924726	AT1G03710.1-protein_coding	annot_tot	4.37709	130	2.77048	130	1.78645	130	1.61638	130	2.89375	130	2.80769	130	2.09424	130	1.73245	130	-0.883615	8	-0.398131	8	-0.18174	8
chr1	923425	924355	AT1G03710.2-protein_coding	annot_tot	5.2336	93	3.12018	93	2.25023	93	2.02069	93	3.42456	93	3.28591	93	2.47455	93	1.79612	93	-0.974343	5	-0.345331	5	-0.076739	5
chr1	923726	924726	AT1G03710_lastKb	annot_lastKb	3.95882	100	2.51752	100	1.60285	100	1.45058	100	2.72768	100	2.76579	100	2.24588	100	1.93951	100	-0.832722	6	-0.432551	6	-0.249595	6
chr1	924727	924995	AT1G03720_268	IR	1.94717	27	1.81807	27	0.798589	27	1.08702	27	1.51472	27	1.39294	27	1.87047	27	1.79941	27	-0.906956	1	-0.848888	1	-0.734571	1
chr1	924995	926373	AT1G03720.1-protein_coding	annot_tot	1.96273	138	1.30427	138	1.0871	117	0.75067	138	1.58101	138	1.47842	138	1.49924	138	1.23107	136	-0.579252	9	-0.477108	9	-0.336655	9
chr1	924995	925995	AT1G03720_lastKb	annot_lastKb	2.10419	100	1.51615	100	1.19275	86	0.718775	100	1.63355	100	1.56206	100	1.68672	100	1.16483	98	-0.622345	7	-0.458493	7	-0.221447	7
chr1	926374	930827	AT1G03730_4453	IR	0.953101	442	0.819268	445	0.583989	438	0.746692	442	0.668523	435	0.86784	445	0.749198	413	1.07827	445	-0.42285	26	-0.576469	26	-0.408352	26
chr1	930827	931895	AT1G03730.1-protein_coding	annot_tot	2.0979	107	2.74744	107	2.82934	107	3.34838	107	2.1423	107	2.28779	107	0.990247	107	1.61223	85	-0.194965	7	0.677573	7	2.38119	7
chr1	930827	931827	AT1G03730_lastKb	annot_lastKb	2.21875	100	2.87664	100	3.00316	100	3.53402	100	2.28286	100	2.43906	100	1.02325	100	1.61481	78	-0.194965	7	0.677573	7	2.38119	7
chr1	931896	933511	AT1G03740_1615	IR	0.749589	162	1.04065	158	1.67644	162	2.09717	162	0.783479	144	0.732765	162	0.860474	146	1.11637	156	-0.0898166	10	-0.555493	10	0.670948	10
chr1	933511	937043	AT1G03740.1-protein_coding	annot_tot	2.46018	354	2.61925	354	4.90354	354	4.90032	354	1.82109	354	1.95042	354	1.95345	354	1.50085	348	-0.937721	21	0.750459	21	1.03937	21
chr1	933511	937043	AT1G03740.2-protein_coding	annot_tot	2.46018	354	2.61925	354	4.90354	354	4.90032	354	1.82109	354	1.95042	354	1.95345	354	1.50085	348	-0.937721	21	0.750459	21	1.03937	21
chr1	936043	937043	AT1G03740_lastKb	annot_lastKb	2.28686	100	3.33626	100	7.56993	100	7.977	100	1.57479	100	1.90266	100	1.66889	100	1.36874	100	-0.895215	6	-0.0672695	6	0.127849	6
chr1	937044	937206	AT1G03743_162	IR	0.352194	16	1.39037	16	0.717721	16	2.35026	16	0.418671	16	0.63445	16	0.88297	16	1.07191	16	-0.549542	1	0.00113932	1	1.09272	1
chr1	937206	937287	AT1G03743.1-small_nucleolar_rna	annot_tot	0.301881	8	1.0265	8	0.781316	8	1.79815	8	0.594953	8	0.762726	8	1.06451	8	0.937493	8	-0.289354	1	0.662597	1	1.62223	1
chr1	937400	937485	AT1G03746.1-small_nucleolar_rna	annot_tot	0.0963263	9	0.578787	9	0.376862	9	0.423724	9	0.221985	9	0.813575	9	0.850878	9	0.33088	7	-0.5745	1	0.827834	1	1.88008	1
chr1	937486	937919	AT1G03750_433	IR	0.838926	42	1.31688	43	0.42224	42	1.00586	43	0.475553	43	0.883666	43	0.822902	43	0.628192	23	-0.404781	3	0.835046	3	2.38438	3
chr1	937919	941162	AT1G03750.1-protein_coding	annot_tot	2.581	325	2.09608	325	1.61746	325	1.65715	325	1.94507	325	2.01846	325	1.87019	325	1.26122	324	-0.998044	19	0.764323	19	1.18777	19
chr1	940162	941162	AT1G03750_lastKb	annot_lastKb	2.38037	100	1.84279	100	2.29041	100	1.92703	100	1.80513	100	2.02136	100	1.92174	100	1.21874	100	-1.0434	6	-0.0669224	6	0.188333	6
chr1	941061	943377	AT1G03760.1-protein_coding	annot_tot	2.27251	232	2.03556	232	1.66038	232	1.43173	232	1.70482	232	1.67537	232	1.69651	232	1.18161	232	-0.836022	14	0.839601	14	1.64347	14
chr1	941061	942061	AT1G03760_lastKb	annot_lastKb	2.03124	101	2.02599	101	2.13724	101	1.78751	101	1.77504	101	1.55868	101	1.9818	101	1.25582	101	-0.862341	6	0.315778	6	1.03829	6
chr1	943378	943764	AT1TE03080_386	IR	0.735152	39	1.14081	39	0.793896	39	1.09789	39	0.528848	39	1.05395	39	1.26447	39	0.500562	39	-0.135773	2	-0.129942	2	1.18129	2
chr1	944177	944594	AT1G03770_417	IR	0.572062	42	0.388127	42	0.25842	42	0.509158	42	0.449101	42	0.791122	42	0.627156	42	0.720846	42	-0.274464	3	-0.257531	3	0.48638	3
chr1	944594	947482	AT1G03770.1-protein_coding	annot_tot	2.60768	289	2.2009	289	1.91099	289	1.40908	289	2.47243	289	2.40752	289	1.50924	289	1.41301	289	-0.673908	18	0.803486	18	0.436786	18
chr1	946482	947482	AT1G03770_lastKb	annot_lastKb	2.67822	100	2.31835	100	3.11461	100	1.44238	100	2.86459	100	2.65651	100	1.48075	100	1.76249	100	-0.6698	6	0.194948	6	-0.321481	6
chr1	947483	947643	AT1G03780_160	IR	0.781794	16	0.934571	16	0.84794	16	0.48574	16	1.07239	16	0.970743	16	1.03563	16	0.985748	16	0	0	0	0	0	0
chr1	947643	951810	AT1G03780.2-protein_coding	annot_tot	2.75444	416	2.09056	416	2.33685	416	1.39143	416	2.35284	416	2.32151	416	2.20171	416	1.37111	416	-0.713274	26	0.38307	26	-0.256172	26
chr1	947643	948643	AT1G03780_lastKb	annot_lastKb	2.22927	100	2.1155	100	4.09095	100	1.42548	100	2.16064	100	2.24269	100	2.54163	100	1.16029	100	-0.603357	7	-0.063937	7	-0.723698	7
chr1	947657	951730	AT1G03780.1-protein_coding	annot_tot	2.79679	407	2.10004	407	2.37959	407	1.40108	407	2.37888	407	2.35322	407	2.19638	407	1.36647	407	-0.709997	24	0.419167	24	-0.228018	24
chr1	951811	954524	AT1G03790_2713	IR	0.856239	272	0.927361	272	0.41381	248	0.638553	263	0.55866	272	0.764766	272	0.870171	265	0.805927	267	-0.32597	16	-0.635639	16	-0.363338	16
chr1	954524	956097	AT1G03790.1-protein_coding	annot_tot	4.51298	157	3.62547	157	2.36374	157	2.08616	157	4.699	157	3.71232	157	2.03179	157	1.25924	157	-0.806654	10	-0.266247	10	-0.1097	10
chr1	955097	956097	AT1G03790_lastKb	annot_lastKb	4.50251	100	3.81795	100	2.40379	100	2.05881	100	4.65797	100	3.86078	100	2.10262	100	1.14429	100	-0.728328	6	-0.415299	6	-0.39459	6
chr1	956098	957260	AT1G03800_1162	IR	1.79046	116	1.67525	116	1.04176	116	1.7249	116	1.16965	116	1.42933	116	1.08813	116	0.882822	116	-0.725952	7	-0.985358	7	-0.00593579	7
chr1	957260	957998	AT1G03800_lastKb	annot_lastKb	5.15059	74	5.27119	74	4.9999	74	4.1188	74	4.2419	74	3.82825	74	2.06167	74	1.0843	74	-0.776362	4	-0.0673182	4	1.66666	4
chr1	957260	957998	AT1G03800.1-protein_coding	annot_tot	5.15059	74	5.27119	74	4.9999	74	4.1188	74	4.2419	74	3.82825	74	2.06167	74	1.0843	74	-0.776362	4	-0.0673182	4	1.66666	4
chr1	957999	958758	AT1G03810_759	IR	0.937011	76	0.886995	76	0.411184	72	0.97942	76	0.75152	76	1.04738	76	0.969554	67	1.25239	69	-0.32561	5	-0.672679	5	0.0418804	5
chr1	958758	959609	AT1G03810_lastKb	annot_lastKb	2.62122	85	2.19755	85	1.27633	85	1.17898	85	3.09912	85	2.99087	85	1.65274	85	1.46366	85	-0.389258	5	-0.493084	5	-0.862573	5
chr1	958758	959609	AT1G03810.1-protein_coding	annot_tot	2.62122	85	2.19755	85	1.27633	85	1.17898	85	3.09912	85	2.99087	85	1.65274	85	1.46366	85	-0.389258	5	-0.493084	5	-0.862573	5
chr1	959610	959868	AT1G03820_258	IR	1.06224	26	1.14317	26	0.270223	26	0.371326	26	0.540148	26	1.00275	26	1.06134	26	0.612977	26	-0.526126	2	-0.800825	2	-1.1257	2
chr1	959868	960728	AT1G03820_lastKb	annot_lastKb	3.75362	86	2.13423	86	2.52748	86	1.87757	86	2.5561	86	2.38396	86	2.26682	86	1.79932	86	-0.761049	5	-0.381029	5	-1.17367	5
chr1	959868	960728	AT1G03820.1-protein_coding	annot_tot	3.75362	86	2.13423	86	2.52748	86	1.87757	86	2.5561	86	2.38396	86	2.26682	86	1.79932	86	-0.761049	5	-0.381029	5	-1.17367	5
chr1	960729	962032	AT1G03830_1303	IR	0.790834	131	0.918782	131	0.974253	131	1.24661	131	0.514046	131	0.948088	131	0.782765	105	0.807789	125	-0.537017	8	-0.887204	8	-0.747162	8
chr1	962032	966622	AT1G03830.1-protein_coding	annot_tot	2.22603	459	1.96707	459	2.03305	459	1.58689	459	1.99851	459	1.94052	459	1.62136	459	1.40186	459	-0.847076	27	0.864849	27	-0.0984565	27
chr1	962032	963032	AT1G03830_lastKb	annot_lastKb	2.56181	100	2.88522	100	4.73587	100	2.8611	100	2.6225	100	2.33533	100	1.70652	100	1.32407	100	-1.12087	6	0.224118	6	-0.735354	6
chr1	966623	967502	AT1G03840_879	IR	0.817682	88	0.709633	88	0.45976	88	0.498083	88	0.434029	88	0.736251	88	0.855963	88	1.09604	88	-0.332494	6	0.0432757	6	0.845878	6
chr1	967502	970130	AT1G03840.1-protein_coding	annot_tot	3.64573	262	2.35753	262	1.86602	262	1.504	262	3.05063	262	2.61921	262	1.69476	262	1.11156	262	-0.782017	16	-0.382378	16	-0.0100675	16
chr1	967502	968502	AT1G03840_lastKb	annot_lastKb	5.50754	100	3.70764	100	2.77495	100	2.26783	100	4.02864	100	3.49967	100	1.82007	100	0.912127	100	-0.937312	6	-0.539961	6	-0.508925	6
chr1	967520	970058	AT1G03840.2-protein_coding	annot_tot	3.70765	254	2.40621	254	1.90267	254	1.52932	254	3.10947	254	2.67178	254	1.67796	254	1.08383	254	-0.782017	16	-0.382378	16	-0.0100675	16
chr1	970131	971938	AT1TE03170_1807	IR	0.810489	181	0.721179	181	0.45708	180	0.663278	181	0.512525	180	0.802031	181	0.711595	172	0.775857	174	-0.270545	11	-0.600752	11	-0.315643	11
chr1	972419	974402	AT1TE03175_1983	IR	0.892585	198	0.81742	198	0.399416	185	0.534149	199	0.781017	199	0.805863	199	0.756988	165	1.0228	181	-0.297054	12	-0.643816	12	-0.337138	12
chr1	974874	976096	AT1G03850_1222	IR	1.29076	122	1.30302	122	0.969869	122	1.49288	122	0.730658	122	1.17899	122	0.758106	122	1.25075	122	-0.431145	8	-1.13297	8	-0.417761	8
chr1	976096	977761	AT1G03850.1-protein_coding	annot_tot	2.69893	166	2.11408	155	2.25661	131	2.02565	162	2.07004	149	1.93717	167	1.05583	151	0.86856	156	-0.0962485	9	-0.0616009	9	1.14891	9
chr1	976096	977096	AT1G03850_lastKb	annot_lastKb	1.70448	99	1.6839	88	1.21286	64	1.4187	95	1.24903	82	1.01845	100	0.536777	84	0.57904	92	0.0524572	5	0.129779	5	0.698765	5
chr1	977101	977761	AT1G03850.2-protein_coding	annot_tot	4.16833	67	2.67909	67	3.25363	67	2.88625	67	3.07486	67	3.30839	67	1.70657	67	1.28474	64	-0.282131	4	-0.300826	4	1.71159	4
chr1	977762	979307	AT1G03860_1545	IR	0.788529	154	0.754103	154	1.01029	154	1.4278	154	0.559373	154	0.544985	154	1.14628	154	1.13301	154	-0.276793	10	-1.03071	10	-0.846799	10
chr1	979307	981885	AT1G03860.1-protein_coding	annot_tot	2.87324	258	2.88815	258	3.84212	258	3.16277	258	2.0441	258	2.35021	258	1.23222	254	1.29873	258	-0.75171	15	1.03685	15	0.645457	15
chr1	979307	981868	AT1G03860.2-protein_coding	annot_tot	2.8848	256	2.88606	256	3.86457	256	3.17485	256	2.05365	256	2.35384	256	1.23624	252	1.30241	256	-0.75171	15	1.03685	15	0.645457	15
chr1	979307	981762	AT1G03860.3-protein_coding	annot_tot	2.89483	246	2.82426	246	3.97577	246	3.22247	246	2.08004	246	2.36293	246	1.22021	242	1.31679	246	-0.760766	14	1.02676	14	0.510885	14
chr1	979307	980307	AT1G03860_lastKb	annot_lastKb	3.09993	100	3.29459	100	7.53504	100	5.56821	100	2.20353	100	2.36861	100	1.00477	100	0.990986	100	-0.735348	6	0.380588	6	-0.881638	6
chr1	981886	982505	AT1G03870_619	IR	0.818998	62	1.17427	62	0.788546	62	1.73313	62	0.480512	62	0.973427	62	1.28732	60	0.935715	62	-0.355065	4	0.172605	4	2.51172	4
chr1	982505	983540	AT1G03870.1-protein_coding	annot_tot	4.64732	103	3.39914	103	6.84656	103	5.72519	103	3.71049	103	3.00836	103	1.41519	103	0.886095	103	-0.612149	6	0.653968	6	2.85108	6
chr1	982505	983505	AT1G03870_lastKb	annot_lastKb	4.74402	100	3.46251	100	7.0098	100	5.83757	100	3.7983	100	3.06755	100	1.43652	100	0.891722	100	-0.612149	6	0.653968	6	2.85108	6
chr1	983541	985750	AT1G03880_2209	IR	1.30461	221	1.4012	221	1.43642	217	2.35289	221	1.01249	221	1.33658	221	1.32783	220	0.989646	221	-0.515789	13	-0.944492	13	-0.18258	13
chr1	985750	988146	AT1G03880.1-protein_coding	annot_tot	4.68844	240	2.97496	237	4.38627	240	2.50292	240	4.85137	237	4.00131	240	2.18294	240	1.21231	240	-0.512731	15	-0.324138	15	-0.0949062	15
chr1	987146	988146	AT1G03880_lastKb	annot_lastKb	4.56939	100	3.6292	100	5.69428	100	3.14301	100	5.09766	97	4.14146	100	2.18052	100	1.30367	100	-0.454632	6	-0.503852	6	0.0902782	6
chr1	988147	989197	AT1G03890_1050	IR	1.2609	105	0.919833	105	0.675584	105	0.827526	105	1.07448	105	1.35613	105	0.617863	103	1.2419	100	-0.617372	7	-0.727884	7	0.248379	7
chr1	989197	991020	AT1G03890.1-protein_coding	annot_tot	5.29112	182	3.48103	182	4.72823	182	4.36705	182	4.5488	182	3.69126	182	2.21953	182	1.18414	182	-0.834267	11	-0.380261	11	0.662164	11
chr1	990020	991020	AT1G03890_lastKb	annot_lastKb	5.69208	100	3.8584	100	6.0102	100	5.87716	100	4.75904	100	3.97505	100	1.81611	100	1.02187	100	-0.870295	7	-0.317197	7	0.934157	7
chr1	991138	993118	AT1G03900.1-protein_coding	annot_tot	2.98331	198	2.69151	198	2.83112	198	2.91243	198	2.36409	198	2.21296	198	1.75844	198	1.32237	192	-0.418452	12	1.12842	12	2.15044	12
chr1	992118	993118	AT1G03900_lastKb	annot_lastKb	2.25404	100	2.31896	100	3.83317	100	3.66966	100	1.92148	100	2.04522	100	1.83592	100	1.29313	98	-0.7127	6	0.860404	6	1.39423	6
chr1	993119	993399	AT1G03905_280	IR	1.02396	28	1.62401	28	0.673161	28	1.44127	28	0.898202	28	1.62649	28	0.464654	26	0.792107	22	0.0895385	2	-0.019966	2	0.990951	2
chr1	993399	995784	AT1G03905.1-protein_coding	annot_tot	3.0089	239	2.25953	239	2.07418	239	1.85717	239	2.26365	239	2.13111	239	1.76891	239	0.922957	239	-0.909087	14	1.02821	14	1.12657	14
chr1	994784	995784	AT1G03905_lastKb	annot_lastKb	3.05101	100	2.16024	100	2.48955	100	2.19156	100	2.31812	100	2.27542	100	1.6075	100	1.02573	100	-0.994396	6	0.658385	6	0.543428	6
chr1	995785	996114	AT1G03910_329	IR	0.771238	33	0.98239	33	0.657796	33	0.855736	33	0.694447	33	0.685823	33	0.602149	33	0.852267	33	-0.854211	2	0.293364	2	1.31484	2
chr1	996114	1000231	AT1G03910.1-protein_coding	annot_tot	2.18268	412	2.21929	412	3.4782	412	2.83659	412	2.02768	412	2.06414	412	2.07448	406	1.56204	412	-0.814131	25	0.937361	25	-0.215048	25
chr1	999231	1000231	AT1G03910_lastKb	annot_lastKb	2.15263	101	3.29716	101	7.40671	101	6.1129	101	2.11655	101	1.83988	101	2.03344	101	1.26401	101	-0.896361	6	-0.309079	6	-1.82297	6
chr1	1000232	1001320	AT1G03920_1088	IR	0.878406	108	1.42994	108	2.36391	108	2.96562	108	0.843871	108	0.896781	108	0.747763	104	1.23008	108	-0.539637	7	-0.908557	7	-1.11487	7
chr1	1001320	1004383	AT1G03920.1-protein_coding	annot_tot	2.05843	307	1.58858	307	1.8343	307	1.78042	307	1.49677	307	1.54506	307	1.28743	307	1.06893	300	-0.664327	18	-0.556782	18	0.114714	18
chr1	1003383	1004383	AT1G03920_lastKb	annot_lastKb	1.60755	100	1.22996	100	2.02634	100	2.13219	100	1.05417	100	1.21093	100	1.02061	100	0.826607	93	-0.555944	6	-0.92929	6	0.100944	6
chr1	1004384	1004768	AT1G03930_384	IR	1.04782	38	1.59498	38	1.66018	38	2.5597	38	0.657194	38	0.99118	38	2.42176	38	0.837632	37	-0.399122	3	-0.239105	3	1.73264	3
chr1	1004768	1008370	AT1G03930.1-protein_coding	annot_tot	1.56393	360	1.79083	360	3.21988	360	3.65421	360	1.32212	360	1.31081	360	1.36929	360	1.22406	341	-0.657182	22	0.802556	22	1.29622	22
chr1	1007370	1008370	AT1G03930_lastKb	annot_lastKb	2.31225	100	3.24127	100	7.50887	100	8.17009	100	1.82688	100	1.85384	100	1.79631	100	1.1862	100	-0.743468	6	0.0990064	6	0.557795	6
chr1	1008371	1008809	AT1G03935_438	IR	0.423618	44	1.09056	44	0.679454	44	0.941311	44	0.544874	44	0.688345	44	0.867215	44	0.754507	44	-0.459102	2	0.870678	2	2.2407	2
chr1	1008809	1008896	AT1G03935.1-small_nucleolar_rna	annot_tot	0.502274	9	1.00096	9	0.710655	9	0.943992	9	0.4505	9	0.899863	9	0.330082	2	0.361517	9	-0.686333	1	1.41281	1	2.65987	1
chr1	1008897	1009541	AT1G03940_644	IR	0.746902	65	0.582663	65	1.01306	65	1.0256	65	0.624673	65	0.669066	65	0.586972	46	0.903027	64	-0.790038	4	1.38316	4	2.28756	4
chr1	1009541	1011056	AT1G03940.1-protein_coding	annot_tot	1.80191	152	1.84213	152	5.31875	152	3.12182	152	1.3341	152	1.70354	152	0.946076	139	0.686364	130	-0.910153	9	0.222716	9	-0.30997	9
chr1	1009541	1010541	AT1G03940_lastKb	annot_lastKb	2.29242	101	2.05511	101	5.65325	101	2.88965	101	1.52487	101	1.92775	101	1.09309	95	0.839734	88	-0.898226	6	0.521036	6	0.0176161	6
chr1	1011171	1013365	AT1G03950.1-protein_coding	annot_tot	1.93823	220	1.57554	220	2.10598	220	2.13057	220	1.20967	220	1.21482	220	1.38664	220	1.28166	220	-0.563286	13	1.03481	13	1.90688	13
chr1	1011171	1012171	AT1G03950_lastKb	annot_lastKb	2.18574	101	1.48536	101	2.4059	101	2.74388	101	1.23049	101	1.22585	101	1.70335	101	1.11658	101	-0.840018	6	0.882941	6	1.60583	6
chr1	1013366	1013714	AT1G03960_348	IR	0.314929	35	0.457071	24	0.139824	35	0.281359	35	0.102412	35	0.22571	29	0.237659	35	0.833503	35	-0.168045	2	0.610363	2	2.35759	2
chr1	1013714	1017929	AT1G03960.1-protein_coding	annot_tot	1.98114	421	1.78668	421	1.96094	421	2.18739	421	1.59804	419	1.72461	421	1.62687	415	1.17431	418	-0.828554	25	1.03804	25	1.20653	25
chr1	1013714	1017929	AT1G03960.2-protein_coding	annot_tot	1.98114	421	1.78668	421	1.96094	421	2.18739	421	1.59804	419	1.72461	421	1.62687	415	1.17431	418	-0.828554	25	1.03804	25	1.20653	25
chr1	1016929	1017929	AT1G03960_lastKb	annot_lastKb	1.6478	100	1.59337	100	3.98144	100	4.28851	100	1.17822	98	1.32465	100	1.25923	94	1.05688	97	-0.75485	6	0.0486328	6	0.245496	6
chr1	1017930	1018099	AT1G03970_169	IR	0.224475	16	0.418168	17	0.279321	17	0.530996	17	0.109687	15	0.711334	17	0.447968	14	0.441174	15	-0.179264	2	0.39666	2	1.75958	2
chr1	1018099	1019247	AT1G03970.1-protein_coding	annot_tot	3.09406	115	3.42547	115	3.35468	115	3.34884	115	2.46387	115	2.43686	115	1.59128	115	1.59014	115	-0.644417	6	1.70952	6	3.38536	6
chr1	1018247	1019247	AT1G03970_lastKb	annot_lastKb	3.36868	100	3.67761	100	3.70526	100	3.66918	100	2.72944	100	2.58939	100	1.66956	100	1.57444	100	-0.745467	5	1.70482	5	3.42098	5
chr1	1018569	1022108	AT1G03980.1-protein_coding	annot_tot	2.2793	354	2.72174	354	3.17714	354	3.40688	354	1.85595	354	1.91265	354	1.76547	354	1.57012	354	-0.792213	22	0.590167	22	1.51086	22
chr1	1018569	1019569	AT1G03980_lastKb	annot_lastKb	2.40204	100	3.17509	100	3.96981	100	4.03315	100	2.14712	100	2.02747	100	1.34409	100	1.8783	100	-0.799477	6	1.45326	6	3.38711	6
chr1	1022250	1023719	AT1G03982.1-protein_coding	annot_tot	0.739721	147	1.11102	147	0.847116	147	1.34571	147	0.641173	147	0.836971	147	0.607242	121	1.00915	147	0.0489478	9	-0.656844	9	-0.14856	9
chr1	1022250	1023250	AT1G03982_lastKb	annot_lastKb	0.795107	100	1.28389	100	0.952116	100	1.66443	100	0.711594	100	0.922483	100	0.742905	75	0.940803	100	-0.256176	6	-0.691436	6	-0.0547089	6
chr1	1023720	1024846	AT1G03990_1126	IR	0.811043	113	1.54347	113	1.27395	113	1.96635	113	0.737891	113	0.969515	113	1.44477	113	1.8082	109	-0.566106	6	-1.33413	6	-0.712526	6
chr1	1024846	1027616	AT1G03990.1-protein_coding	annot_tot	3.94504	277	3.7312	277	4.11454	277	4.80301	277	3.05493	277	2.94157	277	2.07487	277	1.58273	277	-0.910231	17	0.185761	17	0.272162	17
chr1	1026616	1027616	AT1G03990_lastKb	annot_lastKb	4.55577	100	4.76416	100	5.7127	100	6.42119	100	3.4757	100	3.49967	100	2.06565	100	1.4669	100	-0.934124	6	0.682099	6	1.27956	6
chr1	1027617	1028105	AT1G04000_488	IR	0.794905	49	1.80973	49	0.813825	49	1.47378	49	0.636776	49	0.973572	49	0.72343	48	0.776556	49	-0.333383	3	0.795014	3	2.42179	3
chr1	1028105	1029119	AT1G04000.1-protein_coding	annot_tot	1.01715	101	2.35122	101	2.95232	101	4.2666	101	1.10806	91	1.85384	100	2.15501	101	1.10184	101	0.0568219	6	0.0545849	6	1.44708	6
chr1	1028105	1029105	AT1G04000_lastKb	annot_lastKb	1.02485	100	2.36921	100	2.97942	100	4.303	100	1.11972	90	1.87089	99	2.17062	100	1.10955	100	0.0568219	6	0.0545849	6	1.44708	6
chr1	1029120	1031199	AT1G04010_2079	IR	0.446569	208	0.68266	208	0.626765	201	1.07615	208	0.535674	198	0.662718	208	0.582419	197	0.606614	203	-0.323049	13	-0.840559	13	-0.193329	13
chr1	1031199	1036237	AT1G04010.1-protein_coding	annot_tot	2.18062	504	1.84835	504	1.73136	504	1.81289	504	1.96441	504	2.12947	504	1.57431	504	1.05857	496	-0.784674	30	0.850905	30	0.0583572	30
chr1	1031199	1032199	AT1G04010_lastKb	annot_lastKb	1.26573	100	1.64546	100	2.68434	100	2.68684	100	1.28216	100	1.54875	100	1.55535	100	0.772641	94	-0.790398	6	-0.0525521	6	-1.32857	6
chr1	1036238	1036536	AT1G04020_298	IR	0.495394	30	1.23179	30	0.57983	30	1.08774	30	0.438748	30	0.567653	30	0.968241	30	0.816171	30	-0.243866	2	0.409743	2	1.09734	2
chr1	1036536	1040224	AT1G04020.1-protein_coding	annot_tot	2.3152	369	2.20703	369	3.5064	369	2.63457	369	2.34072	369	2.40495	369	2.35637	369	1.21173	369	-0.737468	23	0.369306	23	0.183375	23
chr1	1036536	1040224	AT1G04020.2-protein_coding	annot_tot	2.3152	369	2.20703	369	3.5064	369	2.63457	369	2.34072	369	2.40495	369	2.35637	369	1.21173	369	-0.737468	23	0.369306	23	0.183375	23
chr1	1039224	1040224	AT1G04020_lastKb	annot_lastKb	2.73086	100	2.85887	100	6.36585	100	4.39857	100	2.59723	100	2.37804	100	2.17986	100	1.13492	100	-0.646944	7	-0.43232	7	-0.0681997	7
chr1	1040225	1040517	AT1G04030_292	IR	0.57013	29	1.22989	29	1.07434	29	1.0287	29	0.798338	29	0.881798	29	1.04033	29	1.7704	29	-0.713485	2	0.561933	2	1.22531	2
chr1	1040517	1042892	AT1G04030.1-protein_coding	annot_tot	2.72649	238	3.10047	238	2.41658	238	3.01864	238	2.28303	238	2.12468	238	1.78522	238	1.57655	238	-0.878509	14	0.697119	14	1.56056	14
chr1	1041892	1042892	AT1G04030_lastKb	annot_lastKb	2.60391	100	2.9894	100	2.94792	100	2.99723	100	2.37864	100	2.17779	100	2.0201	100	1.12444	100	-0.83	6	0.647147	6	1.94516	6
chr1	1042361	1043864	AT1G04040.1-protein_coding	annot_tot	3.15732	151	2.65345	151	4.81714	151	3.56032	151	2.47574	151	2.55424	151	1.69631	151	1.29813	139	-0.653367	9	0.445746	9	2.03833	9
chr1	1042361	1043361	AT1G04040_lastKb	annot_lastKb	1.96931	101	1.81484	101	2.77961	101	2.39784	101	1.40386	101	1.51529	101	1.61315	101	1.28039	101	-0.7459	6	0.558199	6	2.07849	6
chr1	1043865	1045597	AT1G04050_1732	IR	0.769221	173	0.746303	163	0.686195	173	1.03214	173	0.682664	170	0.793908	173	0.696034	173	0.882347	171	-0.482921	10	-0.647861	10	-0.157263	10
chr1	1045597	1049297	AT1G04050.1-protein_coding	annot_tot	2.42592	370	2.13812	370	1.89362	370	1.97343	370	2.63963	370	2.18571	370	1.97086	370	1.29549	362	-0.87565	23	0.31653	23	0.0876682	23
chr1	1045597	1046597	AT1G04050_lastKb	annot_lastKb	1.59703	100	1.60317	100	2.20416	100	2.12688	100	1.3039	100	1.69298	100	1.82073	100	0.808818	96	-0.799758	6	-0.39979	6	-0.799124	6
chr1	1049298	1050552	AT1G04070_1254	IR	1.40706	126	1.82926	126	1.84201	126	2.55115	126	0.719121	126	1.11382	126	0.85245	126	1.49859	126	-0.2973	7	0.393729	7	1.77833	7
chr1	1050552	1051186	AT1G04070_lastKb	annot_lastKb	3.16109	63	3.42992	63	2.38885	63	3.23731	63	1.67142	63	2.22853	63	1.37377	63	1.17646	63	-0.215778	4	1.5569	4	2.66669	4
chr1	1050552	1051186	AT1G04070.1-protein_coding	annot_tot	3.16109	63	3.42992	63	2.38885	63	3.23731	63	1.67142	63	2.22853	63	1.37377	63	1.17646	63	-0.215778	4	1.5569	4	2.66669	4
chr1	1051187	1051342	AT1G04080_155	IR	0.890161	16	1.68912	16	0.835827	16	2.06666	16	0.495795	16	1.40411	16	0.585895	16	0.840987	16	-0.467468	1	0.629848	1	2.75679	1
chr1	1051342	1056751	AT1G04080.1-protein_coding	annot_tot	2.80204	541	2.63575	541	3.84925	541	3.41859	541	2.6248	541	2.66087	541	1.4733	536	1.52899	540	-0.807468	33	1.03444	33	-0.453748	33
chr1	1053125	1056751	AT1G04080.2-protein_coding	annot_tot	3.01279	363	2.7856	363	5.12021	363	4.28188	363	2.67273	363	2.72434	363	1.53565	363	1.61235	362	-0.830582	22	0.745446	22	-1.37004	22
chr1	1055751	1056751	AT1G04080_lastKb	annot_lastKb	4.16793	101	4.54953	101	11.2149	101	9.3916	101	3.40813	101	3.58914	101	2.13279	101	1.93832	101	-0.738444	6	-0.102662	6	-1.39888	6
chr1	1056752	1057150	AT1G04090_398	IR	0.727213	39	1.20052	39	1.08586	39	1.72171	39	0.474607	39	0.756681	39	0.694019	39	1.03082	39	-0.838202	2	-0.52939	2	-0.434779	2
chr1	1057150	1059419	AT1G04090.1-protein_coding	annot_tot	3.53923	227	3.01746	227	4.52199	227	4.22202	227	2.5847	227	2.45881	227	1.82316	227	1.35331	224	-0.97017	14	0.103278	14	0.394431	14
chr1	1058419	1059419	AT1G04090_lastKb	annot_lastKb	4.77374	100	4.02692	100	5.73837	100	5.58125	100	3.59793	100	3.4209	100	2.26238	100	1.01538	97	-1.05074	6	0.191827	6	0.699281	6
chr1	1059505	1061191	AT1G04100.1-protein_coding	annot_tot	2.4286	169	2.35814	169	2.24378	169	2.07742	169	2.20231	169	2.14401	169	1.72619	169	0.965067	166	-0.674671	10	1.17674	10	2.07023	10
chr1	1060191	1061191	AT1G04100_lastKb	annot_lastKb	2.04043	101	2.12307	101	2.57956	101	2.0652	101	2.23	101	2.11504	101	1.73473	101	1.02415	98	-0.721845	6	0.803413	6	1.6174	6
chr1	1061192	1061456	AT1G04110_264	IR	2.34836	26	1.61458	26	2.20278	26	1.95874	26	2.26003	26	1.93722	26	1.36095	26	2.36282	26	-0.821654	1	0.11657	1	0.173027	1
chr1	1061456	1063784	AT1G04110.1-protein_coding	annot_tot	4.50506	233	3.42266	233	2.69282	233	2.39973	233	4.42926	233	3.61704	233	2.71404	233	2.00279	233	-0.888232	15	-0.112866	15	-0.111266	15
chr1	1061456	1062456	AT1G04110_lastKb	annot_lastKb	4.34646	100	3.38038	100	3.03223	100	2.43582	100	3.79007	100	3.23063	100	2.68687	100	2.10109	100	-0.858634	6	-0.04291	6	-0.113773	6
chr1	1063785	1064453	AT1G04120_668	IR	0.989863	67	1.49001	67	1.82388	67	1.93594	67	0.684959	67	1.21871	67	1.02867	67	1.50295	67	-0.697306	3	-0.933642	3	-0.413005	3
chr1	1064453	1070927	AT1G04120.1-protein_coding	annot_tot	2.32259	647	2.16661	647	2.36278	647	2.4748	647	2.04591	647	2.10627	647	1.78991	645	1.19987	636	-0.802188	40	1.06108	40	0.363361	40
chr1	1064453	1065453	AT1G04120_lastKb	annot_lastKb	1.93513	100	2.81168	100	4.43642	100	4.4343	100	1.45022	100	1.53655	100	1.6788	100	1.19007	100	-0.646152	7	-0.373147	7	-1.18649	7
chr1	1070928	1073426	AT1G04130_2498	IR	0.980137	250	1.32053	250	1.37744	250	2.31707	250	0.882588	250	1.30712	250	1.0832	250	1.1574	242	-0.52765	15	-0.666606	15	0.65103	15
chr1	1073426	1075568	AT1G04130.1-protein_coding	annot_tot	2.46366	214	2.70906	214	3.31501	214	3.07725	214	2.25927	214	2.21132	214	2.05299	214	1.13514	214	-0.797797	13	0.906051	13	1.26719	13
chr1	1074568	1075568	AT1G04130_lastKb	annot_lastKb	1.91903	100	2.44336	100	3.95867	100	3.80482	100	1.51309	100	1.59978	100	1.43784	100	1.24301	100	-0.637275	6	0.195488	6	0.162304	6
chr1	1075542	1080630	AT1G04140.1-protein_coding	annot_tot	2.55974	508	2.48426	508	2.80746	508	3.00305	508	2.30764	508	2.36483	508	2.0365	508	1.36803	508	-0.822002	31	1.2075	31	0.0437461	31
chr1	1075542	1076542	AT1G04140_lastKb	annot_lastKb	1.67196	100	2.16207	100	4.40202	100	4.91654	100	1.16817	100	1.28526	100	1.31703	100	0.915435	100	-0.823129	6	-0.0844048	6	-1.34744	6
chr1	1075544	1080630	AT1G04140.2-protein_coding	annot_tot	2.55974	508	2.48426	508	2.80746	508	3.00305	508	2.30764	508	2.36483	508	2.0365	508	1.36803	508	-0.822002	31	1.2075	31	0.0437461	31
chr1	1080631	1081207	AT1G04150_576	IR	0.810353	58	0.890721	58	0.637417	58	1.27339	58	0.364723	58	0.612094	58	0.613497	58	1.07061	58	-0.617715	3	-0.820091	3	0.449018	3
chr1	1081207	1084246	AT1G04150.1-protein_coding	annot_tot	5.04357	304	4.2231	304	5.52038	304	3.82034	304	4.76311	304	4.14646	304	2.64261	304	1.71644	304	-0.897443	18	-0.676837	18	-0.34584	18
chr1	1081207	1082207	AT1G04150_lastKb	annot_lastKb	4.9849	100	5.29855	100	7.9813	100	5.64786	100	5.12571	100	4.60798	100	2.36933	100	1.85238	100	-0.772692	6	-0.964152	6	-0.382583	6
chr1	1084247	1086494	AT1G04160_2247	IR	0.841894	225	1.39454	225	0.986303	225	1.43723	225	0.751878	225	0.989357	225	1.11641	225	1.38231	212	-0.605674	14	-0.317764	14	-0.15578	14
chr1	1086494	1096146	AT1G04160.1-protein_coding	annot_tot	2.005	965	1.7099	965	1.4268	965	1.33917	965	2.00889	965	2.00558	965	1.69583	965	1.2223	942	-0.818093	59	1.1723	59	-0.741546	59
chr1	1095146	1096146	AT1G04160_lastKb	annot_lastKb	2.29491	100	2.38269	100	3.65971	100	3.54802	100	1.96966	100	2.03135	100	1.87883	100	0.989332	100	-0.851836	6	0.591727	6	0.373876	6
chr1	1096147	1096945	AT1G04170_798	IR	0.359986	75	0.746124	80	0.745582	80	1.21043	80	0.258387	73	0.584526	80	0.662703	78	0.773432	80	-0.634281	4	-0.334486	4	0.655629	4
chr1	1096945	1099898	AT1G04170.1-protein_coding	annot_tot	2.22319	295	2.40314	295	4.66519	295	3.35713	295	1.98731	295	2.27017	295	1.92455	295	1.50541	295	-0.884717	17	1.03014	17	0.0132111	17
chr1	1098898	1099898	AT1G04170_lastKb	annot_lastKb	2.45468	100	3.50663	100	8.90289	100	6.76778	100	2.36982	100	2.76856	100	2.02604	100	1.72223	100	-0.693733	6	0.0898342	6	-1.3018	6
chr1	1099899	1100443	AT1G04171_544	IR	3.33265	55	4.23523	55	11.2078	55	8.44854	55	2.09616	55	2.57789	55	2.52183	55	2.13167	55	-0.875203	4	-0.522514	4	-0.929668	4
chr1	1100443	1100608	AT1G04171_lastKb	annot_lastKb	2.97623	16	2.68881	16	7.72534	16	5.84095	16	1.39924	16	1.80281	16	2.45499	16	0.665207	16	-0.078266	1	-0.103457	1	0.167028	1
chr1	1100443	1100608	AT1G04171.1-protein_coding	annot_tot	2.97623	16	2.68881	16	7.72534	16	5.84095	16	1.39924	16	1.80281	16	2.45499	16	0.665207	16	-0.078266	1	-0.103457	1	0.167028	1
chr1	1100609	1104622	AT1G04180_4013	IR	0.896977	402	0.693019	402	0.481811	391	0.735373	402	0.678089	402	0.810539	402	0.751675	391	0.996103	398	-0.354036	24	-0.772225	24	-0.646097	24
chr1	1104622	1105988	AT1G04180.1-protein_coding	annot_tot	4.60015	136	3.95142	136	4.6341	136	4.16988	136	2.80021	136	2.69483	136	2.34067	136	1.30041	136	-0.892398	8	-0.615497	8	-0.156738	8
chr1	1104988	1105988	AT1G04180_lastKb	annot_lastKb	4.4988	100	4.07227	100	4.10306	100	3.74545	100	2.52848	100	2.36639	100	2.31718	100	1.21157	100	-0.92927	6	-0.617532	6	-0.115097	6
chr1	1105989	1106427	AT1G04190_438	IR	0.996417	44	1.08778	44	1.08801	44	1.4745	44	0.29514	44	0.743816	44	1.08627	44	1.27965	44	-0.473176	3	-0.89917	3	-0.591354	3
chr1	1106427	1108715	AT1G04190.1-protein_coding	annot_tot	1.67358	229	1.63966	229	1.91466	229	1.65791	229	1.30095	229	1.31653	229	1.20934	229	1.62743	229	-0.824769	14	0.998575	14	1.17131	14
chr1	1106427	1107427	AT1G04190_lastKb	annot_lastKb	1.74998	100	1.55108	100	2.97797	100	2.5425	100	1.32506	100	1.20539	100	1.25035	100	1.64006	100	-0.955997	6	0.50031	6	-0.253767	6
chr1	1108716	1109481	AT1G04200_765	IR	0.374762	77	0.610445	77	0.401656	76	0.596821	77	0.239241	70	0.461778	77	0.925087	77	0.603032	77	-0.191067	4	-0.219551	4	1.94591	4
chr1	1109481	1114107	AT1G04200.1-protein_coding	annot_tot	2.5623	463	1.93777	463	2.18356	463	2.47159	463	2.04597	463	2.20626	463	1.42185	463	1.35234	463	-0.72897	29	0.963155	29	0.772925	29
chr1	1113107	1114107	AT1G04200_lastKb	annot_lastKb	2.14258	100	2.20375	100	4.40977	100	4.82627	100	1.42495	100	1.71017	100	1.66229	100	1.07701	100	-0.696224	7	-0.0714533	7	0.517683	7
chr1	1114108	1114404	AT1G04210_296	IR	0.511907	30	1.05407	30	0.58952	30	1.55276	30	0.409367	30	0.349467	30	0.457714	30	0.551467	27	-0.049692	1	0.187385	1	1.88717	1
chr1	1114404	1119739	AT1G04210.1-protein_coding	annot_tot	2.25565	533	1.99188	533	3.25385	533	2.83847	533	1.93106	533	1.84855	533	1.62019	533	1.17356	520	-0.763628	33	0.950633	33	0.311619	33
chr1	1118739	1119739	AT1G04210_lastKb	annot_lastKb	2.28315	100	2.37044	100	6.63574	100	6.13638	100	1.69936	100	1.74567	100	1.90919	100	1.36929	100	-0.688211	6	-0.458779	6	-1.43718	6
chr1	1119698	1122526	AT1G04220.1-protein_coding	annot_tot	2.73736	283	2.38788	283	3.08786	283	2.77165	283	2.25887	283	2.06478	283	1.61519	283	1.54471	274	-0.670222	17	-0.448332	17	-0.325019	17
chr1	1119698	1120698	AT1G04220_lastKb	annot_lastKb	3.80958	100	3.5434	100	5.70834	100	5.06908	100	3.17132	100	2.62489	100	1.76528	100	2.19098	100	-0.879358	6	-0.55215	6	-1.15827	6
chr1	1122527	1125517	AT1G04230_2990	IR	1.22627	299	1.02235	299	0.789196	299	1.00484	299	0.709088	297	1.01369	299	0.861558	296	1.0253	282	-0.497777	18	-0.712084	18	-0.16826	18
chr1	1125517	1128168	AT1G04230.1-protein_coding	annot_tot	2.27741	265	2.68768	265	1.96795	265	3.02148	265	1.69697	265	1.72881	265	1.46158	265	1.27911	262	-0.780543	17	0.951866	17	1.2942	17
chr1	1127168	1128168	AT1G04230_lastKb	annot_lastKb	2.14568	100	2.99736	100	3.11654	100	4.93343	100	1.68173	100	1.41285	100	1.08861	100	0.831612	100	-0.665449	6	0.337721	6	0.861298	6
chr1	1128187	1129551	AT1G04240.1-protein_coding	annot_tot	2.30295	137	1.72533	137	1.73974	137	2.26528	137	1.24427	137	1.45966	137	1.41911	135	1.28568	137	-0.612353	8	0.597518	8	1.6679	8
chr1	1128187	1129187	AT1G04240_lastKb	annot_lastKb	2.61568	100	1.8624	100	1.93379	100	2.49568	100	1.34092	100	1.64472	100	1.63126	100	1.19889	100	-0.602846	6	0.77883	6	1.90824	6
chr1	1129552	1136257	AT1G04250_6705	IR	0.814627	670	0.89373	670	0.938029	668	1.43463	670	0.58246	662	0.783218	670	0.877589	661	0.837961	656	-0.21108	41	-0.842039	41	-0.540928	41
chr1	1136257	1138613	AT1G04250.1-protein_coding	annot_tot	1.84015	236	1.59285	236	0.835006	236	1.02026	236	1.26012	236	1.54097	236	1.23033	234	1.18682	236	-0.534197	14	0.114913	14	1.14595	14
chr1	1137613	1138613	AT1G04250_lastKb	annot_lastKb	1.03104	100	0.891672	100	0.287815	100	0.550787	100	0.735686	100	0.954101	100	0.75582	98	1.10845	100	-0.348154	6	-0.211701	6	0.244528	6
chr1	1138614	1140527	AT1G04260_1913	IR	1.00737	183	1.01262	191	1.06091	191	1.48684	191	0.598179	189	0.731288	191	0.464045	171	0.982726	178	-0.379599	11	-0.664051	11	0.357973	11
chr1	1140527	1141365	AT1G04260_lastKb	annot_lastKb	5.73094	84	5.51039	84	6.03941	84	7.1489	84	3.6089	84	3.70269	84	2.4041	84	0.995923	84	-0.80625	5	1.28611	5	2.37299	5
chr1	1140527	1141365	AT1G04260.1-protein_coding	annot_tot	5.73094	84	5.51039	84	6.03941	84	7.1489	84	3.6089	84	3.70269	84	2.4041	84	0.995923	84	-0.80625	5	1.28611	5	2.37299	5
chr1	1141366	1141603	AT1G04270_237	IR	0.606342	24	1.91	24	1.76452	24	2.23058	24	0.504364	24	0.933762	24	0.88297	24	1.35109	24	-1.19824	2	0.851782	2	2.23167	2
chr1	1141603	1143053	AT1G04270.1-protein_coding	annot_tot	1.82527	145	2.55446	145	3.50939	145	3.10374	145	1.70204	145	1.9499	145	1.3736	145	1.43571	145	-0.631399	9	1.30902	9	2.66974	9
chr1	1141603	1143051	AT1G04270.2-protein_coding	annot_tot	1.82527	145	2.55446	145	3.50939	145	3.10374	145	1.70204	145	1.9499	145	1.3736	145	1.43571	145	-0.631399	9	1.30902	9	2.66974	9
chr1	1141603	1142603	AT1G04270_lastKb	annot_lastKb	1.96671	100	2.66827	100	4.73538	100	3.94433	100	1.84979	100	2.10568	100	0.978364	100	1.36102	100	-0.602052	6	1.16763	6	2.42552	6
chr1	1143054	1143435	AT1G04280_381	IR	0.558948	38	1.30953	38	0.738282	38	1.20554	38	0.26597	38	0.668572	38	1.16571	38	1.10003	38	-0.194325	2	-0.00607622	2	2.23415	2
chr1	1143435	1146654	AT1G04280.1-protein_coding	annot_tot	1.65234	322	2.26653	322	2.42284	322	3.12406	322	0.998387	322	1.43966	322	1.37425	322	1.12561	321	-0.540468	20	0.023429	20	1.18022	20
chr1	1143435	1144435	AT1G04280_lastKb	annot_lastKb	1.34809	100	2.79513	100	2.65381	100	3.88592	100	0.742737	100	1.37069	100	1.23847	100	1.14981	100	-0.459055	6	-0.983054	6	0.221143	6
chr1	1146655	1147522	AT1G04290_867	IR	0.55803	87	1.19186	87	1.3361	87	2.16338	87	0.42551	87	0.818038	87	0.795232	87	1.41226	87	-0.569256	5	-0.629487	5	1.73044	5
chr1	1147522	1148533	AT1G04290.1-protein_coding	annot_tot	1.75779	101	1.75416	101	2.50808	101	2.81748	101	1.39106	101	1.45982	101	1.03092	99	1.28694	101	-0.396624	6	0.88111	6	2.64763	6
chr1	1147522	1148522	AT1G04290_lastKb	annot_lastKb	1.77351	100	1.76864	100	2.53219	100	2.84179	100	1.40438	100	1.4722	100	1.04077	98	1.29484	100	-0.396624	6	0.88111	6	2.64763	6
chr1	1147780	1148435	AT1G04295.1-other_rna	annot_tot	2.26117	66	2.21827	66	3.22144	66	3.38199	66	1.9124	66	1.75154	66	1.28732	66	1.62516	66	-0.420662	4	1.04761	4	3.00968	4
chr1	1148658	1154652	AT1G04300.1-protein_coding	annot_tot	2.80156	600	2.63784	600	5.7076	600	5.32194	600	2.4938	598	2.70847	600	1.84555	590	1.19349	584	-0.813942	36	0.951596	36	-0.00713887	36
chr1	1148658	1154652	AT1G04300.2-protein_coding	annot_tot	2.80156	600	2.63784	600	5.7076	600	5.32194	600	2.4938	598	2.70847	600	1.84555	590	1.19349	584	-0.813942	36	0.951596	36	-0.00713887	36
chr1	1148658	1154652	AT1G04300.3-protein_coding	annot_tot	2.80156	600	2.63784	600	5.7076	600	5.32194	600	2.4938	598	2.70847	600	1.84555	590	1.19349	584	-0.813942	36	0.951596	36	-0.00713887	36
chr1	1148658	1149658	AT1G04300_lastKb	annot_lastKb	5.6221	100	5.40825	100	19.2817	100	16.3315	100	5.35383	98	6.1351	100	2.65753	90	1.46249	100	-0.794612	6	-0.224736	6	-1.01386	6
chr1	1154763	1157711	AT1G04310.1-protein_coding	annot_tot	3.07081	295	3.16741	295	4.67176	295	4.20526	295	2.88745	295	2.8954	295	1.48615	295	1.6086	295	-0.764856	18	0.779391	18	2.21636	18
chr1	1154763	1155763	AT1G04310_lastKb	annot_lastKb	1.93266	100	2.91096	100	5.04258	100	5.38671	100	1.7875	100	2.13175	100	1.21866	100	1.44209	100	-0.988114	6	-0.302947	6	1.2893	6
chr1	1157864	1159022	AT1G04320_1158	IR	0.902706	116	1.05174	105	0.639589	110	0.962861	112	0.649665	107	0.748609	111	0.784862	99	0.782037	116	-0.409641	7	-0.615935	7	-0.227552	7
chr1	1159022	1159093	AT1G04320.1-pre_trna	annot_tot	0.389238	7	0.288907	7	0.539913	7	0.393075	7	0.335776	7	0.380373	7	1.21659	7	1.01627	7	0	0	0	0	0	0
chr1	1159094	1160068	AT1TE03785_974	IR	1.35212	97	1.1448	97	1.16089	97	1.00974	97	0.745112	97	1.21636	97	1.28662	94	1.49351	97	-0.526902	6	-0.644692	6	-1.12919	6
chr1	1161310	1161982	AT1G04330_lastKb	annot_lastKb	1.97156	68	1.75288	68	2.94855	68	2.07145	68	1.8743	68	1.65026	68	1.31073	55	1.07212	68	-0.480456	5	-0.576666	5	-0.580376	5
chr1	1161310	1161982	AT1G04330.1-protein_coding	annot_tot	1.97156	68	1.75288	68	2.94855	68	2.07145	68	1.8743	68	1.65026	68	1.31073	55	1.07212	68	-0.480456	5	-0.576666	5	-0.580376	5
chr1	1161983	1163096	AT1G04340_1113	IR	0.713524	111	0.475912	111	0.43652	111	0.530561	111	0.392268	111	0.582695	111	0.721422	111	0.999595	111	-0.0778919	6	-0.611989	6	0.00789005	6
chr1	1163096	1164851	AT1G04340.1-protein_coding	annot_tot	2.167	176	1.88516	176	1.94531	176	2.01372	176	1.43029	176	1.7757	176	1.03016	172	1.76156	176	-0.793428	11	1.1651	11	1.80697	11
chr1	1163096	1164096	AT1G04340_lastKb	annot_lastKb	2.42124	100	1.90162	100	2.54431	100	2.75056	100	1.52484	100	1.94925	100	1.30646	100	1.96984	100	-0.793698	7	1.01188	7	1.22798	7
chr1	1164852	1165164	AT1G04350_312	IR	0.968815	31	1.07147	31	0.487663	31	0.763014	31	0.595191	31	0.740806	31	0.640998	31	0.853885	31	-0.254745	2	0.334627	2	2.14371	2
chr1	1165164	1166768	AT1G04350.1-protein_coding	annot_tot	3.22703	160	2.27706	160	2.17042	160	2.95517	160	1.8697	160	1.8978	160	1.68589	160	1.42347	160	-0.555575	10	0.61907	10	1.59917	10
chr1	1165768	1166768	AT1G04350_lastKb	annot_lastKb	3.25783	100	2.24236	100	2.5758	100	3.67497	100	1.8163	100	2.04577	100	1.58967	100	1.47848	100	-0.623209	7	0.469821	7	1.61879	7
chr1	1166769	1167456	AT1G04360_687	IR	1.81106	69	2.28258	69	1.52735	69	2.94181	69	0.985309	69	1.14801	69	0.918489	69	0.747277	69	-0.438359	4	-0.346983	4	0.303015	4
chr1	1167456	1168878	AT1G04360.1-protein_coding	annot_tot	4.20038	142	2.9813	142	3.1744	142	3.31107	142	3.05267	142	2.35869	142	1.87775	142	1.65052	142	-0.755442	8	0.696306	8	1.30482	8
chr1	1167456	1168456	AT1G04360_lastKb	annot_lastKb	4.69262	100	3.3859	100	3.73142	100	3.79421	100	3.38991	100	2.61712	100	2.07424	100	2.1066	100	-0.798906	6	0.633665	6	1.24021	6
chr1	1168879	1174433	AT1TE03830_5554	IR	0.78675	556	0.814858	553	0.765097	534	1.13013	549	0.630749	553	0.836654	556	0.811379	530	0.869317	546	-0.367717	34	-0.757462	34	-0.468803	34
chr1	1174959	1175176	AT1G04370_217	IR	2.11387	22	1.17552	22	1.79279	22	1.67417	22	1.54114	22	1.78264	22	1.44336	22	1.64939	22	-0.703702	2	-0.266042	2	-1.27174	2
chr1	1175176	1175578	AT1G04370_lastKb	annot_lastKb	6.5005	40	4.51811	40	5.16638	40	4.39157	40	5.81292	40	4.69978	40	1.68342	40	1.76607	40	-1.1367	2	-0.281156	2	-1.08638	2
chr1	1175176	1175578	AT1G04370.1-protein_coding	annot_tot	6.5005	40	4.51811	40	5.16638	40	4.39157	40	5.81292	40	4.69978	40	1.68342	40	1.76607	40	-1.1367	2	-0.281156	2	-1.08638	2
chr1	1175579	1176920	AT1G04380_1341	IR	1.51252	134	1.42461	134	1.2664	132	1.02061	133	1.29274	134	1.19097	134	1.06569	133	1.48773	134	-0.408982	8	-0.679544	8	-0.319513	8
chr1	1176920	1178407	AT1G04380.1-protein_coding	annot_tot	3.1544	149	2.37606	149	1.74499	149	1.67819	149	2.32993	149	2.10492	149	2.23791	149	1.41568	149	-0.732886	9	-0.402499	9	-0.169924	9
chr1	1176920	1177920	AT1G04380_lastKb	annot_lastKb	3.22749	100	2.57329	100	1.88727	100	1.81938	100	2.46796	100	2.29761	100	2.26898	100	1.25514	100	-0.768714	6	-0.298634	6	-0.0302615	6
chr1	1178408	1179362	AT1G04390_954	IR	2.0951	96	1.5391	96	2.27177	96	2.58911	96	1.30988	96	1.704	96	1.12847	96	1.63085	96	-0.612789	6	-0.401829	6	-0.731545	6
chr1	1179362	1183704	AT1G04390.1-protein_coding	annot_tot	2.35555	434	2.17753	434	1.83198	434	1.98773	434	2.18227	434	2.14088	434	2.08727	434	1.41348	434	-0.85344	26	0.942558	26	0.185472	26
chr1	1179362	1180362	AT1G04390_lastKb	annot_lastKb	2.15125	100	2.04318	100	2.79578	100	2.72787	100	1.94675	100	1.61476	100	2.39838	100	1.21212	100	-0.480804	6	0.0546601	6	-1.04694	6
chr1	1183705	1184969	AT1TE03860_1264	IR	1.73339	126	1.70134	126	2.15119	126	2.81895	126	1.3571	126	1.44357	126	1.14389	113	1.23131	125	-0.390612	8	-0.421168	8	0.754645	8
chr1	1185549	1188517	AT1G04400.1-protein_coding	annot_tot	2.3256	297	3.02723	297	6.07923	297	7.06076	297	1.64309	292	1.66693	297	1.70598	297	1.43381	297	-0.695676	18	0.774999	18	1.53919	18
chr1	1185549	1186549	AT1G04400_lastKb	annot_lastKb	2.42062	100	4.2739	100	9.80655	100	11.4811	100	1.75973	95	1.80281	100	2.59642	100	1.71727	100	-0.642694	6	-0.114572	6	0.168515	6
chr1	1185555	1188276	AT1G04400.2-protein_coding	annot_tot	2.4394	272	3.23585	272	6.5792	272	7.58018	272	1.73717	268	1.75978	272	1.78948	272	1.46078	272	-0.701289	17	0.783318	17	1.44512	17
chr1	1188518	1189077	AT1G04410_559	IR	0.414671	56	1.2968	56	1.45275	56	2.56447	56	0.33053	56	0.64386	56	0.586812	45	0.679486	56	-0.486485	4	-0.643345	4	0.918536	4
chr1	1189077	1191412	AT1G04410.1-protein_coding	annot_tot	2.81094	234	3.77704	234	7.97064	234	9.05127	234	2.24798	234	2.63298	234	1.77172	234	1.61387	234	-0.600548	14	0.99307	14	1.93416	14
chr1	1189077	1190077	AT1G04410_lastKb	annot_lastKb	2.57543	100	4.48532	100	10.1937	100	12.0391	100	1.71758	100	1.79671	100	1.91184	100	1.44595	100	-0.529923	6	0.480109	6	0.996931	6
chr1	1191413	1191607	AT1G04420_194	IR	1.04619	19	1.11923	19	0.568693	19	1.11789	19	0.838116	19	1.57946	19	0.251688	16	0.592826	16	0.319232	1	1.13064	1	2.92717	1
chr1	1191607	1193884	AT1G04420.1-protein_coding	annot_tot	2.20917	228	2.36854	228	3.3212	228	2.85315	228	1.78422	228	2.29694	228	1.21238	222	1.09905	227	-0.685523	14	1.05525	14	1.45148	14
chr1	1192884	1193884	AT1G04420_lastKb	annot_lastKb	2.23361	100	2.38637	100	5.25965	100	4.23155	100	1.62709	100	2.14728	100	1.73029	100	1.01604	99	-0.728648	6	0.527208	6	0.313747	6
chr1	1193885	1194186	AT1G04425_301	IR	0.421085	30	1.39522	30	0.642819	30	1.22933	30	0.229167	30	1.13346	30	1.12008	30	1.88234	30	-0.408877	2	-0.975947	2	-1.25285	2
chr1	1194186	1196889	AT1G04425.1-other_rna	annot_tot	1.10978	255	1.14282	270	1.3319	252	1.80767	237	0.826016	262	1.0145	270	1.04769	231	1.10479	238	-0.0277892	16	-0.754548	16	-0.857163	16
chr1	1196890	1197068	AT1TE03905_178	IR	1.06303	18	1.37547	18	1.41054	18	1.8558	18	1.12299	18	1.12791	18	0.968241	12	0.873155	18	-1.05558	1	-1.20856	1	-1.34403	1
chr1	1197445	1198117	AT1G04430_672	IR	0.515727	67	0.711618	67	1.09057	67	1.28102	67	0.424481	67	0.627567	67	0.569514	67	1.1301	67	-0.0252474	4	-0.409295	4	0.611165	4
chr1	1198117	1201527	AT1G04430.1-protein_coding	annot_tot	2.1708	341	2.37243	341	3.88966	341	3.95224	341	1.92424	332	1.8717	341	1.90189	341	1.40001	341	-0.752356	21	0.783703	21	1.3366	21
chr1	1198507	1201495	AT1G04430.2-protein_coding	annot_tot	2.35374	299	2.56713	299	4.32194	299	4.32045	299	2.09574	290	2.00772	299	2.00588	299	1.44599	299	-0.800241	18	0.730903	18	1.12816	18
chr1	1200527	1201527	AT1G04430_lastKb	annot_lastKb	1.72459	100	2.90054	100	4.9481	100	5.25927	100	1.48387	91	1.65026	100	1.18763	100	1.36653	100	-0.753349	6	-0.242284	6	-0.17125	6
chr1	1202035	1202254	AT1G04440_219	IR	0.331477	17	0.735401	22	0.253281	22	0.478335	22	0.170686	21	0.756423	22	0.297074	22	1.17563	22	-0.338618	2	-0.03981	2	2.17714	2
chr1	1202254	1205803	AT1G04440.1-protein_coding	annot_tot	1.7726	355	2.04496	355	2.92852	355	3.6498	355	1.35067	355	1.32177	355	1.04157	355	1.14731	343	-0.677491	21	1.01839	21	1.30351	21
chr1	1204803	1205803	AT1G04440_lastKb	annot_lastKb	2.21751	100	3.30317	100	6.49716	100	8.01707	100	1.55775	100	1.41118	100	1.47547	100	1.23333	96	-0.727815	6	0.160285	6	-0.506943	6
chr1	1207094	1207343	AT1G04445_249	IR	1.0428	25	1.32372	25	0.542682	25	1.00986	25	0.968379	25	1.14714	25	1.57383	25	0.906612	25	-0.304844	1	-0.493573	1	0.173663	1
chr1	1207343	1207862	AT1G04445_lastKb	annot_lastKb	5.47791	52	5.09594	52	4.24436	52	4.01496	52	4.76302	52	3.88404	52	2.95931	52	1.89938	52	-0.593013	4	-0.321301	4	0.683909	4
chr1	1207343	1207862	AT1G04445.1-protein_coding	annot_tot	5.47791	52	5.09594	52	4.24436	52	4.01496	52	4.76302	52	3.88404	52	2.95931	52	1.89938	52	-0.593013	4	-0.321301	4	0.683909	4
chr1	1207863	1208731	AT1G04450_868	IR	1.23193	85	0.655097	87	0.672226	87	0.612004	87	0.727419	87	0.957034	87	1.21334	87	1.34634	87	-0.37979	5	-0.318317	5	0.0462432	5
chr1	1208731	1209874	AT1G04450.1-protein_coding	annot_tot	4.63409	115	3.18353	115	2.12059	115	2.09544	115	4.62474	115	3.88104	115	2.60736	115	1.44484	115	-0.765778	7	-0.459846	7	-0.674757	7
chr1	1208874	1209874	AT1G04450_lastKb	annot_lastKb	5.14095	100	3.48028	100	2.33159	100	2.28376	100	5.16038	100	4.34172	100	2.75684	100	1.55403	100	-0.779548	6	-0.440041	6	-0.629935	6
chr1	1209875	1210318	AT1G04457_443	IR	2.79644	44	1.6449	44	0.932734	44	0.925951	44	1.88702	44	2.16463	44	1.29932	44	0.817174	44	-1.11446	2	-0.929804	2	-1.50551	2
chr1	1210318	1210549	AT1G04457.1-pseudogene	annot_tot	3.24968	23	2.54992	23	2.55119	23	1.65595	23	2.99425	23	3.22697	23	2.9162	23	1.23481	23	-0.942224	2	0.083279	2	-0.585569	2
chr1	1210550	1211048	AT1G04470_498	IR	2.88939	50	2.10937	50	1.48462	50	1.11606	50	2.37159	50	2.12232	50	1.64777	50	1.0533	50	-0.891817	3	-0.505143	3	-1.37492	3
chr1	1211048	1214662	AT1G04470.1-protein_coding	annot_tot	4.72249	362	3.36736	362	2.40596	362	2.32294	362	4.35967	362	3.6643	362	2.31531	362	1.57129	349	-0.869594	22	-0.740079	22	-1.42857	22
chr1	1211048	1212048	AT1G04470_lastKb	annot_lastKb	4.59292	100	3.22718	100	2.80983	100	2.39913	100	4.57101	100	3.30219	100	2.40432	100	1.99796	100	-0.721994	6	-0.74615	6	-1.1182	6
chr1	1214663	1216094	AT1G04480_1431	IR	1.28222	143	1.36709	143	1.97	143	1.95891	143	0.944283	143	1.14162	143	1.18322	143	1.44924	143	-0.460803	8	-0.638734	8	-0.120564	8
chr1	1216094	1217467	AT1G04480.1-protein_coding	annot_tot	2.25278	137	2.62937	137	2.92986	137	2.96188	137	2.15271	137	2.23828	137	1.22925	137	1.09717	134	-0.546131	9	1.39379	9	2.35966	9
chr1	1216467	1217467	AT1G04480_lastKb	annot_lastKb	2.25466	100	2.41089	100	3.20037	100	2.98371	100	1.878	100	1.80558	100	1.40285	100	1.0728	97	-0.569177	6	1.28319	6	2.10208	6
chr1	1217468	1217947	AT1G04490_479	IR	1.23332	48	1.40569	48	2.1784	48	2.56748	48	0.923036	48	1.45727	48	1.03288	48	1.07536	48	-0.527612	3	-0.0207285	3	0.483805	3
chr1	1217947	1220137	AT1G04490.2-protein_coding	annot_tot	2.49591	219	1.88859	219	2.20852	219	1.70099	219	1.88625	219	1.84903	219	1.49909	219	1.32276	219	-0.544677	13	-0.419271	13	-0.323011	13
chr1	1217947	1218947	AT1G04490_lastKb	annot_lastKb	3.26836	100	2.49116	100	3.05162	100	2.04675	100	2.26229	100	2.0075	100	1.66559	100	1.15532	100	-0.541189	6	-0.543188	6	-0.605121	6
chr1	1218004	1219914	AT1G04490.1-protein_coding	annot_tot	2.65528	191	1.96909	191	2.37144	191	1.78785	191	1.99325	191	1.89734	191	1.46964	191	1.36481	191	-0.615931	12	-0.424192	12	-0.389345	12
chr1	1220138	1221432	AT1G04500_1294	IR	0.617337	130	0.68873	130	0.408508	123	0.724456	130	0.554612	130	0.785555	130	0.818095	130	0.739151	119	-0.336094	8	-0.653195	8	-0.154697	8
chr1	1221432	1224366	AT1G04500.1-protein_coding	annot_tot	2.26013	293	1.67389	293	1.0468	293	1.08456	293	1.52578	293	1.44357	293	1.45146	293	1.41593	293	-0.286233	18	-0.652608	18	-0.975809	18
chr1	1221432	1222432	AT1G04500_lastKb	annot_lastKb	2.1079	100	1.36968	100	1.08924	100	1.17398	100	1.27864	100	1.35627	100	1.03118	100	1.50661	100	-0.191816	6	-0.544601	6	-1.15768	6
chr1	1224367	1224551	AT1G04501_184	IR	1.11138	19	1.37726	19	0.331526	19	0.752032	19	0.482457	19	0.481722	19	0.965925	19	1.01296	19	-0.431568	1	-0.288153	1	-0.272593	1
chr1	1224551	1224680	AT1G04501_lastKb	annot_lastKb	0.44776	13	1.74422	13	0.264632	13	1.05456	13	0.370645	13	0.46937	13	1.57931	13	1.02658	13	0	0	0	0	0	0
chr1	1224551	1224680	AT1G04501.1-protein_coding	annot_tot	0.44776	13	1.74422	13	0.264632	13	1.05456	13	0.370645	13	0.46937	13	1.57931	13	1.02658	13	0	0	0	0	0	0
chr1	1224681	1226574	AT1G04510_1893	IR	0.898879	190	0.777008	190	0.581955	190	0.872713	190	0.558228	190	0.866223	190	0.60262	187	0.91769	181	-0.519961	12	-0.694535	12	0.194212	12
chr1	1226574	1230827	AT1G04510.1-protein_coding	annot_tot	2.34875	425	2.03316	425	3.33008	425	2.98959	425	1.90855	425	2.12513	425	1.70944	425	1.15979	419	-0.836559	26	0.956047	26	0.264321	26
chr1	1226574	1230827	AT1G04510.2-protein_coding	annot_tot	2.34875	425	2.03316	425	3.33008	425	2.98959	425	1.90855	425	2.12513	425	1.70944	425	1.15979	419	-0.836559	26	0.956047	26	0.264321	26
chr1	1229827	1230827	AT1G04510_lastKb	annot_lastKb	2.3587	100	2.7032	100	7.57574	100	6.88122	100	1.45374	100	1.63806	100	1.59232	100	1.24245	100	-0.985137	6	-0.481163	6	-1.45289	6
chr1	1230828	1231577	AT1G04520_749	IR	0.586216	75	1.22893	75	2.24825	75	3.01155	75	0.589176	75	0.953361	75	0.932151	75	0.76323	75	-0.679086	4	-0.437767	4	0.664009	4
chr1	1231577	1234032	AT1G04520.1-protein_coding	annot_tot	1.21937	243	2.06918	246	2.39157	246	3.64652	246	1.292	240	1.67383	246	1.19259	246	1.3031	243	-0.421104	15	0.296565	15	1.44737	15
chr1	1233032	1234032	AT1G04520_lastKb	annot_lastKb	0.604559	97	1.26182	100	1.45652	100	2.70567	100	0.614318	99	0.83151	100	1.01665	100	1.23418	100	-0.201482	6	-0.327752	6	0.692739	6
chr1	1234175	1236034	AT1G04530.1-protein_coding	annot_tot	2.02486	186	2.42893	186	2.77723	186	2.6446	186	1.72649	186	1.84963	186	1.01935	186	1.20107	186	-0.6834	12	1.1109	12	1.77199	12
chr1	1234175	1235175	AT1G04530_lastKb	annot_lastKb	1.83048	100	2.36186	100	3.74354	100	3.27045	100	1.52661	100	1.78783	100	1.14472	100	1.2987	100	-0.756007	6	0.851203	6	1.02385	6
chr1	1236035	1237255	AT1G04540_1220	IR	0.886735	122	1.37335	122	1.67721	122	2.10855	122	0.70513	122	1.06441	122	1.4437	122	0.869149	117	-0.50688	7	-0.565011	7	0.957318	7
chr1	1237255	1239061	AT1G04540.1-protein_coding	annot_tot	6.19893	181	4.49027	181	4.89383	181	3.82578	181	4.90767	181	3.9032	181	1.96554	181	1.5343	180	-0.851959	11	0.450962	11	2.27594	11
chr1	1238061	1239061	AT1G04540_lastKb	annot_lastKb	7.22674	101	5.05314	101	4.6055	101	3.62664	101	5.54912	101	4.34377	101	1.74453	101	1.58271	100	-0.553764	6	0.648693	6	2.37203	6
chr1	1239062	1240374	AT1G04550_1312	IR	0.836213	131	0.749902	131	0.980476	102	1.01998	131	0.508305	123	0.747377	131	0.474635	116	1.20481	131	-0.24068	8	-0.487759	8	1.23516	8
chr1	1240374	1242121	AT1G04550.2-protein_coding	annot_tot	2.07676	175	2.54623	175	2.75992	175	2.84752	175	1.87766	175	2.04957	175	1.27453	160	1.55671	175	-0.861539	10	1.28778	10	2.30541	10
chr1	1240374	1242120	AT1G04550.1-protein_coding	annot_tot	2.08443	174	2.55312	174	2.76688	174	2.85223	174	1.8844	174	2.05689	174	1.27839	159	1.5609	174	-0.861539	10	1.28778	10	2.30541	10
chr1	1241121	1242121	AT1G04550_lastKb	annot_lastKb	1.68544	101	2.04116	101	3.23729	101	3.07605	101	1.53011	101	1.55868	101	1.04705	86	1.72647	101	-0.816129	6	1.01414	6	2.01958	6
chr1	1242122	1242557	AT1G04555_435	IR	0.663885	43	0.709746	43	0.82484	43	1.2461	43	0.321135	43	0.492789	43	0.539402	41	0.955448	43	-0.0783972	3	0.18424	3	1.93479	3
chr1	1242557	1244244	AT1G04555.1-protein_coding	annot_tot	1.45027	169	1.95889	169	2.55515	169	3.22825	169	1.10394	169	1.4685	169	1.14337	169	1.00321	167	-0.638991	10	0.645203	10	1.9616	10
chr1	1243244	1244244	AT1G04555_lastKb	annot_lastKb	1.47442	100	1.95432	100	3.35736	100	4.20259	100	1.09824	100	1.59313	100	0.88528	100	1.39742	100	-0.521469	6	0.172475	6	1.33291	6
chr1	1244245	1244946	AT1G04560_701	IR	1.59765	70	1.72206	70	1.81286	70	1.82676	70	1.92232	70	1.97873	70	1.41558	70	1.14626	70	-0.653756	5	-0.67937	5	-0.97397	5
chr1	1244946	1246059	AT1G04560.1-protein_coding	annot_tot	3.92912	111	2.39502	111	3.09449	111	2.37404	111	3.3409	111	3.53965	111	1.71464	111	0.979239	107	-0.8101	6	-0.93864	6	-1.02804	6
chr1	1245059	1246059	AT1G04560_lastKb	annot_lastKb	3.71545	100	2.28464	100	2.95229	100	2.20846	100	3.10962	100	3.34379	100	1.53422	100	0.899006	96	-0.8101	6	-0.93864	6	-1.02804	6
chr1	1246060	1246727	AT1G04570_667	IR	1.90209	67	1.65282	67	2.20067	67	1.95971	67	1.33922	67	1.49109	67	1.06415	67	1.1194	67	-0.577399	4	-1.18635	4	-0.472676	4
chr1	1246727	1248775	AT1G04570.1-protein_coding	annot_tot	3.63722	205	3.2522	205	3.23246	205	2.6239	205	2.96241	205	2.97487	205	2.118	205	1.21054	205	-0.835514	13	-0.327052	13	-0.0971478	13
chr1	1246727	1247727	AT1G04570_lastKb	annot_lastKb	3.19839	100	3.19102	100	3.86806	100	2.8331	100	2.86635	100	2.68646	100	2.17128	100	1.18124	100	-0.67745	6	-0.720413	6	-0.701337	6
chr1	1248776	1251629	AT1TE04080_2853	IR	0.663599	282	0.708954	241	0.978461	191	0.79462	219	0.546198	254	0.643269	285	0.685964	174	0.65477	284	-0.195334	16	-0.602423	16	0.20417	16
chr1	1251773	1252121	AT1G04580_348	IR	0.705936	35	0.688124	35	0.487306	35	0.45376	35	0.399574	35	0.649803	35	0.663936	35	0.568011	30	-0.790359	2	-1.02132	2	0.138037	2
chr1	1252121	1257510	AT1G04580.1-protein_coding	annot_tot	3.2026	539	2.40631	539	1.69615	539	1.64493	539	2.78956	539	2.6269	539	2.05349	539	1.42287	534	-0.790296	33	-0.541775	33	-0.86361	33
chr1	1252121	1253121	AT1G04580_lastKb	annot_lastKb	2.25257	101	1.98048	101	1.85803	101	1.7531	101	1.64181	101	1.75585	101	1.52426	101	0.817372	101	-0.821901	6	-0.659794	6	-0.777259	6
chr1	1257511	1258576	AT1G04590_1065	IR	1.82242	107	1.90436	107	2.54042	107	1.72923	107	1.13952	107	1.48528	107	1.64671	107	0.773094	106	-0.703092	6	-0.496659	6	-1.51081	6
chr1	1258576	1261426	AT1G04590.1-protein_coding	annot_tot	2.24166	285	1.93182	285	2.36352	285	1.94122	285	1.62634	285	2.01895	285	1.42803	274	1.07048	277	-0.788626	17	0.954981	17	0.579886	17
chr1	1258576	1259576	AT1G04590_lastKb	annot_lastKb	2.83675	100	2.75836	100	4.60843	100	3.6547	100	2.02784	100	2.73805	100	1.44642	100	0.910756	99	-0.953903	6	0.242098	6	-0.872521	6
chr1	1258577	1261425	AT1G04590.2-protein_coding	annot_tot	2.24166	285	1.93182	285	2.36352	285	1.94122	285	1.62634	285	2.01895	285	1.42803	274	1.07048	277	-0.788626	17	0.954981	17	0.579886	17
chr1	1261427	1262122	AT1G04600_695	IR	1.15356	70	1.20203	70	0.568985	70	0.770978	70	0.682466	70	0.731425	70	1.03234	69	0.31403	36	-0.636333	5	0.268324	5	1.48237	5
chr1	1262122	1272376	AT1G04600.1-protein_coding	annot_tot	2.38188	1025	1.81745	1025	0.961228	1025	1.04546	1025	2.1131	1025	2.03208	1025	1.87834	1025	1.24072	1009	-0.667335	62	-0.451045	62	-1.09784	62
chr1	1271376	1272376	AT1G04600_lastKb	annot_lastKb	2.97546	100	2.29751	100	1.52823	100	1.4139	100	2.65423	100	2.24824	100	2.34358	100	1.27278	100	-0.777512	6	-0.392417	6	-0.944193	6
chr1	1272377	1275326	AT1TE04160_2949	IR	1.05313	295	0.691982	295	0.498838	288	0.524648	289	0.642386	295	0.907844	295	0.756632	284	1.05358	295	-0.417326	17	-0.663684	17	-0.726635	17
chr1	1276967	1279387	AT1G04610_2420	IR	1.0197	242	0.845597	218	0.507692	226	0.610239	226	0.85179	242	0.926962	242	0.689572	220	0.834265	242	-0.396586	15	-0.593235	15	-0.411386	15
chr1	1279387	1281618	AT1G04610.1-protein_coding	annot_tot	2.82213	223	2.38895	223	2.62237	223	2.3385	223	2.07139	223	1.89572	223	1.30813	211	1.21372	223	-0.749599	13	-0.523383	13	0.0972217	13
chr1	1280618	1281618	AT1G04610_lastKb	annot_lastKb	1.31217	100	1.44506	100	2.05783	100	2.31321	100	0.863197	100	1.21759	100	1.26181	88	1.01856	100	-0.553839	5	-0.893223	5	-0.335514	5
chr1	1281619	1282740	AT1G04620_1121	IR	1.38555	112	1.47901	112	2.09995	112	1.90115	112	1.24092	110	1.29267	112	1.23958	112	1.46483	112	-0.282652	7	-0.490564	7	-0.36126	7
chr1	1282740	1286584	AT1G04620.1-protein_coding	annot_tot	1.99541	385	1.65385	385	1.4662	385	1.31025	385	1.73367	385	1.92261	385	1.32667	385	1.55041	385	-0.689699	24	0.929344	24	0.247757	24
chr1	1282740	1283740	AT1G04620_lastKb	annot_lastKb	2.02245	100	1.95249	100	2.57483	100	2.0313	100	1.74402	100	1.94537	100	1.25365	100	1.51874	100	-0.683515	6	0.132807	6	-1.04042	6
chr1	1287070	1287830	AT1G04625_760	IR	2.53971	76	1.94252	76	2.00764	76	1.57647	76	1.95921	76	2.13928	76	0.887747	76	1.29671	72	-0.808227	4	-0.998306	4	-0.816459	4
chr1	1287830	1289820	AT1G04625.1-protein_coding	annot_tot	2.72902	199	2.22904	161	1.876	184	1.53104	180	2.38736	183	1.82441	199	0.940306	193	1.09061	188	-0.712074	11	-0.230151	11	-0.116919	11
chr1	1287830	1288830	AT1G04625_lastKb	annot_lastKb	4.87034	100	3.27008	100	3.07487	100	2.43341	100	4.00808	100	3.09806	100	1.27898	99	1.52536	100	-1.11271	6	-0.589959	6	-0.592476	6
chr1	1289733	1291112	AT1G04630.1-protein_coding	annot_tot	3.08858	138	2.80393	138	2.71341	138	2.12678	138	2.18224	138	2.32536	138	1.58009	138	1.11098	137	-0.649639	8	1.37148	8	2.15515	8
chr1	1289733	1290733	AT1G04630_lastKb	annot_lastKb	2.0757	100	1.86975	100	2.38925	100	1.76532	100	1.57303	100	1.7895	100	1.29788	100	1.11964	99	-0.694628	6	1.29047	6	1.93607	6
chr1	1291113	1291313	AT1G04635_200	IR	0.848362	20	1.85995	20	0.956961	20	1.68953	20	0.590546	20	1.29247	20	1.30713	20	0.876833	20	-0.356734	2	1.47819	2	2.3947	2
chr1	1291313	1291995	AT1G04635_lastKb	annot_lastKb	2.93503	68	2.91366	68	1.91606	68	2.62019	68	1.85702	68	2.11035	68	1.44751	68	1.36894	68	-0.583175	4	1.51997	4	2.93316	4
chr1	1291313	1291995	AT1G04635.1-protein_coding	annot_tot	2.93503	68	2.91366	68	1.91606	68	2.62019	68	1.85702	68	2.11035	68	1.44751	68	1.36894	68	-0.583175	4	1.51997	4	2.93316	4
chr1	1292079	1293357	AT1G04640.1-protein_coding	annot_tot	2.34345	128	2.58922	128	4.37143	128	5.18739	128	1.81057	128	1.65763	128	1.45184	128	0.918494	119	-0.872648	8	0.726401	8	1.32392	8
chr1	1292110	1293248	AT1G04640.2-protein_coding	annot_tot	2.52966	114	2.73517	114	4.70596	114	5.57418	114	1.9654	114	1.75756	114	1.5039	114	0.947341	112	-0.94272	7	0.887216	7	1.48497	7
chr1	1292357	1293357	AT1G04640_lastKb	annot_lastKb	2.49245	100	2.81719	100	5.20635	100	6.00653	100	1.9397	100	1.90654	100	1.71643	100	0.878711	91	-0.919156	6	0.569996	6	0.906094	6
chr1	1293597	1293769	AT1G04645_172	IR	0.772231	17	1.26171	17	2.5595	17	3.03264	17	0.774262	17	0.819013	17	0.893163	17	0.755834	17	-0.136683	1	-0.5688	1	0.515859	1
chr1	1293769	1294263	AT1G04645_lastKb	annot_lastKb	2.54509	50	2.80555	50	6.17398	50	5.32926	50	1.83921	50	2.02913	50	2.02802	50	0.916374	47	-0.447182	3	-1.00254	3	-0.132078	3
chr1	1293769	1294263	AT1G04645.1-protein_coding	annot_tot	2.54509	50	2.80555	50	6.17398	50	5.32926	50	1.83921	50	2.02913	50	2.02802	50	0.916374	47	-0.447182	3	-1.00254	3	-0.132078	3
chr1	1294264	1294892	AT1G04650_628	IR	0.835977	60	0.66828	63	1.29056	63	1.46962	63	0.462505	62	0.702633	63	0.60405	60	1.03028	63	-0.517901	4	-0.636198	4	-0.298531	4
chr1	1294892	1299002	AT1G04650.1-protein_coding	annot_tot	2.9017	411	2.01579	411	1.80293	411	1.63903	411	2.26651	411	2.16378	411	1.85472	411	1.3059	410	-0.883657	25	0.397504	25	-0.00763429	25
chr1	1294892	1295892	AT1G04650_lastKb	annot_lastKb	3.2374	100	2.30119	100	3.19165	100	2.28231	100	2.46913	100	2.37028	100	1.49197	100	1.23418	100	-0.776752	6	-0.149408	6	-1.25374	6
chr1	1299003	1300485	AT1G04660_1482	IR	0.896819	143	0.823136	139	0.539048	128	0.95699	137	0.574835	138	0.904402	148	0.600149	143	1.00868	141	-0.355621	9	-0.527961	9	-0.277026	9
chr1	1300485	1301773	AT1G04660.1-protein_coding	annot_tot	5.90393	129	3.55158	129	3.46361	116	2.99812	129	8.43514	129	6.26564	129	2.77166	129	1.30001	129	-0.77973	8	-0.533738	8	-0.850673	8
chr1	1300485	1301485	AT1G04660_lastKb	annot_lastKb	7.44268	100	4.38114	100	4.00082	100	3.79614	100	10.7532	100	7.8669	100	3.26649	100	1.22867	100	-0.812364	6	-0.541281	6	-1.00027	6
chr1	1301860	1302724	AT1G04670_lastKb	annot_lastKb	2.25347	87	1.77581	87	1.10942	87	1.06033	87	1.42174	87	1.70749	87	1.66255	87	0.829736	87	-0.428717	5	-0.78192	5	-0.923633	5
chr1	1301860	1302724	AT1G04670.1-protein_coding	annot_tot	2.25347	87	1.77581	87	1.10942	87	1.06033	87	1.42174	87	1.70749	87	1.66255	87	0.829736	87	-0.428717	5	-0.78192	5	-0.923633	5
chr1	1302725	1303528	AT1G04680_803	IR	0.864617	80	0.924612	80	0.684409	80	0.954585	80	0.412061	80	0.887536	80	0.8379	78	0.781015	80	-0.18547	5	-0.617796	5	-0.535595	5
chr1	1303528	1307884	AT1G04680.1-protein_coding	annot_tot	2.24603	436	2.32469	436	4.74657	436	4.34894	436	1.90285	436	2.20332	436	1.45439	422	1.26825	432	-0.66742	27	-0.444327	27	0.139865	27
chr1	1303528	1304528	AT1G04680_lastKb	annot_lastKb	2.35684	100	2.76939	100	6.76705	100	5.26651	100	1.84333	100	2.00639	100	1.59034	100	1.37701	100	-0.720868	7	-0.650659	7	-1.58826	7
chr1	1307885	1310429	AT1G04684_2544	IR	0.766343	253	0.843317	251	0.703254	251	1.1541	250	0.517992	249	0.820226	253	0.95169	238	0.721249	254	-0.207016	15	-0.984837	15	-0.058106	15
chr1	1310429	1310579	AT1G04684_lastKb	annot_lastKb	0.67291	15	0.829367	15	1.44715	15	1.83435	15	0.587608	15	0.702633	15	1.12228	15	0.580879	15	-0.852669	1	-1.06077	1	-1.95643	1
chr1	1310429	1310579	AT1G04684.1-protein_coding	annot_tot	0.67291	15	0.829367	15	1.44715	15	1.83435	15	0.587608	15	0.702633	15	1.12228	15	0.580879	15	-0.852669	1	-1.06077	1	-1.95643	1
chr1	1310580	1313563	AT1G04690_2983	IR	1.03469	299	1.06621	299	1.04265	299	1.40377	299	0.663467	299	0.973432	299	0.758739	294	1.1258	299	-0.350124	18	-0.755573	18	-0.543848	18
chr1	1313563	1315750	AT1G04690.1-protein_coding	annot_tot	2.62155	218	2.33832	218	3.67826	218	2.96011	218	2.23103	218	2.42266	218	1.43359	218	1.34224	218	-0.656974	14	1.14491	14	1.98993	14
chr1	1314750	1315750	AT1G04690_lastKb	annot_lastKb	2.70733	100	2.5598	100	5.61627	100	4.21804	100	2.3234	100	2.53336	100	1.06154	100	1.21929	100	-0.55866	6	0.465067	6	0.697758	6
chr1	1315751	1316253	AT1G04700_502	IR	0.673881	51	0.630858	51	0.595981	50	1.16529	50	0.500043	51	0.468784	51	0.525542	51	1.18944	51	-0.567968	3	-0.175864	3	0.28061	3
chr1	1316253	1320919	AT1G04700.1-protein_coding	annot_tot	2.50009	466	2.1006	466	1.51205	466	1.63391	466	2.19773	466	2.0391	466	1.80303	465	1.48497	456	-0.843737	28	0.0506332	28	-1.05005	28
chr1	1319919	1320919	AT1G04700_lastKb	annot_lastKb	2.75377	100	2.29138	100	2.1276	100	2.06895	100	2.00962	100	2.03634	100	1.63174	99	1.69466	100	-0.84477	6	-0.505877	6	-2.0889	6
chr1	1320920	1321903	AT1G04710_983	IR	1.73638	99	2.23034	99	1.91857	99	2.78956	99	1.09271	99	1.17162	99	1.55505	99	1.07081	91	-0.476389	6	-0.466323	6	-0.219061	6
chr1	1321903	1324782	AT1G04710.1-protein_coding	annot_tot	3.66514	288	2.85925	288	3.17574	288	2.73024	288	3.13616	288	3.2412	288	2.02725	288	1.40605	284	-0.82833	17	0.84222	17	0.1504	17
chr1	1323782	1324782	AT1G04710_lastKb	annot_lastKb	4.28578	100	3.23024	100	5.71996	100	4.72683	100	3.66433	100	3.76204	100	2.28681	100	1.43657	100	-0.878565	6	0.154983	6	-0.64709	6
chr1	1324922	1324960	AT1G04720.1-pre_trna	annot_tot	1.75452	3	2.18577	3	2.27732	3	2.18835	3	0.724717	3	0.776594	3	1.12228	3	0.33088	3	0	0	0	0	0	0
chr1	1324961	1325384	AT1G04730_423	IR	1.68204	43	1.93969	43	3.04808	43	2.61793	43	1.46492	43	1.94278	43	1.90987	43	1.27863	43	-0.577722	3	-0.424349	3	-0.422456	3
chr1	1325384	1331086	AT1G04730.1-protein_coding	annot_tot	2.07827	570	1.84742	570	1.54712	570	1.54954	570	1.89488	570	2.06372	570	1.70334	570	1.35786	570	-0.78781	35	1.00909	35	0.0131594	35
chr1	1325384	1326384	AT1G04730_lastKb	annot_lastKb	2.27138	100	2.28341	100	3.1524	100	2.50727	100	1.76224	100	1.88879	100	1.23319	100	1.259	100	-0.812049	6	0.193429	6	-0.185102	6
chr1	1331087	1331465	AT1G04750_378	IR	1.73877	38	2.46746	38	2.83837	38	3.27363	38	1.24326	38	1.58968	38	1.26647	38	1.50928	38	-0.724867	2	0.452576	2	0.700565	2
chr1	1331465	1333567	AT1G04750.1-protein_coding	annot_tot	2.43628	210	2.42565	210	2.86362	210	2.58533	210	1.99367	210	2.22808	210	1.15309	210	1.51758	210	-0.592027	13	1.41008	13	2.10282	13
chr1	1331465	1332465	AT1G04750_lastKb	annot_lastKb	2.23547	100	2.31222	100	4.52994	100	3.77248	100	1.88035	100	2.1312	100	0.945355	100	1.45587	100	-0.687461	6	1.0981	6	1.15044	6
chr1	1331573	1333534	AT1G04750.2-protein_coding	annot_tot	2.49656	196	2.42131	196	2.73146	196	2.44416	196	2.01975	196	2.26667	196	1.11318	196	1.54073	196	-0.587754	11	1.54905	11	2.13684	11
chr1	1333568	1334759	AT1G04760_1191	IR	0.848529	111	1.2852	105	1.00239	112	1.33094	119	0.520453	105	0.821344	119	0.661472	101	1.10479	119	-0.537608	7	0.103906	7	1.39047	7
chr1	1334759	1336070	AT1G04760.1-protein_coding	annot_tot	2.97756	131	3.44496	131	4.71703	131	4.67357	131	2.14948	131	2.14686	131	2.25212	131	1.41824	131	-0.809644	7	0.505156	7	1.95674	7
chr1	1335070	1336070	AT1G04760_lastKb	annot_lastKb	2.17478	100	3.19225	100	4.90497	100	4.81709	100	1.83275	100	1.94592	100	2.04453	100	1.27389	100	-0.833118	5	0.308113	5	1.99104	5
chr1	1336071	1336370	AT1G04770_299	IR	1.16005	30	2.1061	30	3.86822	30	4.80149	30	1.07532	30	1.18338	30	2.02321	17	1.03124	30	-0.72427	3	0.134699	3	2.4535	3
chr1	1336370	1337849	AT1G04770.1-protein_coding	annot_tot	2.36358	148	3.12421	148	4.74224	148	4.80538	148	2.29922	148	2.41449	148	1.80698	148	1.79755	146	-0.649141	9	1.33451	9	3.19091	9
chr1	1336370	1337370	AT1G04770_lastKb	annot_lastKb	2.68937	100	3.95645	100	6.43175	100	6.30195	100	2.61192	100	2.62766	100	2.03991	100	1.98528	100	-0.687634	6	1.40143	6	3.17411	6
chr1	1337850	1339891	AT1G04778_2041	IR	0.90033	204	1.33321	204	1.33638	205	1.93866	205	0.65831	187	1.07179	199	0.820153	196	0.657001	197	-0.401147	12	-0.726767	12	-0.365548	12
chr1	1339891	1340327	AT1G04778_lastKb	annot_lastKb	4.69921	44	3.80931	44	9.38681	44	8.5442	44	3.4295	44	2.90088	44	1.68492	44	2.01661	44	-0.670817	2	-0.492464	2	-1.22339	2
chr1	1339891	1340327	AT1G04778.1-protein_coding	annot_tot	4.69921	44	3.80931	44	9.38681	44	8.5442	44	3.4295	44	2.90088	44	1.68492	44	2.01661	44	-0.670817	2	-0.492464	2	-1.22339	2
chr1	1340328	1340668	AT1G04780_340	IR	1.25852	34	1.53389	34	1.86404	34	2.68479	34	0.615262	34	0.94627	34	1.46595	34	0.712042	34	-0.68949	3	-0.653363	3	-0.69169	3
chr1	1340668	1343584	AT1G04780.1-protein_coding	annot_tot	2.65299	292	2.63581	292	3.18052	292	3.50024	292	2.47037	292	2.26861	292	2.08585	292	1.50539	292	-0.754907	17	0.817259	17	1.54925	17
chr1	1340668	1341668	AT1G04780_lastKb	annot_lastKb	1.90231	100	2.47339	100	4.58857	100	5.09321	100	1.98612	100	1.65858	100	2.03925	100	1.59595	100	-0.86323	6	-0.174456	6	0.130299	6
chr1	1343585	1345035	AT1G04790_1450	IR	0.555574	142	0.823733	145	0.590468	145	1.05533	145	0.32815	142	0.59067	145	0.97249	145	0.940917	145	0.180609	9	-0.168283	9	1.15747	9
chr1	1345035	1348451	AT1G04790.1-protein_coding	annot_tot	1.94844	342	2.07808	342	2.50415	342	2.33937	342	2.11642	342	2.14277	342	1.48421	342	1.13567	342	-0.692958	21	0.839816	21	-0.294727	21
chr1	1347451	1348451	AT1G04790_lastKb	annot_lastKb	1.43591	101	1.52783	101	3.24112	101	3.0034	101	1.20954	101	1.38513	101	1.39223	101	1.20722	101	-0.504954	6	-0.239026	6	-1.02773	6
chr1	1348451	1349286	AT1G04800_lastKb	annot_lastKb	3.20163	84	2.95838	84	4.77673	84	4.27153	84	3.01639	84	2.58865	84	2.39545	84	1.36617	75	-0.852961	5	-0.216697	5	-0.398013	5
chr1	1348451	1349286	AT1G04800.1-protein_coding	annot_tot	3.20163	84	2.95838	84	4.77673	84	4.27153	84	3.01639	84	2.58865	84	2.39545	84	1.36617	75	-0.852961	5	-0.216697	5	-0.398013	5
chr1	1349287	1350179	AT1G04810_892	IR	1.06495	86	0.994993	89	0.712107	89	1.15474	89	0.460539	80	0.809627	89	0.703919	86	1.13763	89	-0.604671	5	-0.468166	5	0.890783	5
chr1	1350179	1355442	AT1G04810.1-protein_coding	annot_tot	2.9988	527	2.66867	527	3.26744	525	3.1562	527	2.92477	527	2.78134	527	1.78232	527	1.26501	509	-0.722426	32	0.880327	32	-0.0781565	32
chr1	1354442	1355442	AT1G04810_lastKb	annot_lastKb	3.89751	100	4.42649	100	9.06569	100	7.99389	100	3.36523	100	2.9677	100	1.80423	100	1.14705	85	-0.7147	6	-0.205854	6	-1.02638	6
chr1	1355443	1356190	AT1G04820_747	IR	0.597485	74	1.40289	74	1.10069	74	1.6517	74	0.440706	74	0.781091	74	0.77546	71	1.12048	66	-0.444541	5	-1.26266	5	-0.406363	5
chr1	1356190	1358386	AT1G04820.1-protein_coding	annot_tot	1.80537	220	2.86332	220	6.72031	220	4.18521	220	2.41854	220	2.60537	220	1.42715	220	0.805853	217	-0.801683	13	0.968882	13	2.00713	13
chr1	1356190	1357190	AT1G04820_lastKb	annot_lastKb	2.28253	100	3.76524	100	11.7583	100	6.9517	100	2.84696	100	3.01263	100	1.94946	100	0.874956	97	-0.831127	6	0.362196	6	1.14887	6
chr1	1358387	1358916	AT1G04830_529	IR	1.2312	51	1.78415	53	3.45667	53	3.74885	53	0.783848	53	1.34282	53	1.33777	53	1.55035	53	-0.601251	3	-0.101571	3	1.17808	3
chr1	1358916	1361981	AT1G04830.1-protein_coding	annot_tot	2.38459	307	2.19322	307	2.46325	307	2.44947	307	2.21817	307	2.40061	307	1.4358	307	1.24107	303	-0.630339	19	1.16597	19	1.40416	19
chr1	1358916	1359916	AT1G04830_lastKb	annot_lastKb	2.06084	100	2.33551	100	4.27023	100	4.38071	100	2.12538	100	2.37416	100	1.17047	100	1.62903	100	-0.610882	6	0.307061	6	0.183323	6
chr1	1361982	1362866	AT1G04840_884	IR	1.46859	88	1.40394	88	1.97559	88	2.40319	88	0.991769	82	1.13337	88	1.53788	88	0.753253	88	-0.41563	5	-0.3679	5	1.01792	5
chr1	1362866	1364962	AT1G04840.1-protein_coding	annot_tot	2.79219	210	2.87769	210	2.33155	210	2.74118	210	2.00515	210	2.21329	210	1.76484	210	1.46217	210	-0.918403	13	0.785533	13	1.16312	13
chr1	1362866	1363866	AT1G04840_lastKb	annot_lastKb	2.67327	100	2.85641	100	2.67028	100	3.09522	100	2.06838	100	2.03579	100	1.8577	100	1.33289	100	-0.859543	6	0.375345	6	0.644985	6
chr1	1364963	1365117	AT1G04850_154	IR	0.598601	15	1.45446	15	0.836635	15	1.83435	15	0.579774	15	0.835763	15	0.589747	15	0.613966	15	-0.558675	1	0.38209	1	0.996312	1
chr1	1365117	1368844	AT1G04850.1-protein_coding	annot_tot	2.25069	373	2.06523	373	2.31188	373	2.49877	373	2.00984	373	2.04455	373	1.44668	360	1.09453	361	-0.803113	22	1.08893	22	1.1244	22
chr1	1365117	1366117	AT1G04850_lastKb	annot_lastKb	1.65462	100	1.96536	100	4.06188	100	4.30251	100	1.29509	100	1.29247	100	1.37578	100	1.30642	100	-0.792086	6	0.250585	6	0.284215	6
chr1	1368845	1369053	AT1G04860_208	IR	0.687064	21	1.2636	21	0.957538	21	1.68263	21	0.414124	21	0.871687	21	0.562711	21	0.84033	21	-0.443651	2	-0.0492488	2	1.98578	2
chr1	1369053	1373101	AT1G04860.1-protein_coding	annot_tot	2.20848	405	2.11995	405	3.19854	405	3.20981	405	2.1743	405	2.11406	405	1.86529	400	1.31756	398	-0.876996	24	0.858342	24	0.878353	24
chr1	1369053	1370053	AT1G04860_lastKb	annot_lastKb	1.96548	100	2.55	100	5.13658	100	5.14438	100	1.92148	100	1.76342	100	2.15081	100	1.60091	100	-0.85547	6	-0.0487838	6	0.428784	6
chr1	1373233	1375762	AT1G04870.2-protein_coding	annot_tot	2.30246	253	2.48912	253	3.44711	253	2.84215	253	2.23219	244	2.08181	253	1.79392	253	1.14292	251	-0.758903	15	1.04592	15	1.1842	15
chr1	1373233	1375742	AT1G04870.1-protein_coding	annot_tot	2.31661	251	2.4987	251	3.47072	251	2.85557	251	2.24263	242	2.09287	251	1.80401	251	1.14457	249	-0.758903	15	1.04592	15	1.1842	15
chr1	1373233	1374233	AT1G04870_lastKb	annot_lastKb	2.14877	100	2.74243	100	5.76454	100	4.44588	100	2.08827	91	1.87936	100	1.28732	100	1.3726	100	-0.655814	6	0.458321	6	0.833544	6
chr1	1375763	1375960	AT1G04880_197	IR	0.615983	19	1.18374	19	0.397831	19	1.01118	19	0.590701	19	0.540112	19	0.569826	19	1.14937	19	-1.11363	1	0.565088	1	1.32789	1
chr1	1375960	1379185	AT1G04880.1-protein_coding	annot_tot	2.44687	323	2.21379	323	1.79249	323	1.39317	323	2.14759	323	1.90284	323	2.13296	323	1.34305	319	-0.706251	20	-0.510139	20	-0.737677	20
chr1	1375960	1376960	AT1G04880_lastKb	annot_lastKb	3.48138	100	3.28049	100	2.31996	100	1.88214	100	3.32821	100	2.63598	100	2.45581	100	1.08749	100	-0.725729	6	-0.146968	6	-0.0273573	6
chr1	1380002	1380381	AT1G04890_379	IR	0.653464	38	0.599931	38	0.131335	38	0.207441	37	0.286072	38	0.724043	38	0.826942	38	1.27128	38	-0.45613	2	-0.605501	2	0.2075	2
chr1	1380381	1382599	AT1G04890.1-protein_coding	annot_tot	2.18492	222	1.79819	222	1.42533	221	1.09048	222	1.83667	222	1.65738	222	1.51838	220	0.971607	215	-0.67753	14	-0.592413	14	-1.41963	14
chr1	1380381	1381381	AT1G04890_lastKb	annot_lastKb	1.26301	101	1.1389	101	0.700641	100	0.572577	101	1.08853	101	1.26759	101	1.05893	99	0.576107	94	-0.432183	6	-0.704426	6	-0.841019	6
chr1	1382600	1383409	AT1TE04510_809	IR	2.47697	81	2.02613	81	3.45397	81	2.16153	81	2.0443	81	2.16268	81	1.6227	81	1.0049	81	-0.69928	5	-0.589584	5	-0.97045	5
chr1	1383840	1387895	AT1G04900.1-protein_coding	annot_tot	1.56199	406	1.38854	406	1.29918	406	1.19028	406	1.43298	406	1.42776	406	1.43545	406	1.23488	377	-0.746935	25	0.883702	25	0.306046	25
chr1	1386895	1387895	AT1G04900_lastKb	annot_lastKb	1.50847	100	1.62952	100	2.43965	100	2.48506	100	1.3609	100	1.49938	100	1.68936	100	1.05431	93	-0.652339	6	-0.126884	6	-0.362821	6
chr1	1387870	1391187	AT1G04910.1-protein_coding	annot_tot	2.18917	332	2.19125	332	2.52368	332	2.2041	332	2.30512	332	2.5525	332	1.57326	332	1.16074	332	-0.84777	20	0.991979	20	0.907356	20
chr1	1387870	1388870	AT1G04910_lastKb	annot_lastKb	2.1432	100	2.40108	100	4.11178	100	3.60932	100	2.02666	100	2.10512	100	1.47547	100	1.06488	100	-1.11991	6	-0.0781852	6	-0.964183	6
chr1	1391188	1391501	AT1G04920_313	IR	0.528291	32	0.578361	32	0.430027	32	1.00467	32	0.258915	32	0.568578	32	0.922166	32	1.28388	32	-0.376979	1	0.386986	1	2.12035	1
chr1	1391501	1395864	AT1G04920.1-protein_coding	annot_tot	3.60464	437	2.72311	437	2.32301	437	2.25753	437	3.1872	437	2.9081	437	1.94363	437	1.48707	437	-0.908937	27	-0.2612	27	-0.723432	27
chr1	1391501	1392501	AT1G04920_lastKb	annot_lastKb	4.01588	101	3.75163	101	3.44165	101	3.50715	101	3.05964	101	3.29311	101	1.40791	101	1.22852	101	-0.974395	7	-0.698764	7	-0.579278	7
chr1	1395865	1396292	AT1G04930_427	IR	0.954785	43	1.8271	43	1.35107	43	1.66483	43	0.84725	43	0.939137	43	1.1146	43	1.19912	43	-0.655557	3	-0.667408	3	-1.45577	3
chr1	1396292	1399053	AT1G04930.1-protein_coding	annot_tot	2.4312	276	2.19798	276	1.94587	276	1.63601	276	1.84926	276	1.96842	276	1.4117	276	1.40804	276	-0.754969	16	1.1823	16	1.4939	16
chr1	1396292	1397292	AT1G04930_lastKb	annot_lastKb	1.95123	100	2.07138	100	2.18333	100	1.94538	100	1.26453	100	1.6608	100	1.54544	100	1.57885	100	-0.613702	6	0.352779	6	0.011485	6
chr1	1399181	1400770	AT1G04940.1-protein_coding	annot_tot	2.65223	159	2.64405	159	4.79936	159	3.93283	159	1.82676	159	2.4006	159	2.01703	159	1.68423	159	-0.857621	10	1.30456	10	2.25467	10
chr1	1399770	1400770	AT1G04940_lastKb	annot_lastKb	2.85099	100	2.84109	100	6.88576	100	5.42243	100	2.27875	100	3.01651	100	2.38781	100	1.4647	100	-0.878295	6	1.12213	6	1.95954	6
chr1	1400907	1403112	AT1G04945.1-protein_coding	annot_tot	1.78067	221	1.9106	221	2.6985	221	2.17815	221	1.62164	221	1.51278	221	1.41515	220	0.933497	207	-0.832757	13	1.04754	13	1.35367	13
chr1	1400907	1403046	AT1G04945.2-protein_coding	annot_tot	1.81606	214	1.94503	214	2.71431	214	2.17338	214	1.64723	214	1.53349	214	1.43593	213	0.900545	200	-0.832757	13	1.04754	13	1.35367	13
chr1	1402112	1403112	AT1G04945_lastKb	annot_lastKb	1.94504	100	2.14982	100	3.49739	100	2.82731	100	1.54365	100	1.5482	100	1.73029	100	1.20882	100	-0.885438	6	0.768206	6	0.656508	6
chr1	1403084	1407501	AT1G04950.2-protein_coding	annot_tot	2.13373	442	1.65881	442	1.84968	442	1.83413	442	1.84046	442	1.92366	442	1.78573	442	1.46038	440	-0.833937	27	1.21961	27	0.742728	27
chr1	1403084	1407496	AT1G04950.3-protein_coding	annot_tot	2.13702	441	1.66021	441	1.85256	441	1.83632	441	1.84344	441	1.92677	441	1.78529	441	1.46107	439	-0.833937	27	1.21961	27	0.742728	27
chr1	1403084	1407468	AT1G04950.1-protein_coding	annot_tot	2.14643	438	1.6629	438	1.8606	438	1.84151	438	1.85097	438	1.933	438	1.78455	438	1.46113	436	-0.846495	26	1.23033	26	0.667329	26
chr1	1403084	1404084	AT1G04950_lastKb	annot_lastKb	1.79394	100	1.93226	100	3.99986	100	3.04309	100	1.65118	100	1.81279	100	2.08546	100	1.30664	98	-0.878358	6	0.521856	6	-0.571212	6
chr1	1407502	1407800	AT1G04960_298	IR	0.356598	29	0.857966	29	1.26815	29	1.41821	29	0.283673	29	0.673303	29	0.997076	29	1.1866	29	-0.353646	2	-0.320453	2	1.12194	2
chr1	1407800	1410868	AT1G04960.1-protein_coding	annot_tot	1.57998	307	1.50753	307	1.56835	307	1.78875	307	1.21982	307	1.53855	307	1.42763	307	1.18809	305	-0.726716	18	1.00712	18	0.688785	18
chr1	1407800	1410868	AT1G04960.2-protein_coding	annot_tot	1.57998	307	1.50753	307	1.56835	307	1.78875	307	1.21982	307	1.53855	307	1.42763	307	1.18809	305	-0.726716	18	1.00712	18	0.688785	18
chr1	1407800	1408800	AT1G04960_lastKb	annot_lastKb	1.18709	100	1.63443	100	2.83357	100	3.13963	100	0.900805	100	1.31855	100	1.35928	100	1.12665	100	-0.733007	6	0.364143	6	-0.778504	6
chr1	1410869	1411169	AT1G04970_300	IR	0.431405	30	0.688416	30	0.373094	30	0.751439	30	0.301639	30	0.713727	30	0.994648	30	1.18198	30	-0.2323	2	0.576169	2	3.06425	2
chr1	1411169	1413627	AT1G04970.1-protein_coding	annot_tot	2.61038	246	2.53753	246	2.79771	246	2.80902	246	2.27185	246	2.62698	246	1.81733	246	1.48672	246	-0.663399	15	1.06961	15	1.71418	15
chr1	1411889	1413626	AT1G04970.2-protein_coding	annot_tot	2.72218	174	2.6947	174	3.6279	174	3.47339	174	2.44634	174	2.96802	174	2.26429	174	1.44744	174	-0.806351	11	0.91684	11	1.15583	11
chr1	1412627	1413627	AT1G04970_lastKb	annot_lastKb	3.45228	100	3.20389	100	4.87493	100	4.77944	100	2.84344	100	3.48302	100	2.94961	100	1.73822	100	-0.836737	6	0.456399	6	0.441608	6
chr1	1413643	1416144	AT1G04980.1-protein_coding	annot_tot	2.8282	250	2.62783	250	2.76225	250	3.0259	250	2.31095	250	2.29118	250	1.46715	250	1.40281	249	-0.833373	15	0.854872	15	1.1605	15
chr1	1413643	1414643	AT1G04980_lastKb	annot_lastKb	2.53456	100	3.03597	100	3.52452	100	3.72614	100	2.41213	100	2.46014	100	1.77056	100	1.42775	100	-0.918308	6	0.340261	6	0.491319	6
chr1	1416145	1416342	AT1G04985_197	IR	1.40878	20	2.03154	20	2.2531	20	2.79979	20	0.978368	20	1.80003	20	1.28402	20	2.45954	20	-0.640591	1	0.0538103	1	0.705576	1
chr1	1416342	1418482	AT1G04985.1-protein_coding	annot_tot	1.82619	214	2.03523	214	1.76222	214	2.2503	214	1.53574	214	1.39922	214	1.91016	214	1.65337	214	-0.737132	13	1.20292	13	1.65648	13
chr1	1416342	1417342	AT1G04985_lastKb	annot_lastKb	1.67134	100	1.78947	100	2.51426	100	3.21156	100	1.56833	100	1.50326	100	2.52315	100	1.86341	100	-0.950934	6	0.710638	6	0.821913	6
chr1	1418483	1419079	AT1G04990_596	IR	1.00443	59	1.93094	59	0.739946	59	1.38026	59	0.470087	59	1.14891	59	0.723735	54	0.731862	59	-0.28122	4	0.0369371	4	1.68596	4
chr1	1419079	1421789	AT1G04990.1-protein_coding	annot_tot	2.61841	271	2.272	271	3.22244	271	2.95138	271	2.01131	271	1.92941	271	1.58955	269	1.25792	269	-0.651486	16	0.898644	16	1.56956	16
chr1	1419079	1420079	AT1G04990_lastKb	annot_lastKb	2.98413	100	2.77675	100	4.08465	100	3.86323	100	2.09071	100	1.94038	100	1.41275	100	1.06861	98	-0.610213	6	0.494217	6	0.938121	6
chr1	1419140	1421639	AT1G04990.2-protein_coding	annot_tot	2.80591	250	2.39029	250	3.46657	250	3.14291	250	2.15511	250	2.06308	250	1.65547	248	1.2955	248	-0.689213	15	0.905204	15	1.56228	15
chr1	1421790	1425592	AT1G05000_3802	IR	0.866777	381	0.962839	381	1.03343	381	1.77556	381	0.586066	381	0.852303	381	0.842512	370	0.959784	381	-0.321533	23	-0.93795	23	-0.390037	23
chr1	1425592	1428782	AT1G05000.1-protein_coding	annot_tot	2.03787	319	2.01486	319	2.1224	319	1.99899	319	1.35666	319	1.54345	319	1.52314	319	1.32461	304	-0.666522	20	0.56564	20	1.29798	20
chr1	1425600	1428782	AT1G05000.2-protein_coding	annot_tot	2.03787	319	2.01486	319	2.1224	319	1.99899	319	1.35666	319	1.54345	319	1.52314	319	1.32461	304	-0.666522	20	0.56564	20	1.29798	20
chr1	1427782	1428782	AT1G05000_lastKb	annot_lastKb	1.69053	100	1.47386	100	1.34556	100	1.30094	100	1.19755	100	1.14326	100	1.65965	100	1.47079	85	-0.691182	6	-0.327809	6	-0.229432	6
chr1	1428783	1430271	AT1TE04660_1488	IR	2.80654	149	2.13175	149	3.0799	149	3.25304	149	1.88863	149	2.01632	149	1.69206	149	1.0723	144	-0.530663	9	-0.701244	9	-0.932603	9
chr1	1431029	1431189	AT1G05010_160	IR	1.432	16	1.55889	16	2.65587	16	4.16952	16	1.57185	16	1.84788	16	2.04238	16	2.13693	16	-0.027449	1	-0.5287	1	0.748945	1
chr1	1431189	1432858	AT1G05010.1-protein_coding	annot_tot	1.71237	167	1.72437	167	2.62637	167	2.73678	167	1.09886	167	1.19977	167	1.82213	163	1.30503	167	-0.335946	10	0.430504	10	2.51094	10
chr1	1431189	1432189	AT1G05010_lastKb	annot_lastKb	1.87878	100	1.89794	100	3.12478	100	3.25645	100	1.21165	100	1.34628	100	1.88903	96	1.76028	100	-0.245272	6	0.548312	6	2.3055	6
chr1	1432859	1435253	AT1G05020_2394	IR	0.751864	240	0.943763	240	1.13341	240	1.70844	240	0.588833	240	0.796009	240	1.05626	240	1.18451	240	-0.151336	15	-0.876809	15	-0.270391	15
chr1	1435253	1437667	AT1G05020.1-protein_coding	annot_tot	3.71751	241	3.87077	241	3.59643	241	3.7336	241	3.13968	241	2.66215	241	1.58796	241	1.41711	241	-0.562182	15	0.488999	15	1.90514	15
chr1	1435253	1436253	AT1G05020_lastKb	annot_lastKb	3.99411	100	3.73522	100	3.79829	100	4.03364	100	3.53917	100	2.77022	100	1.94022	100	1.17076	100	-0.804227	6	0.459304	6	1.68076	6
chr1	1437668	1438151	AT1G05030_483	IR	0.760783	49	0.865471	49	1.18168	49	1.78411	49	0.474884	49	0.639614	49	0.571244	49	1.23686	49	-0.146332	2	-0.831325	2	0.338693	2
chr1	1438151	1441417	AT1G05030.1-protein_coding	annot_tot	2.37547	327	1.86961	327	2.11848	327	1.94698	327	1.65824	327	1.88262	327	1.57874	327	1.34196	320	-0.241253	20	0.847554	20	0.745208	20
chr1	1438151	1439151	AT1G05030_lastKb	annot_lastKb	2.06373	101	1.95196	101	3.4973	101	2.90542	101	1.20489	101	1.50925	101	1.90206	101	1.27493	101	-0.459624	6	-0.230733	6	-0.643553	6
chr1	1443008	1443561	AT1TE04720_553	IR	0.478807	56	0.393964	56	0.375516	56	0.479275	56	0.69044	56	0.624049	56	0.905367	56	0.325867	44	1.64223	3	-0.762066	3	-1.11812	3
chr1	1443972	1444363	AT1TE04725_391	IR	1.0416	39	0.78097	39	0.367751	39	0.691903	39	1.18275	39	0.799351	39	0.903917	39	0.427387	32	1.37558	2	-0.458428	2	-1.12769	2
chr1	1444533	1447368	AT1G05040_2835	IR	1.43063	282	1.12454	283	1.39778	276	1.09184	283	1.13036	279	1.13333	283	1.11353	249	0.97355	260	0.11961	17	-0.515949	17	-0.0177641	17
chr1	1447368	1448448	AT1G05040.1-protein_coding	annot_tot	2.35025	108	1.71253	108	2.32354	108	2.09895	108	2.06534	108	1.80795	108	1.91692	108	0.966905	90	-0.438544	7	-0.675253	7	0.0349292	7
chr1	1447368	1448448	AT1G05040.2-protein_coding	annot_tot	2.35025	108	1.71253	108	2.32354	108	2.09895	108	2.06534	108	1.80795	108	1.91692	108	0.966905	90	-0.438544	7	-0.675253	7	0.0349292	7
chr1	1447368	1448368	AT1G05040_lastKb	annot_lastKb	2.10109	100	1.59214	100	2.04523	100	1.87441	100	1.98612	100	1.70518	100	2.00162	100	0.953634	82	-0.393103	6	-0.671398	6	0.0230255	6
chr1	1448449	1448717	AT1G05055_268	IR	2.16506	27	1.4254	27	2.36167	27	2.16868	27	1.2688	27	1.23474	27	1.37167	27	0.996724	27	-0.309209	1	-0.782505	1	-0.575823	1
chr1	1448717	1450887	AT1G05055.1-protein_coding	annot_tot	3.12104	217	2.95431	217	3.34889	217	2.91859	217	2.75364	217	2.65443	217	1.73285	217	1.16895	208	-0.736827	13	1.07108	13	1.6227	13
chr1	1448717	1449717	AT1G05055_lastKb	annot_lastKb	3.08878	100	3.14996	100	4.95391	100	4.03943	100	2.76529	100	3.03648	100	1.99568	100	1.22646	100	-0.682611	6	0.353898	6	0.228112	6
chr1	1451029	1452872	AT1G05060.1-protein_coding	annot_tot	2.11011	185	1.81929	185	2.2514	185	2.35517	185	1.55097	185	1.79276	185	1.24325	185	0.963725	185	-0.83108	11	0.810975	11	2.07017	11
chr1	1451029	1452029	AT1G05060_lastKb	annot_lastKb	1.80323	100	1.5425	100	2.21434	100	2.55747	100	1.5507	100	1.67245	100	0.796158	100	0.687128	100	-0.795596	7	0.593232	7	1.88055	7
chr1	1452873	1453215	AT1G05061_342	IR	1.64099	34	1.30497	34	2.17044	34	3.09937	34	0.936718	34	1.30846	34	1.42129	34	2.70867	34	-0.251048	3	0.25972	3	2.34647	3
chr1	1453215	1454260	AT1G05061.1-pseudogene	annot_tot	3.26293	104	3.33758	104	6.28501	104	5.95328	104	2.47078	104	2.73622	104	1.93288	104	1.31478	101	-0.797801	6	0.062398	6	1.90962	6
chr1	1454261	1454968	AT1G05065_707	IR	1.13295	71	1.49842	71	1.182	71	1.73033	71	0.759753	71	0.858629	71	0.899125	71	0.906425	71	-0.253684	4	0.909904	4	2.46915	4
chr1	1454968	1455220	AT1G05065_lastKb	annot_lastKb	1.23601	25	1.28695	25	1.73077	25	2.01971	25	0.921372	25	1.08501	25	0.56246	25	0.434556	25	-0.0848855	2	0.481893	2	1.90388	2
chr1	1454968	1455220	AT1G05065.1-protein_coding	annot_tot	1.23601	25	1.28695	25	1.73077	25	2.01971	25	0.921372	25	1.08501	25	0.56246	25	0.434556	25	-0.0848855	2	0.481893	2	1.90388	2
chr1	1455221	1457062	AT1G05070_1841	IR	0.638656	185	0.979539	185	0.658185	185	1.02624	185	0.474851	185	0.874943	185	0.806471	185	0.976156	184	-0.23384	11	-0.703866	11	0.0820293	11
chr1	1457062	1458744	AT1G05070.1-protein_coding	annot_tot	2.6609	168	2.73623	168	2.84233	168	3.10064	168	1.99857	168	2.16601	168	1.49519	168	1.43548	165	-0.815339	10	1.2993	10	2.34792	10
chr1	1457062	1458062	AT1G05070_lastKb	annot_lastKb	2.32402	100	2.3876	100	3.31908	100	3.35107	100	1.764	100	2.01526	100	1.65899	100	1.34114	97	-0.801775	6	1.11099	6	1.83682	6
chr1	1458745	1459090	AT1G05080_345	IR	1.01264	34	1.62761	34	0.984751	34	1.86416	34	0.62563	34	1.23668	34	1.23878	34	0.506994	31	-0.686175	2	-0.460177	2	1.62713	2
chr1	1459090	1460579	AT1G05080.1-protein_coding	annot_tot	3.81395	149	2.92515	149	1.94563	149	2.01124	149	2.78976	149	2.66	149	1.65573	149	1.94642	149	-0.844204	9	-0.605769	9	-0.534132	9
chr1	1459579	1460579	AT1G05080_lastKb	annot_lastKb	2.91539	100	2.2828	100	0.984096	100	1.42886	100	2.21	100	2.14506	100	1.52696	100	2.1794	100	-0.884388	6	-0.66865	6	-0.624445	6
chr1	1460580	1460987	AT1G05085_407	IR	1.67195	41	1.70099	41	0.764623	41	0.895981	41	1.03477	41	1.11077	41	1.4427	41	1.0572	41	-0.814525	3	-0.655142	3	-1.14089	3
chr1	1460987	1461670	AT1G05085_lastKb	annot_lastKb	2.45511	68	1.9863	68	1.72795	68	1.54258	68	2.17502	68	1.9994	68	1.34363	68	1.66494	68	-0.74605	4	-0.571493	4	-0.791778	4
chr1	1460987	1461670	AT1G05085.1-protein_coding	annot_tot	2.45511	68	1.9863	68	1.72795	68	1.54258	68	2.17502	68	1.9994	68	1.34363	68	1.66494	68	-0.74605	4	-0.571493	4	-0.791778	4
chr1	1461671	1463201	AT1G05090_1530	IR	1.16651	154	1.43697	154	0.84857	154	1.29426	154	0.759282	153	1.10798	154	1.02883	142	1.00961	143	-0.524544	9	-0.379492	9	0.615809	9
chr1	1463201	1465622	AT1G05090.1-protein_coding	annot_tot	0.613778	102	0.442465	100	0.424815	86	0.411734	85	0.524239	102	0.450169	104	0.450415	79	0.570506	84	-0.781439	15	0.943978	15	1.43636	15
chr1	1464622	1465622	AT1G05090_lastKb	annot_lastKb	0.431258	28	0.288907	28	0.436083	30	0.543868	30	0.331579	28	0.290745	29	0.235773	28	0.220587	12	-0.850235	6	0.310556	6	0.251896	6
chr1	1465623	1469609	AT1G05100_3986	IR	0.667406	333	0.719901	344	0.98067	351	0.98991	369	0.624939	340	0.813899	342	0.637553	327	0.931035	333	-0.445176	24	-0.652225	24	-0.369296	24
chr1	1469609	1470881	AT1G05100.1-protein_coding	annot_tot	2.90318	128	3.7852	128	7.29645	128	7.74884	128	3.3154	128	3.43097	128	1.86909	128	1.38384	128	-0.453798	8	-0.534854	8	1.25895	8
chr1	1469881	1470881	AT1G05100_lastKb	annot_lastKb	3.20596	101	4.19153	101	8.08553	101	8.68185	101	3.62746	101	3.70612	101	2.00337	101	1.60963	101	-0.591809	6	-0.714245	6	1.2134	6
chr1	1470882	1471405	AT1G05120_523	IR	1.03366	52	1.79136	52	2.49723	52	3.27324	52	0.762761	52	1.2417	52	1.36095	52	1.43699	52	-0.526378	3	-0.852343	3	-0.851322	3
chr1	1471405	1476078	AT1G05120.1-protein_coding	annot_tot	2.11007	467	1.93889	467	1.91377	467	1.92366	467	1.8616	467	1.79966	467	1.62961	457	1.31725	466	-0.806857	28	0.967878	28	-0.437452	28
chr1	1471405	1472405	AT1G05120_lastKb	annot_lastKb	2.07818	100	2.15595	100	3.91651	100	3.0344	100	1.3991	100	1.47275	100	1.97983	100	0.70312	100	-0.757837	6	-0.0906091	6	-1.30926	6
chr1	1476079	1476477	AT1TE04830_398	IR	0.941249	40	1.52136	40	1.18227	40	2.35931	40	1.03419	40	1.1635	40	1.05791	40	1.79227	40	-0.0284356	3	0.51059	3	1.66637	3
chr1	1476717	1477499	AT1G05135_782	IR	1.4052	78	1.71279	78	3.9378	78	4.49366	78	0.825666	78	1.13787	78	1.19698	76	0.986984	78	-0.234508	5	-0.720854	5	0.798451	5
chr1	1477499	1478821	AT1G05135.1-pseudogene	annot_tot	3.96176	133	5.2335	133	20.1404	133	17.594	133	6.89357	133	6.40294	133	2.51855	133	1.37369	133	-0.536849	8	-0.625491	8	1.209	8
chr1	1478922	1479063	AT1G05136_lastKb	annot_lastKb	1.82677	14	1.7991	14	3.99051	14	4.48932	14	1.28854	14	2.01677	14	2.21627	14	0.732662	14	-1.15979	1	-1.04134	1	0.654271	1
chr1	1478922	1479063	AT1G05136.1-protein_coding	annot_tot	1.82677	14	1.7991	14	3.99051	14	4.48932	14	1.28854	14	2.01677	14	2.21627	14	0.732662	14	-1.15979	1	-1.04134	1	0.654271	1
chr1	1479064	1482547	AT1G05140_3483	IR	1.22905	348	1.00448	348	0.95362	348	1.32	348	0.885634	348	1.09731	348	0.964318	331	1.13926	334	-0.470571	22	-0.559334	22	0.199529	22
chr1	1482547	1484056	AT1G05140.1-protein_coding	annot_tot	2.49419	151	2.42049	151	4.22157	151	3.67797	151	1.5235	151	1.44151	151	2.04126	151	1.62518	151	-0.712618	8	1.34824	8	3.02161	8
chr1	1483056	1484056	AT1G05140_lastKb	annot_lastKb	2.74324	100	2.76081	100	5.84837	100	5.02322	100	1.78985	100	1.70462	100	2.36471	100	1.5419	100	-0.59875	6	1.32978	6	2.98048	6
chr1	1484066	1486960	AT1G05150.1-protein_coding	annot_tot	2.53782	289	2.66593	289	4.85074	289	3.84391	289	2.26219	289	2.16913	289	1.63488	289	1.21552	289	-0.652119	18	0.91487	18	2.56469	18
chr1	1484066	1485066	AT1G05150_lastKb	annot_lastKb	2.01378	100	2.58493	100	7.98614	100	6.4656	100	1.81512	100	2.24713	100	1.12624	100	1.34558	100	-0.574847	7	0.0918522	7	2.01829	7
chr1	1486961	1487377	AT1G05160_416	IR	0.460008	42	0.9353	42	1.22865	42	1.95273	42	0.570819	42	0.740934	42	0.391383	42	0.933554	42	-0.495447	3	-0.350785	3	1.82957	3
chr1	1487377	1490947	AT1G05160.1-protein_coding	annot_tot	1.74325	357	1.73997	357	2.11961	357	2.22593	357	1.73254	357	1.74866	357	1.52633	357	1.15067	357	-0.684605	22	0.862788	22	0.403311	22
chr1	1487377	1488377	AT1G05160_lastKb	annot_lastKb	1.50352	100	1.5713	100	3.07875	100	3.10246	100	1.20754	100	1.55763	100	0.810021	100	1.23804	100	-0.7235	6	0.0317746	6	0.549066	6
chr1	1490948	1491110	AT1G05170_162	IR	0.890161	16	1.24865	16	1.8685	16	2.71833	16	0.826325	16	1.04701	16	1.1099	16	1.17876	16	0	0	0	0	0	0
chr1	1491110	1494248	AT1G05170.1-protein_coding	annot_tot	2.008	314	1.88846	314	2.49521	314	2.57135	314	1.64923	314	1.48782	314	1.53688	314	1.29946	314	-0.762386	20	0.856412	20	1.61912	20
chr1	1491110	1492110	AT1G05170_lastKb	annot_lastKb	2.46954	100	2.43846	100	4.62685	100	4.6409	100	2.03783	100	1.7318	100	1.89005	100	1.13382	100	-0.822401	6	0.270774	6	0.639213	6
chr1	1491163	1494248	AT1G05170.2-protein_coding	annot_tot	2.02299	308	1.89182	308	2.45793	308	2.52505	308	1.65294	308	1.49015	308	1.53745	308	1.30472	308	-0.749265	19	0.89561	19	1.65462	19
chr1	1494249	1498113	AT1G05180_3864	IR	1.16392	387	1.16882	387	1.2941	387	2.15305	387	0.918461	387	1.18711	387	0.995562	385	1.24095	360	-0.466038	23	-0.703423	23	-0.173393	23
chr1	1498113	1501824	AT1G05180.1-protein_coding	annot_tot	2.03115	371	2.10759	371	2.00136	371	2.08534	371	1.68205	371	1.68476	371	1.75201	371	1.1086	370	-0.845191	22	1.09217	22	0.160765	22
chr1	1498113	1501824	AT1G05180.2-protein_coding	annot_tot	2.03115	371	2.10759	371	2.00136	371	2.08534	371	1.68205	371	1.68476	371	1.75201	371	1.1086	370	-0.845191	22	1.09217	22	0.160765	22
chr1	1498113	1501824	AT1G05180.3-protein_coding	annot_tot	2.03115	371	2.10759	371	2.00136	371	2.08534	371	1.68205	371	1.68476	371	1.75201	371	1.1086	370	-0.845191	22	1.09217	22	0.160765	22
chr1	1498113	1499113	AT1G05180_lastKb	annot_lastKb	1.82119	100	2.62109	100	3.60835	100	4.1659	100	1.32329	100	1.47387	100	2.26502	100	1.15146	100	-0.777194	6	-0.0558112	6	-0.99187	6
chr1	1502343	1503830	AT1G05190.1-protein_coding	annot_tot	1.88618	148	2.29523	148	4.25312	148	3.90614	148	1.48411	148	1.64951	148	1.55362	148	1.3067	141	-0.618499	9	1.09608	9	2.23973	9
chr1	1502343	1503343	AT1G05190_lastKb	annot_lastKb	2.18345	100	2.71485	100	5.85757	100	5.09563	100	1.85508	100	2.0075	100	1.76198	100	1.53087	100	-0.649353	6	0.988948	6	1.99338	6
chr1	1503831	1504959	AT1G05200_1128	IR	0.585814	113	1.09171	113	0.798843	113	1.38452	113	0.445126	113	0.743704	113	0.579542	113	0.954575	113	-0.475325	7	-0.642884	7	1.43221	7
chr1	1504959	1509152	AT1G05200.2-protein_coding	annot_tot	2.62087	420	2.46563	420	3.47056	420	3.87374	420	2.32469	420	2.35369	420	1.65214	419	1.25341	420	-0.817404	26	0.987599	26	1.44836	26
chr1	1505316	1509152	AT1G05200.1-protein_coding	annot_tot	2.83513	384	2.60247	384	3.75466	384	4.20585	384	2.51646	384	2.53072	384	1.76796	383	1.29408	384	-0.857831	23	1.00344	23	1.30079	23
chr1	1508152	1509152	AT1G05200_lastKb	annot_lastKb	3.10302	100	3.19531	100	5.80815	100	7.7173	100	2.83815	100	2.34531	100	1.61774	99	1.05551	100	-0.935659	6	0.498306	6	0.350385	6
chr1	1509102	1510281	AT1G05205.1-protein_coding	annot_tot	1.88292	118	2.06182	118	1.94061	118	3.37661	118	1.09206	118	1.35669	118	1.65265	118	1.16135	118	-0.87482	7	1.04723	7	1.92074	7
chr1	1509102	1510102	AT1G05205_lastKb	annot_lastKb	1.86949	100	1.97332	100	2.03942	100	3.58181	100	0.998935	100	1.33907	100	1.69992	100	1.18565	100	-0.90182	6	0.947534	6	1.7824	6
chr1	1510403	1511683	AT1G05210.1-protein_coding	annot_tot	2.30619	128	3.35382	128	4.34002	128	2.98647	128	2.29121	128	2.25004	128	1.9186	128	1.22184	128	-0.764388	8	1.16517	8	2.24483	8
chr1	1510683	1511683	AT1G05210_lastKb	annot_lastKb	2.03978	100	2.77736	100	4.55174	100	3.10584	100	1.98964	100	2.04355	100	1.99435	100	1.24962	100	-0.691897	6	1.02742	6	2.0909	6
chr1	1511684	1511906	AT1G05220_222	IR	0.971085	22	1.40952	22	1.48665	22	1.32529	22	0.48077	22	1.11194	22	1.65941	22	1.38619	22	-0.852331	1	0.0461139	1	1.34098	1
chr1	1511906	1512842	AT1G05220.1-protein_coding	annot_tot	2.76683	94	2.2388	94	3.38815	94	2.5913	94	1.92348	94	1.85769	94	2.04651	94	1.44261	94	-0.801498	6	0.24902	6	0.891848	6
chr1	1511942	1513573	AT1G05220.2-protein_coding	annot_tot	2.36794	163	2.09416	163	2.99551	163	2.50453	163	1.92901	163	1.81727	163	1.85372	163	1.36412	163	-0.651871	10	0.0429911	10	0.509631	10
chr1	1512573	1513573	AT1G05220_lastKb	annot_lastKb	1.82057	100	1.82073	100	2.54043	100	2.34072	100	1.80866	100	1.63861	100	1.71973	100	1.26782	100	-0.519825	6	-0.112003	6	0.0899227	6
chr1	1512895	1517248	AT1G05230.3-protein_coding	annot_tot	2.48451	435	1.99389	435	1.99255	432	1.98205	435	2.13643	433	2.10815	435	1.8584	425	1.39325	435	-0.536139	27	0.201101	27	-0.0624705	27
chr1	1512895	1513895	AT1G05230_lastKb	annot_lastKb	2.64726	100	2.39373	100	3.15628	100	3.05178	100	2.44974	100	2.31702	100	1.74283	100	1.85844	100	-0.516569	7	-0.222692	7	-0.316876	7
chr1	1512900	1518805	AT1G05230.2-protein_coding	annot_tot	2.01343	591	1.70276	591	1.59905	588	1.65	591	1.70636	589	1.75583	591	1.62375	572	1.29708	586	-0.476582	36	0.0948041	36	0.241104	36
chr1	1512900	1517248	AT1G05230.1-protein_coding	annot_tot	2.48451	435	1.99389	435	1.99255	432	1.98205	435	2.13643	433	2.10815	435	1.8584	425	1.39325	435	-0.536139	27	0.201101	27	-0.0624705	27
chr1	1520006	1520194	AT1TE04985_188	IR	1.48944	19	2.26426	19	1.84889	19	2.36788	19	1.71334	19	2.65969	19	0.409996	19	0.687882	19	-0.151028	1	-0.965674	1	-0.00058593	1
chr1	1520368	1521136	AT1G05240_768	IR	0.805015	77	1.08877	77	0.444893	77	0.702143	77	0.415142	77	0.484831	77	0.618668	70	0.648173	69	-0.454316	5	-0.561098	5	-0.770691	5
chr1	1521136	1522681	AT1G05240.1-protein_coding	annot_tot	0.0825656	12	0.139281	11	0.0872167	10	0.0643631	3	0.0636576	12	0.117876	8	0.264066	5	0.173318	7	-1.00294	10	-0.576964	10	-0.16356	10
chr1	1521681	1522681	AT1G05240_lastKb	annot_lastKb	0.0619242	9	0.129376	9	0.0830636	7	0.0482723	1	0.0652898	9	0.118866	7	0.264066	5	0.173318	7	-1.04508	6	-0.65785	6	0.0797006	6
chr1	1522972	1525600	AT1G05250_2628	IR	1.29045	255	1.27546	240	2.79372	219	2.58679	240	0.963678	260	1.18716	259	0.84697	229	1.04097	259	-0.538548	14	0.190266	14	1.20416	14
chr1	1525600	1527234	AT1G05250.1-protein_coding	annot_tot	0.162958	19	0.138909	15	0.141634	13	0.0804539	15	0.235043	3	0.0950931	7	0.319079	18	0.295197	17	-0.96015	10	-0.485185	10	-0.0251848	10
chr1	1525600	1526600	AT1G05250_lastKb	annot_lastKb	0.178032	16	0.136709	13	0.140516	10	0.0764312	12	0	0	0.110942	5	0.319079	18	0.295197	17	-0.978527	6	-0.445699	6	0.133023	6
chr1	1527235	1529766	AT1G05260_2531	IR	0.925926	253	0.732009	253	0.635587	247	0.567439	253	0.644466	247	1.03027	253	0.597875	248	1.21918	250	-0.478784	16	-0.701795	16	-0.457209	16
chr1	1529766	1531439	AT1G05260.1-protein_coding	annot_tot	2.70131	167	1.97354	167	2.2721	167	2.1922	167	2.18295	167	1.84051	167	1.66148	167	1.00783	167	-0.703038	10	-0.420349	10	-0.281819	10
chr1	1530439	1531439	AT1G05260_lastKb	annot_lastKb	2.74448	100	2.0248	100	2.5099	100	2.23115	100	1.90561	100	1.64638	100	1.82997	100	0.818928	100	-0.772744	6	-0.458972	6	-0.119563	6
chr1	1531440	1531640	AT1G05270_200	IR	1.17966	20	1.21341	20	1.69104	20	2.42327	20	0.537662	20	0.771047	20	1.2048	20	1.54962	20	-0.740335	1	-0.374201	1	-0.256831	1
chr1	1531640	1534410	AT1G05270.1-protein_coding	annot_tot	2.13941	277	2.02965	277	2.38001	277	2.42024	277	1.89244	277	1.96712	277	1.15326	277	1.4587	277	-0.719692	17	1.01951	17	1.38899	17
chr1	1531640	1532640	AT1G05270_lastKb	annot_lastKb	1.7506	100	1.97087	100	3.27886	100	3.55091	100	1.47901	100	1.55263	100	1.40351	100	1.28768	100	-0.980315	6	0.267596	6	-0.0942389	6
chr1	1534411	1535443	AT1G05280_1032	IR	0.941368	104	1.06539	104	0.723545	104	0.76261	104	0.694395	104	0.910472	104	1.12355	104	1.27049	104	-0.45782	6	-0.725266	6	0.669664	6
chr1	1535443	1537525	AT1G05280.1-protein_coding	annot_tot	3.06138	208	1.92188	208	1.97999	205	1.08241	208	2.30269	208	2.24658	208	1.47363	208	1.27421	208	-0.669084	12	-0.418809	12	-0.396469	12
chr1	1535443	1536443	AT1G05280_lastKb	annot_lastKb	2.877	100	2.1155	100	2.18338	98	1.15709	100	2.38804	100	2.39302	100	1.50121	100	1.53583	100	-0.751876	6	-0.50505	6	-0.770818	6
chr1	1537526	1539151	AT1G05290_1625	IR	1.06525	163	0.64062	161	0.521326	162	0.362364	150	0.757042	163	1.03489	163	0.9898	148	1.14556	163	-0.52217	10	-0.687272	10	-0.237907	10
chr1	1539151	1540562	AT1G05290.1-protein_coding	annot_tot	2.0374	142	1.29213	142	0.735336	142	0.797174	142	1.9689	142	1.71608	142	1.75374	138	1.37012	142	-0.635735	9	-0.609385	9	-0.700682	9
chr1	1539151	1540151	AT1G05290_lastKb	annot_lastKb	1.79458	101	1.12434	101	0.639493	101	0.78335	101	1.89198	101	1.61086	101	1.64088	97	1.18975	101	-0.592386	6	-0.695203	6	-0.730264	6
chr1	1540563	1541347	AT1G05291_784	IR	0.92013	78	0.685116	78	0.235893	76	0.446036	75	0.467074	78	0.66423	78	0.453247	67	0.968601	78	-0.296069	5	-0.600864	5	-0.374486	5
chr1	1541347	1542432	AT1G05291.1-protein_coding	annot_tot	2.32358	109	1.52477	109	1.19699	108	1.05402	109	2.25933	109	2.22902	109	1.35485	109	1.08472	109	-0.663065	6	-0.423396	6	-0.618173	6
chr1	1541347	1542347	AT1G05291_lastKb	annot_lastKb	2.43115	100	1.5903	100	1.26469	99	1.11702	100	2.40214	100	2.30593	100	1.42133	100	1.11893	100	-0.663065	6	-0.423396	6	-0.618173	6
chr1	1542433	1545105	AT1G05300_2672	IR	0.994731	267	0.947497	256	0.660233	238	0.555041	267	0.666947	257	0.867384	267	0.79912	267	0.794773	267	-0.100465	17	-0.484904	17	0.337101	17
chr1	1545105	1547849	AT1G05300.1-protein_coding	annot_tot	2.20887	264	2.15075	273	3.16258	274	3.32885	274	1.68584	274	1.77689	274	1.20778	271	1.27802	263	-0.303179	16	-0.576488	16	0.497415	16
chr1	1545105	1546105	AT1G05300_lastKb	annot_lastKb	1.60755	100	2.27055	100	2.4755	100	3.2188	100	0.958977	100	1.3546	100	1.39163	100	1.51543	100	-0.379569	6	-0.888067	6	-0.935687	6
chr1	1545215	1547798	AT1G05300.2-protein_coding	annot_tot	2.30718	248	2.22265	257	3.31157	258	3.44792	258	1.74802	258	1.83033	258	1.21439	258	1.29517	247	-0.303179	16	-0.576488	16	0.497415	16
chr1	1547850	1550542	AT1G05310_2692	IR	1.15523	270	1.09516	270	0.753904	270	1.12743	270	0.738211	270	0.829394	270	0.757479	251	1.14603	270	-0.168961	17	-0.690214	17	0.0872167	17
chr1	1550542	1552517	AT1G05310.1-protein_coding	annot_tot	3.64159	197	2.25659	197	1.98783	197	2.10316	197	3.12297	197	2.8859	197	1.74156	197	1.72018	197	-0.671253	12	-0.710781	12	0.174057	12
chr1	1550542	1551542	AT1G05310_lastKb	annot_lastKb	4.34399	100	2.7173	100	2.69548	100	2.80414	100	3.76363	100	3.22342	100	1.85902	100	1.37867	100	-0.806915	6	-0.925135	6	-0.097547	6
chr1	1552518	1553602	AT1G05320_1084	IR	1.11975	109	0.673554	109	0.593892	109	0.90876	109	0.932627	109	1.16845	109	0.735716	90	1.34477	109	-0.393088	6	-0.585699	6	0.826688	6
chr1	1553602	1557733	AT1G05320.2-protein_coding	annot_tot	1.6739	413	1.46857	413	1.08546	403	1.29494	413	1.2825	413	1.33883	413	1.5935	413	1.44069	409	-0.629427	25	0.258672	25	0.406398	25
chr1	1553607	1557733	AT1G05320.1-protein_coding	annot_tot	1.6739	413	1.46857	413	1.08546	403	1.29494	413	1.2825	413	1.33883	413	1.5935	413	1.44069	409	-0.629427	25	0.258672	25	0.406398	25
chr1	1553607	1557733	AT1G05320.3-protein_coding	annot_tot	1.6739	413	1.46857	413	1.08546	403	1.29494	413	1.2825	413	1.33883	413	1.5935	413	1.44069	409	-0.629427	25	0.258672	25	0.406398	25
chr1	1556733	1557733	AT1G05320_lastKb	annot_lastKb	1.89736	100	2.08486	100	1.62756	100	2.06943	100	1.35738	100	1.42172	100	1.77518	100	1.20197	98	-0.612266	6	-0.295332	6	-0.694805	6
chr1	1557734	1558169	AT1G05330_435	IR	0.957666	43	0.85084	43	0.767372	43	1.11363	43	0.501517	43	0.727573	43	1.00713	43	1.08241	43	-0.476023	3	-0.590793	3	-0.567117	3
chr1	1558169	1558583	AT1G05330_lastKb	annot_lastKb	3.28493	42	2.74899	42	4.24086	42	3.59054	42	1.51519	42	2.10129	42	0.930517	42	1.60319	42	-0.778387	2	-1.07294	2	-0.901166	2
chr1	1558169	1558583	AT1G05330.1-protein_coding	annot_tot	3.28493	42	2.74899	42	4.24086	42	3.59054	42	1.51519	42	2.10129	42	0.930517	42	1.60319	42	-0.778387	2	-1.07294	2	-0.901166	2
chr1	1558584	1558843	AT1G05340_259	IR	1.17894	26	0.803754	26	0.5684	26	1.83621	26	0.393246	26	0.601647	26	1.24415	26	1.35109	26	-0.318197	2	-0.960727	2	-0.649285	2
chr1	1558843	1559903	AT1G05340.1-protein_coding	annot_tot	1.33604	106	1.29851	106	1.37133	106	1.90585	106	0.650804	106	0.967079	106	0.800293	106	1.05091	106	-0.278158	6	-1.28895	6	-0.308196	6
chr1	1558843	1559843	AT1G05340_lastKb	annot_lastKb	1.37905	100	1.366	100	1.42018	100	1.97917	100	0.678688	100	1.01567	100	0.791537	100	1.06212	100	-0.278158	6	-1.28895	6	-0.308196	6
chr1	1559904	1560677	AT1G05350_773	IR	0.902324	77	1.00441	77	1.60023	77	2.06568	77	0.679947	77	0.7168	77	0.959382	77	0.776351	77	-0.3161	5	-0.877453	5	-1.22553	5
chr1	1560677	1564123	AT1G05350.1-protein_coding	annot_tot	2.29281	345	1.65625	345	1.80079	345	2.05976	345	1.76759	345	1.84019	345	1.29011	343	1.44394	343	-0.832505	21	1.04709	21	0.652645	21
chr1	1560677	1561677	AT1G05350_lastKb	annot_lastKb	2.27262	100	1.98497	100	3.87533	100	4.261	100	1.66705	100	1.95424	100	1.10409	98	1.61051	98	-0.791573	6	0.137378	6	-1.00913	6
chr1	1564124	1564597	AT1G05360_473	IR	0.686437	47	1.21002	47	0.540208	47	1.24995	47	0.450083	47	0.80374	47	0.893328	47	0.726294	47	-0.248169	3	0.24356	3	2.29677	3
chr1	1564597	1567465	AT1G05360.1-protein_coding	annot_tot	2.13175	287	1.85345	287	1.99926	287	1.6014	287	1.53208	287	1.66935	287	1.44707	287	1.30258	287	-0.817872	17	1.02835	17	0.528562	17
chr1	1566465	1567465	AT1G05360_lastKb	annot_lastKb	2.19955	100	1.71164	100	3.67715	100	2.39527	100	1.59066	100	1.90709	100	1.52498	100	1.15863	100	-0.854095	6	0.327122	6	-0.711071	6
chr1	1567466	1569191	AT1G05370_1725	IR	0.693695	173	0.623106	173	0.746412	173	1.0472	173	0.570286	173	0.797115	173	0.900189	173	1.41022	173	-0.420942	11	-0.672898	11	-0.338901	11
chr1	1569191	1572280	AT1G05370.1-protein_coding	annot_tot	1.2974	309	1.51741	309	1.97186	309	2.1457	309	0.840908	309	1.43578	309	0.809075	309	0.916613	309	-0.273849	18	-0.813688	18	0.12874	18
chr1	1569191	1570191	AT1G05370_lastKb	annot_lastKb	1.77864	101	2.30692	101	3.62348	101	3.31454	101	1.36837	101	2.34242	101	0.822918	101	0.744754	101	-0.106533	6	-1.00597	6	-0.0855693	6
chr1	1572281	1573301	AT1TE05170_1020	IR	0.862129	103	1.15189	103	0.880164	103	1.32444	103	0.690782	86	0.811062	103	1.56901	103	0.92576	94	-0.349873	6	-0.810002	6	-0.340978	6
chr1	1573551	1576862	AT1G05380_3311	IR	1.02194	332	0.862765	332	0.757454	332	0.641353	332	0.630086	332	0.961219	332	1.11075	332	0.986591	310	-0.447045	20	-0.552843	20	-0.619608	20
chr1	1576862	1582614	AT1G05380.1-protein_coding	annot_tot	2.47966	575	2.04771	575	2.62872	575	2.69469	575	2.30782	575	2.33576	575	1.90035	575	1.45117	575	-0.812492	35	1.26715	35	0.73722	35
chr1	1576862	1582614	AT1G05380.2-protein_coding	annot_tot	2.47966	575	2.04771	575	2.62872	575	2.69469	575	2.30782	575	2.33576	575	1.90035	575	1.45117	575	-0.812492	35	1.26715	35	0.73722	35
chr1	1581614	1582614	AT1G05380_lastKb	annot_lastKb	2.729	100	2.28219	100	7.01707	100	6.77068	100	2.06251	100	2.30038	100	2.38781	100	1.4851	100	-0.694404	6	0.195419	6	0.764213	6
chr1	1582670	1583718	AT1G05385.1-protein_coding	annot_tot	1.60295	105	1.96398	105	2.12827	105	2.43476	105	0.925064	105	1.31493	105	1.10405	105	1.05146	105	-0.507904	7	1.00038	7	2.46458	7
chr1	1582670	1583670	AT1G05385_lastKb	annot_lastKb	1.63294	100	1.98803	100	2.20658	100	2.48651	100	0.949576	100	1.31855	100	1.10512	100	1.09301	100	-0.534262	6	1.11855	6	2.48247	6
chr1	1583771	1583845	AT1G05390.1-pre_trna	annot_tot	0.201254	8	0.965212	8	0.260439	8	0.959413	8	0.183628	8	0.520041	8	0.503375	8	0.496321	8	0	0	0	0	0	0
chr1	1583846	1584072	AT1G05400_226	IR	0.212696	23	0.714084	23	0.339176	23	0.474328	23	0.176283	23	0.335238	23	0.30425	23	1.07416	23	-0.48953	2	-0.20046	2	1.39214	2
chr1	1584072	1585421	AT1G05400.1-protein_coding	annot_tot	2.96915	135	2.34874	135	3.43268	135	2.54806	135	1.74367	135	2.07914	135	1.78293	135	0.978343	135	-0.919526	8	0.124511	8	0.536591	8
chr1	1584095	1585417	AT1G05400.2-protein_coding	annot_tot	3.02068	132	2.37751	132	3.48904	132	2.58513	132	1.77485	132	2.11168	132	1.80695	132	0.989298	132	-0.919526	8	0.124511	8	0.536591	8
chr1	1584421	1585421	AT1G05400_lastKb	annot_lastKb	3.35494	101	2.66431	101	4.13536	101	2.97759	101	2.0002	101	2.43413	101	1.94716	101	1.09802	101	-0.909772	6	0.0552043	6	0.507517	6
chr1	1585370	1587778	AT1G05410.1-protein_coding	annot_tot	2.98059	241	2.65578	241	2.72768	241	2.21292	241	2.66228	241	2.8739	241	1.86243	241	1.20215	239	-0.848237	14	0.773408	14	1.15019	14
chr1	1585370	1587774	AT1G05410.2-protein_coding	annot_tot	2.98059	241	2.65578	241	2.72768	241	2.21292	241	2.66228	241	2.8739	241	1.86243	241	1.20215	239	-0.848237	14	0.773408	14	1.15019	14
chr1	1585370	1586370	AT1G05410_lastKb	annot_lastKb	2.35746	100	2.29628	100	3.44942	100	2.25094	100	2.1624	100	2.07573	100	2.19835	100	1.04503	100	-0.885168	5	0.151232	5	0.368763	5
chr1	1587779	1589342	AT1TE05220_1563	IR	0.991183	157	1.14213	157	1.42244	157	1.74826	157	0.719727	157	1.03134	157	1.08696	157	1.35548	157	-0.473286	10	-0.526498	10	-0.0298099	10
chr1	1589857	1590072	AT1G05420_215	IR	0.472876	22	0.913679	22	0.623291	22	0.985195	22	0.483442	22	1.08168	22	0.297074	22	0.486293	22	-0.73178	1	-0.202162	1	1.0046	1
chr1	1590072	1590753	AT1G05420_lastKb	annot_lastKb	3.86753	68	4.25288	68	5.79806	68	3.89089	68	4.62742	68	4.63101	68	2.62221	68	1.3073	68	-0.936482	4	0.408743	4	1.43596	4
chr1	1590072	1590753	AT1G05420.1-protein_coding	annot_tot	3.86753	68	4.25288	68	5.79806	68	3.89089	68	4.62742	68	4.63101	68	2.62221	68	1.3073	68	-0.936482	4	0.408743	4	1.43596	4
chr1	1590754	1592655	AT1TE05225_1901	IR	1.24109	190	0.907315	190	1.32177	190	1.01423	190	1.11429	190	1.22591	190	1.11533	190	1.16501	183	-0.426922	12	-0.486593	12	-0.0056191	12
chr1	1593746	1594056	AT1G05430_310	IR	0.431472	31	0.666209	31	0.579882	31	0.719414	31	0.507997	31	0.40798	31	0.422994	27	0.522581	21	-0.545923	1	-0.544878	1	0.238281	1
chr1	1594056	1595818	AT1G05430.1-protein_coding	annot_tot	2.06602	176	2.31031	176	2.87116	176	2.71422	176	1.44164	176	1.72181	176	1.41973	176	1.47329	176	-0.839295	11	1.02497	11	1.49961	11
chr1	1594056	1595056	AT1G05430_lastKb	annot_lastKb	2.11905	100	2.69156	100	4.20142	100	3.83958	100	1.76635	100	2.02025	100	1.4517	100	1.65991	100	-0.88702	6	0.663425	6	1.03293	6
chr1	1595819	1596006	AT1G05440_187	IR	0.459543	19	1.21922	19	0.530441	19	1.12043	19	0.408233	19	0.563469	19	0.443253	14	1.69213	19	-0.957473	1	0.401875	1	1.56233	1
chr1	1596006	1597848	AT1G05440.1-protein_coding	annot_tot	2.34639	184	2.16823	184	1.86652	184	1.81887	184	1.96146	184	2.14588	184	1.56924	183	1.79406	184	-0.708336	11	0.757732	11	0.509542	11
chr1	1596006	1597006	AT1G05440_lastKb	annot_lastKb	2.11533	100	2.11427	100	2.70178	100	2.17998	100	2.21646	100	2.40023	100	1.45036	99	1.63014	100	-0.829	6	0.542934	6	0.762865	6
chr1	1597849	1599910	AT1G05450_2061	IR	1.29169	206	1.10459	206	0.865581	206	1.01536	206	0.839767	206	1.0973	206	1.01258	204	1.03601	206	-0.342134	13	-0.675888	13	-1.07708	13
chr1	1599910	1601214	AT1G05450.2-protein_coding	annot_tot	1.96834	131	1.5812	131	2.40419	131	1.56719	131	1.14785	131	1.58622	131	1.49368	131	1.10841	131	-0.642399	7	-0.623099	7	-0.638082	7
chr1	1600214	1601214	AT1G05450_lastKb	annot_lastKb	1.87754	100	1.37458	100	1.92797	100	1.25025	100	1.10294	100	1.45001	100	1.50649	100	1.07316	100	-0.552937	5	-0.587812	5	-0.556078	5
chr1	1600453	1601210	AT1G05450.1-protein_coding	annot_tot	1.88828	75	1.30901	75	1.94655	75	1.14309	75	1.18462	75	1.54283	75	1.65921	75	1.06911	75	-0.5575	4	-0.635046	4	-0.636796	4
chr1	1601147	1605027	AT1G05460.1-protein_coding	annot_tot	3.26347	388	2.44328	388	2.39859	388	1.92019	388	2.90639	388	2.63745	388	1.92945	388	1.44415	384	-0.802117	24	0.455471	24	-0.291446	24
chr1	1601147	1602147	AT1G05460_lastKb	annot_lastKb	4.12354	100	2.83374	100	4.71067	100	2.78628	100	3.73249	100	3.61449	100	2.51853	100	1.60201	100	-0.492245	6	-0.210658	6	-1.22494	6
chr1	1605028	1607356	AT1G05470_2328	IR	0.7205	233	0.869013	233	0.897954	233	1.12145	233	0.510186	233	0.766357	233	0.829712	227	1.27855	233	-0.183568	14	-0.661285	14	0.108959	14
chr1	1607356	1611703	AT1G05470.1-protein_coding	annot_tot	1.71253	435	1.98938	435	2.94499	435	2.26714	435	1.34002	435	1.65074	435	1.10661	434	1.10678	430	-0.574784	26	0.491807	26	0.555998	26
chr1	1607356	1608356	AT1G05470_lastKb	annot_lastKb	0.8013	100	1.38071	100	1.45022	100	1.68615	100	0.433067	100	0.918599	100	1.1982	100	0.745032	100	-0.459065	6	-0.536482	6	-0.751651	6
chr1	1611704	1613271	AT1TE05280_1567	IR	0.556529	157	0.470914	152	0.651502	157	0.805871	157	0.400026	156	0.535984	157	0.828779	157	0.980386	135	0.0196516	10	-0.649895	10	0.142697	10
chr1	1614663	1618601	AT1G05490_3938	IR	1.21884	394	1.09859	394	0.989542	393	0.871475	394	0.988689	390	1.24824	394	1.19893	391	0.821021	357	-0.128061	24	-0.801158	24	-0.729484	24
chr1	1618601	1623452	AT1G05490.1-protein_coding	annot_tot	3.14782	486	2.3241	486	1.50047	486	1.57352	486	2.44994	486	2.35501	486	2.39547	486	1.33771	482	-0.766091	29	-0.43691	29	-0.590309	29
chr1	1618601	1619601	AT1G05490_lastKb	annot_lastKb	3.81355	101	3.13273	101	1.8446	101	1.86446	101	2.89266	101	2.98335	101	2.17658	101	1.08929	97	-0.923459	6	-0.585007	6	-1.50347	6
chr1	1623453	1624954	AT1G05500_1501	IR	0.918543	150	1.41278	150	2.23759	150	3.14671	150	0.759434	145	1.03657	150	0.780314	150	0.962978	132	-0.466926	9	-0.678603	9	0.85504	9
chr1	1624954	1629224	AT1G05500.1-protein_coding	annot_tot	2.2941	427	1.84481	427	2.41247	427	2.33392	427	1.85737	427	1.96071	427	1.53008	423	1.41122	410	-0.833574	26	0.977153	26	0.382856	26
chr1	1628224	1629224	AT1G05500_lastKb	annot_lastKb	3.20272	100	2.62783	100	5.12011	100	5.06039	100	2.39098	100	2.6615	100	1.73293	100	1.50588	88	-1.02043	6	0.0441807	6	-0.951456	6
chr1	1629225	1629445	AT1G05510_220	IR	3.47339	22	3.52936	22	5.29908	22	4.44325	22	2.81518	22	2.98283	22	1.68342	22	1.59424	22	-0.978879	2	-0.498785	2	-1.98078	2
chr1	1629445	1630863	AT1G05510.1-protein_coding	annot_tot	3.22486	142	2.5411	142	4.23731	142	4.29658	142	2.64879	142	2.37236	142	2.66483	142	1.25323	142	-0.622109	8	-0.601751	8	-1.25996	8
chr1	1629863	1630863	AT1G05510_lastKb	annot_lastKb	3.65601	100	2.63212	100	4.86718	100	4.82868	100	2.90161	100	2.5145	100	3.05524	100	1.17132	100	-0.685633	6	-0.742076	6	-1.17454	6
chr1	1630899	1635711	AT1G05520.1-protein_coding	annot_tot	2.56819	482	2.23875	482	3.00946	482	2.87691	482	2.50246	482	2.42921	482	1.76957	482	1.41404	477	-0.896428	29	1.08233	29	0.801111	29
chr1	1630899	1631899	AT1G05520_lastKb	annot_lastKb	2.86028	100	2.7222	100	6.8562	100	6.47187	100	2.68772	100	3.02373	100	2.51456	100	0.972323	95	-0.995391	5	-0.184182	5	-1.26666	5
chr1	1635712	1636495	AT1G05530_783	IR	0.726419	78	0.953034	78	1.32254	78	1.52058	78	0.663402	69	0.978566	78	0.978765	69	0.949645	59	-0.363171	4	0.332102	4	2.64051	4
chr1	1636495	1637863	AT1G05530.1-protein_coding	annot_tot	3.70551	137	3.53698	137	5.65176	137	4.39842	137	2.89944	137	2.50834	137	1.90725	137	1.59966	137	-0.729587	9	-0.297335	9	0.973904	9
chr1	1636495	1637495	AT1G05530_lastKb	annot_lastKb	3.63805	100	3.35036	100	5.79313	100	4.37299	100	2.53788	100	2.26044	100	2.25974	100	1.45091	100	-0.715232	7	-0.369178	7	1.038	7
chr1	1637864	1639285	AT1G05540_1421	IR	0.353656	135	0.439798	136	0.488294	129	0.551732	142	0.345095	118	0.665652	142	0.514928	85	0.551039	129	-0.0806655	8	-0.563983	8	0.189767	8
chr1	1639285	1640811	AT1G05540.1-protein_coding	annot_tot	3.75674	153	2.38204	153	3.80219	153	2.69379	153	3.01178	153	2.59409	153	2.22946	153	1.97302	153	-0.920915	9	-0.371891	9	-0.239371	9
chr1	1639811	1640811	AT1G05540_lastKb	annot_lastKb	4.19	101	2.65338	101	4.19677	101	2.9838	101	3.63212	101	2.9504	101	2.55242	101	2.23262	101	-0.887214	5	-0.305664	5	-0.487488	5
chr1	1640812	1641097	AT1G05550_285	IR	0.683378	28	1.09216	28	1.04695	28	1.16371	28	0.76599	28	1.02621	28	1.26846	28	0.888255	28	-0.760108	3	-0.480064	3	-0.455261	3
chr1	1641097	1642662	AT1G05550.1-protein_coding	annot_tot	3.19206	157	2.30925	157	4.55373	157	3.41565	157	2.57799	157	2.13687	157	2.41317	157	1.14333	157	-0.876683	9	-0.597937	9	-0.77516	9
chr1	1641097	1642662	AT1G05550.2-protein_coding	annot_tot	3.19206	157	2.30925	157	4.55373	157	3.41565	157	2.57799	157	2.13687	157	2.41317	157	1.14333	157	-0.876683	9	-0.597937	9	-0.77516	9
chr1	1641097	1642097	AT1G05550_lastKb	annot_lastKb	3.80091	100	2.64621	100	4.90352	100	3.57843	100	2.89221	100	2.33533	100	2.33698	100	1.20165	100	-0.904143	5	-0.582897	5	-0.617283	5
chr1	1642663	1645497	AT1G05560_2834	IR	1.09801	283	0.99201	283	1.34523	283	1.26088	283	0.851721	283	1.01102	283	0.881142	262	1.07029	272	-0.46908	16	-0.742253	16	-0.328791	16
chr1	1645497	1647147	AT1G05560.1-protein_coding	annot_tot	3.05643	165	3.22796	165	3.71097	165	3.78484	165	2.29986	165	2.04436	165	1.46276	165	1.33288	165	-0.591413	10	0.619615	10	2.23143	10
chr1	1645497	1646497	AT1G05560_lastKb	annot_lastKb	2.81879	100	3.04823	100	3.65535	100	3.7078	100	2.08425	100	2.17169	100	1.3738	100	1.47738	100	-0.600836	6	0.419502	6	2.32334	6
chr1	1647148	1647705	AT1G05570_557	IR	0.514192	56	1.03963	56	0.938791	56	1.38524	56	0.680997	56	0.705274	56	1.30854	56	1.44169	56	-0.127206	4	-0.381417	4	0.119654	4
chr1	1647705	1658686	AT1G05570.1-protein_coding	annot_tot	2.2877	1098	1.89543	1098	1.68551	1098	1.64416	1098	2.04411	1098	2.05308	1098	2.05348	1098	1.42615	1086	-0.806733	66	0.812197	66	-1.08355	66
chr1	1647705	1648705	AT1G05570_lastKb	annot_lastKb	2.91416	100	2.95385	100	6.23115	100	5.72075	100	2.8499	100	2.41687	100	1.99105	100	1.07263	91	-0.571132	5	-0.355546	5	-1.41966	5
chr1	1658687	1661690	AT1G05575_3003	IR	1.01349	300	1.33945	300	1.27013	300	1.95777	300	0.78054	300	1.08557	300	1.04526	300	1.14797	300	-0.581699	18	-0.298781	18	0.828459	18
chr1	1661690	1662187	AT1G05575_lastKb	annot_lastKb	2.83242	50	3.09726	50	4.02941	50	3.25549	50	2.10011	50	2.23659	50	1.26091	50	0.855877	50	-0.41214	3	-0.408109	3	1.10423	3
chr1	1661690	1662187	AT1G05575.1-protein_coding	annot_tot	2.83242	50	3.09726	50	4.02941	50	3.25549	50	2.10011	50	2.23659	50	1.26091	50	0.855877	50	-0.41214	3	-0.408109	3	1.10423	3
chr1	1662188	1662369	AT1G05577_181	IR	1.19376	18	1.41973	18	1.76856	18	1.67076	18	0.734511	18	1.11558	18	0.924229	18	1.39092	18	-0.483337	1	-1.23831	1	0.510367	1
chr1	1662369	1664398	AT1G05577.1-protein_coding	annot_tot	2.09871	203	1.87684	203	3.06595	203	2.93914	203	1.50463	203	1.8259	203	1.12097	201	1.295	203	-0.544991	13	-0.746286	13	-0.184741	13
chr1	1662369	1663369	AT1G05577_lastKb	annot_lastKb	1.6509	100	1.88507	100	3.12672	100	3.46595	100	1.17992	100	1.62419	100	0.862929	98	1.39576	100	-0.332709	6	-0.81085	6	0.0534669	6
chr1	1664399	1665432	AT1G05580_1033	IR	0.872893	104	0.766631	104	0.704908	104	0.818309	104	0.65428	104	0.916872	104	0.886143	104	0.732285	104	-0.202516	6	-0.55324	6	-0.341134	6
chr1	1665432	1668904	AT1G05580.2-protein_coding	annot_tot	5.0926	347	3.71532	347	4.71621	347	3.56687	347	4.79214	347	3.87738	347	2.4403	344	1.47927	347	-0.695624	21	-0.366915	21	-0.362566	21
chr1	1665432	1666432	AT1G05580_lastKb	annot_lastKb	5.14467	100	3.10032	100	2.3219	100	2.03564	100	4.95413	100	3.78257	100	2.90208	100	1.49778	100	-0.657851	6	-0.309216	6	-0.941819	6
chr1	1665463	1668902	AT1G05580.1-protein_coding	annot_tot	5.12495	344	3.74202	344	4.75565	344	3.5946	344	4.83017	344	3.89926	344	2.45616	341	1.4912	344	-0.695624	21	-0.366915	21	-0.362566	21
chr1	1668905	1669349	AT1G05590_444	IR	1.00205	44	1.02371	44	1.37432	44	2.16677	44	0.671744	44	0.557232	44	0.856714	44	0.693093	44	-0.0857285	2	-0.291775	2	0.593771	2
chr1	1669349	1671876	AT1G05590.1-protein_coding	annot_tot	3.1574	253	2.89121	253	3.74971	253	2.99422	253	2.92457	253	2.81718	253	2.24273	253	1.27038	247	-0.887249	16	1.12223	16	1.1699	16
chr1	1670876	1671876	AT1G05590_lastKb	annot_lastKb	3.8455	100	3.24985	100	6.60424	100	4.69883	100	3.42752	100	3.08585	100	2.47958	100	1.6362	100	-0.787626	6	0.642877	6	0.258986	6
chr1	1671877	1672098	AT1G05600_221	IR	1.06116	22	1.36495	22	0.618886	22	0.759192	22	0.446048	22	0.887536	22	1.10727	22	0.970082	22	-0.623848	1	0.675733	1	1.52167	1
chr1	1672098	1673748	AT1G05600.1-protein_coding	annot_tot	2.67963	165	2.12226	165	3.03908	165	2.34018	165	2.1567	165	2.39702	165	2.21095	165	1.14371	165	-0.838428	10	0.776516	10	1.40497	10
chr1	1672748	1673748	AT1G05600_lastKb	annot_lastKb	2.78721	100	2.18597	100	3.85449	100	2.78242	100	2.46972	100	2.7497	100	3.03675	100	1.43988	100	-0.896152	6	0.344994	6	0.947511	6
chr1	1673860	1675934	AT1G05610.1-protein_coding	annot_tot	2.58772	208	1.72595	208	1.34506	208	1.21354	208	1.96199	208	1.72574	208	1.90903	194	1.28375	208	-0.70653	12	-0.750642	12	-0.41288	12
chr1	1673860	1674860	AT1G05610_lastKb	annot_lastKb	1.71159	100	1.20422	100	1.11104	100	0.903175	100	1.36972	100	1.23257	100	1.62201	86	1.16635	100	-0.767094	6	-0.860228	6	-0.369412	6
chr1	1675935	1676341	AT1TE05480_406	IR	1.03308	41	0.967081	41	0.753988	41	0.86066	41	0.84415	41	0.844242	41	0.92745	41	0.786849	41	-0.517926	3	-0.56396	3	-0.16509	3
chr1	1677506	1678270	AT1G05615_lastKb	annot_lastKb	4.28662	76	3.29075	76	3.76154	76	2.92619	76	4.10321	76	3.60197	76	2.34011	76	1.69358	76	-0.91418	5	-0.470608	5	-0.152671	5
chr1	1677506	1678270	AT1G05615.1-protein_coding	annot_tot	4.28662	76	3.29075	76	3.76154	76	2.92619	76	4.10321	76	3.60197	76	2.34011	76	1.69358	76	-0.91418	5	-0.470608	5	-0.152671	5
chr1	1678271	1679157	AT1G05620_886	IR	1.27188	89	1.24082	89	1.43565	89	1.50837	89	1.08873	89	1.12749	89	1.03178	89	1.07443	89	-0.497535	5	-0.196361	5	0.926698	5
chr1	1679157	1681710	AT1G05620.1-protein_coding	annot_tot	1.45437	255	1.82792	255	2.26307	255	2.48896	255	1.27684	255	1.65347	255	1.23774	255	1.43922	255	-0.693085	15	0.633775	15	0.753592	15
chr1	1679579	1681710	AT1G05620.2-protein_coding	annot_tot	1.53735	213	1.90525	213	2.44134	213	2.64909	213	1.36198	213	1.76387	213	1.31692	213	1.47239	213	-0.73489	13	0.590655	13	0.58712	13
chr1	1680710	1681710	AT1G05620_lastKb	annot_lastKb	1.54563	100	1.65649	100	2.60439	100	2.76697	100	1.30449	100	1.9731	100	1.23187	100	1.31415	100	-0.748069	6	0.0289083	6	-0.10431	6
chr1	1681711	1682317	AT1G05630_606	IR	0.491333	61	0.665075	61	0.764139	61	0.769192	61	0.476165	58	0.788416	61	0.816006	61	1.32081	61	-0.221318	4	0.0756989	4	1.33658	4
chr1	1682317	1687363	AT1G05630.1-protein_coding	annot_tot	3.1395	505	2.64101	505	3.9663	505	2.77246	505	3.17681	505	3.00345	505	1.76741	505	1.32086	498	-0.802879	31	1.09061	31	0.638928	31
chr1	1682446	1687354	AT1G05630.2-protein_coding	annot_tot	3.16003	491	2.62707	491	4.01169	491	2.788	491	3.19977	491	3.01103	491	1.77464	491	1.30859	484	-0.820085	30	1.0798	30	0.559736	30
chr1	1686363	1687363	AT1G05630_lastKb	annot_lastKb	2.3525	100	2.02603	100	4.50184	100	2.69022	100	2.21293	100	2.33089	100	1.47877	100	1.30929	93	-0.75014	6	0.705303	6	-0.506948	6
chr1	1687435	1689501	AT1G05640.1-protein_coding	annot_tot	3.36664	207	3.20953	207	4.88704	207	3.53344	207	3.27301	207	3.10772	207	2.24615	207	1.73539	207	-0.88074	13	0.840018	13	0.483881	13
chr1	1687435	1688435	AT1G05640_lastKb	annot_lastKb	3.42998	100	3.4625	100	5.59689	100	3.60063	100	3.6326	100	3.14964	100	2.59246	100	1.68969	100	-0.809645	6	0.606891	6	-0.407132	6
chr1	1689502	1690263	AT1G05650_761	IR	1.06024	74	0.904736	76	0.836465	76	0.916539	76	0.637865	76	0.964903	76	1.27168	76	1.71535	76	-0.434549	4	0.368391	4	1.21896	4
chr1	1690263	1692126	AT1G05650.1-protein_coding	annot_tot	3.17944	186	2.29549	186	3.69212	186	2.12502	186	3.05841	186	2.82186	186	1.90472	176	0.858035	186	-0.719789	11	-0.571135	11	-0.739303	11
chr1	1690263	1691263	AT1G05650_lastKb	annot_lastKb	3.65415	100	2.83619	100	4.44612	100	2.42568	100	3.60439	100	3.36543	100	1.90523	100	1.03124	100	-0.769906	7	-0.576421	7	-0.832894	7
chr1	1692127	1694285	AT1G05660_2158	IR	1.09944	216	0.822907	215	0.783221	213	0.893824	215	0.75165	216	0.917582	216	0.994288	196	0.982427	216	-0.320918	14	-0.734004	14	-0.631294	14
chr1	1694285	1696058	AT1G05660.1-protein_coding	annot_tot	4.54791	176	2.80484	177	2.4695	177	1.92707	177	4.19227	177	3.3994	177	1.73246	177	1.56529	177	-0.805688	10	-0.360917	10	-1.23592	10
chr1	1694285	1695285	AT1G05660_lastKb	annot_lastKb	4.99295	100	3.38958	100	2.32287	100	1.95599	100	4.92827	100	3.91293	100	1.75868	100	1.82701	100	-0.821229	6	-0.522233	6	-1.49319	6
chr1	1696059	1697582	AT1G05670_1523	IR	0.803801	153	0.55484	149	0.422149	153	0.560022	153	0.649058	153	0.78167	153	0.785994	149	1.05395	152	-0.301107	10	-0.605707	10	-0.401204	10
chr1	1697582	1702720	AT1G05670.2-protein_coding	annot_tot	2.60553	513	2.29973	513	2.38094	513	2.19126	513	2.07633	513	2.16607	513	1.79312	513	1.38426	513	-0.838541	31	0.376187	31	0.845696	31
chr1	1697582	1698582	AT1G05670_lastKb	annot_lastKb	2.0305	100	2.34409	100	3.34767	100	3.19321	100	1.91325	100	2.12953	100	2.40894	100	1.88712	100	-0.768472	6	-0.0255359	6	-0.480816	6
chr1	1697586	1702720	AT1G05670.1-protein_coding	annot_tot	2.60553	513	2.29973	513	2.38094	513	2.19126	513	2.07633	513	2.16607	513	1.79312	513	1.38426	513	-0.838541	31	0.376187	31	0.845696	31
chr1	1702721	1703091	AT1G05680_370	IR	0.829459	38	0.985371	38	1.13611	38	0.994664	38	0.898424	38	1.16197	38	0.971136	38	1.45703	38	-0.863176	2	-0.978633	2	-0.866015	2
chr1	1703091	1704691	AT1G05680.1-protein_coding	annot_tot	4.63624	161	3.61571	161	4.23203	161	4.07497	161	3.91763	161	3.56841	161	1.84169	156	1.63214	161	-0.683882	10	-0.77247	10	-0.972721	10
chr1	1703091	1704091	AT1G05680_lastKb	annot_lastKb	3.74734	101	2.95313	101	3.51026	101	3.14487	101	3.20683	101	3.09979	101	1.80926	96	1.69098	101	-0.731887	6	-0.647587	6	-0.723624	6
chr1	1704692	1705284	AT1TE05580_592	IR	1.06216	59	1.39394	59	1.43554	59	2.17553	59	0.832612	59	1.47327	59	1.51166	59	1.51887	59	-0.3916	4	-0.906329	4	-0.784441	4
chr1	1706726	1707010	AT1G05690_284	IR	0.694436	28	1.11404	28	0.913699	28	1.43093	28	0.650566	28	0.980648	28	0.815774	28	1.9774	28	-0.174965	2	-0.344182	2	0.970875	2
chr1	1707010	1709347	AT1G05690.1-protein_coding	annot_tot	2.60214	234	2.52623	234	2.23695	234	2.39588	234	2.24371	234	2.2589	234	1.31017	234	1.52007	234	-0.894254	14	0.28858	14	0.497868	14
chr1	1708347	1709347	AT1G05690_lastKb	annot_lastKb	3.16743	100	3.10461	100	3.00413	100	3.45775	100	2.8928	100	2.70366	100	0.901124	100	1.81653	100	-0.983192	6	-0.249748	6	-0.376612	6
chr1	1709348	1709795	AT1G05700_447	IR	0.855931	45	0.822558	45	0.680506	45	1.26903	45	0.378681	45	0.655791	45	1.0856	45	1.40195	45	-0.345354	3	-0.605369	3	-0.0068822	3
chr1	1709795	1713245	AT1G05700.1-protein_coding	annot_tot	2.72987	345	2.52434	345	1.8036	345	1.82246	345	2.35571	345	2.31354	345	1.9095	345	1.56824	345	-0.814683	22	-0.630765	22	-0.355778	22
chr1	1712245	1713245	AT1G05700_lastKb	annot_lastKb	3.04853	100	2.84783	100	2.43189	100	1.92751	100	2.70829	100	2.48621	100	1.72369	100	1.8623	100	-0.667884	7	-0.880426	7	-0.652433	7
chr1	1713246	1714949	AT1G05710_1703	IR	0.643283	170	1.12978	170	1.14664	170	1.74178	170	0.63842	170	0.708071	170	0.550674	164	0.797356	170	-0.146768	10	-0.911259	10	-0.498633	10
chr1	1714949	1717276	AT1G05710.3-protein_coding	annot_tot	2.03393	233	2.0689	233	2.61983	233	2.22571	233	1.76989	233	1.87268	233	1.30276	233	1.28406	232	-0.766782	14	0.465903	14	0.920668	14
chr1	1714949	1717270	AT1G05710.2-protein_coding	annot_tot	2.03389	232	2.07254	232	2.62026	232	2.22885	232	1.77093	232	1.87239	232	1.30212	232	1.28771	231	-0.766782	14	0.465903	14	0.920668	14
chr1	1715779	1717275	AT1G05710.4-protein_coding	annot_tot	2.40596	150	2.30221	150	3.23186	150	2.54492	150	2.09424	150	2.21736	150	1.308	150	1.36349	149	-0.95294	9	0.411573	9	0.399572	9
chr1	1716021	1717275	AT1G05710.1-protein_coding	annot_tot	2.54823	126	2.49267	126	3.44598	126	2.68333	126	2.26323	126	2.35047	126	1.21187	126	1.2719	125	-0.976486	8	0.411106	8	0.262739	8
chr1	1716276	1717276	AT1G05710_lastKb	annot_lastKb	2.52961	100	2.37166	100	3.42229	100	2.60284	100	2.41037	100	2.45126	100	1.10842	100	1.29177	99	-1.00966	6	0.402528	6	-0.0578711	6
chr1	1717277	1717446	AT1G05720_169	IR	1.54811	17	1.57174	17	2.40274	17	1.59583	17	1.41026	17	1.97738	17	1.58051	17	0.674736	17	-0.856454	1	0.297043	1	0.391903	1
chr1	1717446	1718909	AT1G05720.1-protein_coding	annot_tot	2.88202	146	2.47568	146	2.47977	146	2.05223	146	2.2961	146	2.68047	146	1.58846	146	1.01606	146	-1.01768	9	1.21542	9	1.8422	9
chr1	1717446	1718446	AT1G05720_lastKb	annot_lastKb	2.56243	100	2.22336	100	2.77931	100	2.06412	100	2.25994	100	2.65651	100	1.91514	100	1.25073	100	-1.01777	6	1.1185	6	1.4532	6
chr1	1718554	1720303	AT1G05730.1-protein_coding	annot_tot	2.7827	175	2.42787	175	1.69865	175	1.87021	175	1.96161	175	2.32978	175	1.11436	175	0.947669	168	-0.685944	10	0.854621	10	1.71617	10
chr1	1719303	1720303	AT1G05730_lastKb	annot_lastKb	2.50979	100	1.94758	100	1.71284	100	1.79139	100	1.95556	100	2.28263	100	1.29854	100	1.31525	100	-0.491304	6	0.688552	6	1.25529	6
chr1	1720304	1720673	AT1G05740_369	IR	1.8912	37	1.6944	37	1.03586	37	0.894995	37	1.3118	37	1.85453	37	1.51659	37	1.55007	37	-0.780964	2	0.110391	2	0.324033	2
chr1	1720673	1721309	AT1G05740_lastKb	annot_lastKb	2.60082	63	2.11573	63	1.81663	63	1.59452	63	2.17508	63	2.03218	63	2.22255	63	0.452619	53	-0.572957	5	0.105052	5	0.838191	5
chr1	1720673	1721309	AT1G05740.1-protein_coding	annot_tot	2.60082	63	2.11573	63	1.81663	63	1.59452	63	2.17508	63	2.03218	63	2.22255	63	0.452619	53	-0.572957	5	0.105052	5	0.838191	5
chr1	1721310	1721508	AT1G05750_198	IR	0.944345	20	1.13374	20	0.799487	20	0.876143	20	1.11646	20	0.732217	20	1.70322	20	1.50275	20	-0.609328	1	1.0867	1	2.07385	1
chr1	1721508	1724734	AT1G05750.1-protein_coding	annot_tot	2.93766	323	2.56802	323	2.58875	323	2.30258	323	2.69809	323	2.75672	323	1.55995	316	1.33606	321	-0.863557	19	0.900311	19	0.739113	19
chr1	1723733	1724486	AT1G05760_lastKb	annot_lastKb	2.17891	75	2.05585	75	3.47058	75	2.65691	75	1.8114	75	2.09828	75	1.5175	75	0.718377	75	-0.595944	5	0.0515102	5	-0.159238	5
chr1	1723733	1724486	AT1G05760.1-protein_coding	annot_tot	2.17891	75	2.05585	75	3.47058	75	2.65691	75	1.8114	75	2.09828	75	1.5175	75	0.718377	75	-0.595944	5	0.0515102	5	-0.159238	5
chr1	1723734	1724734	AT1G05750_lastKb	annot_lastKb	1.83234	100	1.78641	100	2.8045	100	2.30597	100	1.48547	100	1.80281	100	1.25101	100	0.72573	100	-0.530571	6	0.000897821	6	-0.175078	6
chr1	1724735	1725387	AT1G05770_652	IR	0.643059	65	0.638125	63	0.940748	65	1.35682	65	0.574953	65	0.897777	65	0.742431	65	1.33116	65	-0.193355	4	-0.468017	4	-0.0539805	4
chr1	1725387	1726283	AT1G05770_lastKb	annot_lastKb	2.07446	90	2.7557	90	5.51026	90	7.12875	90	1.70733	90	1.85766	90	1.51544	90	1.02083	90	-0.745137	6	-0.694016	6	0.555748	6
chr1	1725387	1726283	AT1G05770.1-protein_coding	annot_tot	2.07446	90	2.7557	90	5.51026	90	7.12875	90	1.70733	90	1.85766	90	1.51544	90	1.02083	90	-0.745137	6	-0.694016	6	0.555748	6
chr1	1726284	1726607	AT1G05780_323	IR	0.843717	32	0.808175	32	0.938791	32	1.49192	32	0.673914	32	0.624049	32	0.36309	24	2.03181	32	-0.778713	2	0.395682	2	1.72307	2
chr1	1726607	1728404	AT1G05780.1-protein_coding	annot_tot	2.26299	180	1.72376	180	2.61031	180	2.54583	180	1.43083	180	1.50296	180	1.41092	180	1.21415	180	-0.557974	11	0.941492	11	1.01839	11
chr1	1727404	1728404	AT1G05780_lastKb	annot_lastKb	2.21936	100	1.77354	100	2.52686	100	2.42327	100	1.44611	100	1.60478	100	1.24441	100	1.31801	100	-0.557194	6	0.705872	6	0.206804	6
chr1	1728405	1730248	AT1G05785_1843	IR	1.07526	184	1.22767	183	1.03229	174	1.11928	182	0.783799	183	0.834778	184	0.986474	140	0.678304	180	-0.170338	10	0.205297	10	1.27689	10
chr1	1730248	1732626	AT1G05785.1-protein_coding	annot_tot	1.66831	238	1.76022	238	3.04627	238	3.10302	238	1.22311	238	1.45064	238	1.43325	228	1.10535	228	-0.805656	15	0.76746	15	1.19071	15
chr1	1730298	1732624	AT1G05785.2-protein_coding	annot_tot	1.69136	233	1.79089	233	3.10478	233	3.15987	233	1.24154	233	1.4701	233	1.44999	223	1.10837	223	-0.843557	14	0.745411	14	1.11458	14
chr1	1731626	1732626	AT1G05785_lastKb	annot_lastKb	2.09861	100	2.48688	100	4.7974	100	5.10094	100	1.59183	100	1.56484	100	1.73623	100	0.995091	90	-0.997123	6	0.191388	6	0.967655	6
chr1	1732627	1732870	AT1G05790_243	IR	0.322522	24	0.569424	24	0.70056	24	0.991594	24	0.286459	24	0.594002	24	0.921479	24	0.645676	24	-0.141087	1	0.919421	1	2.1534	1
chr1	1732870	1737489	AT1G05790.2-protein_coding	annot_tot	2.16266	462	1.90482	462	1.72409	462	2.02598	462	1.91634	462	2.07812	462	1.9472	462	1.20318	461	-0.749879	28	0.93397	28	0.327152	28
chr1	1733038	1737485	AT1G05790.1-protein_coding	annot_tot	2.18099	445	1.90309	445	1.72964	445	2.04273	445	1.92749	445	2.08247	445	1.95661	445	1.22229	444	-0.760249	27	0.920833	27	0.237271	27
chr1	1736489	1737489	AT1G05790_lastKb	annot_lastKb	2.2429	100	1.8434	100	2.65769	100	3.10536	100	1.76224	100	1.76453	100	1.49923	100	1.20933	99	-0.698257	6	-0.0601814	6	-1.15176	6
chr1	1737490	1738943	AT1TE05700_1453	IR	0.80968	146	0.682375	141	0.75137	144	1.03563	141	0.621014	146	0.781913	146	0.927558	119	0.849978	138	-0.0147777	10	-0.738979	10	-0.457091	10
chr1	1739206	1741203	AT1G05800_1997	IR	0.956729	200	0.819464	191	0.785696	195	0.934794	200	0.782683	197	1.02843	200	0.728625	189	0.870752	195	-0.462332	12	-0.91156	12	-0.680189	12
chr1	1741203	1742619	AT1G05800.1-protein_coding	annot_tot	4.78705	141	3.07546	141	1.7354	141	1.50911	141	4.24995	141	3.84245	141	2.79891	141	1.42091	141	-0.644456	9	-0.343759	9	-1.58293	9
chr1	1741619	1742619	AT1G05800_lastKb	annot_lastKb	5.15272	100	3.13587	100	1.80781	100	1.55582	100	4.59157	100	4.30011	100	2.40498	100	1.37922	100	-0.639244	7	-0.284869	7	-1.36523	7
chr1	1742620	1744772	AT1G05805_2152	IR	0.734203	216	0.75299	216	0.306874	207	0.63201	216	0.554155	202	0.776851	216	0.627773	214	1.01718	209	-0.298968	12	-0.58362	12	0.111181	12
chr1	1744772	1747693	AT1G05805.1-protein_coding	annot_tot	1.29659	292	1.74384	292	2.50516	292	3.17506	292	0.941783	292	1.25475	292	1.12816	292	1.22834	292	-0.433389	19	0.419148	19	1.31858	19
chr1	1746693	1747693	AT1G05805_lastKb	annot_lastKb	1.28555	100	2.11182	100	2.19592	100	3.43554	100	0.615814	100	0.994041	100	1.14208	100	1.13933	100	-0.510404	7	0.0605293	7	0.242257	7
chr1	1747694	1748313	AT1G05810_619	IR	1.03473	62	1.34922	62	0.902646	62	2.27114	62	0.64637	62	1.00295	62	1.48217	62	0.814747	62	-0.0927202	3	-0.408868	3	0.247436	3
chr1	1748313	1749460	AT1G05810.1-protein_coding	annot_tot	4.65355	114	4.22532	114	5.28188	114	4.7544	114	3.79574	114	2.90347	114	1.77839	114	0.765691	104	-0.662793	7	1.01185	7	1.79199	7
chr1	1748460	1749460	AT1G05810_lastKb	annot_lastKb	4.80161	100	4.0784	100	5.42052	100	4.51925	100	3.87704	100	2.93996	100	1.71973	100	0.699751	90	-0.737252	6	1.04648	6	1.85528	6
chr1	1749461	1749681	AT1G05820_220	IR	0.557318	23	0.572866	23	0.455044	23	0.600256	23	0.383223	23	0.431709	23	0.657294	23	0.404409	3	-0.520599	1	0.517104	1	0.808119	1
chr1	1749681	1753990	AT1G05820.2-protein_coding	annot_tot	2.0356	431	2.01993	431	3.01987	431	2.93688	431	1.82499	431	1.8048	431	1.63555	431	1.20173	422	-0.731472	27	0.109444	27	0.103661	27
chr1	1749681	1753767	AT1G05820.1-protein_coding	annot_tot	2.09937	409	2.07764	409	3.09275	409	2.96196	409	1.88997	409	1.85821	409	1.69738	409	1.23584	400	-0.750932	25	0.143033	25	-0.0109923	25
chr1	1752990	1753990	AT1G05820_lastKb	annot_lastKb	2.1079	100	2.68237	100	6.67935	100	6.46415	100	1.91149	100	1.99252	100	1.74944	100	1.19448	100	-0.751794	7	-0.384761	7	0.688141	7
chr1	1753991	1754243	AT1G05830_252	IR	0.442997	26	0.568049	26	0.881485	26	1.00072	26	0.501727	26	0.571778	26	0.452213	20	1.24292	26	-0.689766	1	0.993574	1	2.54438	1
chr1	1754243	1761817	AT1G05830.1-protein_coding	annot_tot	2.18469	757	1.84457	757	1.94884	757	1.93306	757	1.99802	757	2.22543	757	1.5166	744	1.42277	754	-0.853855	46	1.22773	46	0.0176916	46
chr1	1754243	1761817	AT1G05830.2-protein_coding	annot_tot	2.18469	757	1.84457	757	1.94884	757	1.93306	757	1.99802	757	2.22543	757	1.5166	744	1.42277	754	-0.853855	46	1.22773	46	0.0176916	46
chr1	1760817	1761817	AT1G05830_lastKb	annot_lastKb	2.26457	100	2.36125	100	4.96408	100	4.57863	100	1.54365	100	2.04133	100	1.35296	87	1.45091	100	-0.893922	6	0.179441	6	-1.12322	6
chr1	1761818	1762223	AT1G05835_405	IR	1.43785	41	3.31976	41	3.05022	41	6.97123	41	1.10642	41	2.68831	41	1.54253	41	1.0989	41	-0.420676	3	-0.286415	3	-0.927744	3
chr1	1762223	1762814	AT1G05835_lastKb	annot_lastKb	2.03405	59	3.75386	59	6.11256	59	8.27748	59	2.02376	59	2.17653	59	1.69405	59	1.70674	59	-0.813916	3	0.442774	3	0.370227	3
chr1	1762223	1762814	AT1G05835.1-protein_coding	annot_tot	2.03405	59	3.75386	59	6.11256	59	8.27748	59	2.02376	59	2.17653	59	1.69405	59	1.70674	59	-0.813916	3	0.442774	3	0.370227	3
chr1	1762733	1766281	AT1G05840.1-protein_coding	annot_tot	2.32155	355	2.20689	355	3.23384	355	2.7862	355	1.79725	355	2.24525	355	1.481	355	1.36593	355	-0.829124	21	1.11714	21	1.25347	21
chr1	1762733	1763733	AT1G05840_lastKb	annot_lastKb	2.47573	100	2.41272	100	6.0446	100	5.25058	100	1.62591	100	2.23992	100	1.94352	100	1.34613	100	-0.896144	6	0.194465	6	-0.132676	6
chr1	1766282	1766502	AT1G05850_220	IR	0.529171	22	0.479124	22	0.433881	22	1.21778	22	0.315172	22	0.60766	22	0.20105	22	1.04779	22	-0.226968	1	0.33693	1	1.90762	1
chr1	1766502	1768695	AT1G05850.1-protein_coding	annot_tot	2.61071	219	3.18225	219	6.33726	219	6.62213	219	2.40651	219	2.4544	219	1.6896	219	1.21323	218	-0.852066	14	0.94585	14	2.19683	14
chr1	1766502	1767502	AT1G05850_lastKb	annot_lastKb	3.19158	100	3.66842	100	10.1089	100	10.4288	100	2.83345	100	2.8734	100	1.80753	100	1.24721	99	-1.00477	7	0.500108	7	1.71625	7
chr1	1768696	1769013	AT1G05860_317	IR	0.582475	32	1.69678	32	0.632927	32	2.1632	32	0.525175	32	1.37984	32	0.920103	32	0.741034	32	-0.958664	2	1.23474	2	2.60511	2
chr1	1769013	1771115	AT1G05860.1-protein_coding	annot_tot	2.60524	210	3.07233	210	3.25748	210	3.50526	210	2.35155	210	2.40982	210	1.50329	210	1.37604	210	-0.709904	12	1.40645	12	2.54217	12
chr1	1770115	1771115	AT1G05860_lastKb	annot_lastKb	2.39151	100	2.5359	100	4.38942	100	4.62063	100	2.00316	100	2.2255	100	1.3837	100	1.53749	100	-0.773145	6	1.20573	6	1.90136	6
chr1	1771116	1771527	AT1G05870_411	IR	1.4167	41	2.05822	41	3.05613	41	4.72833	41	0.841284	41	1.01471	41	1.75668	41	2.45873	41	-0.826082	3	0.31176	3	1.6512	3
chr1	1771527	1773275	AT1G05870.2-protein_coding	annot_tot	2.69034	175	2.58895	175	3.94579	175	4.1768	175	2.13218	175	2.54121	175	1.22941	175	1.37646	175	-0.842898	10	1.2696	10	2.41978	10
chr1	1771527	1772527	AT1G05870_lastKb	annot_lastKb	2.17602	100	2.95018	100	5.08134	100	5.28678	100	2.14477	100	2.38137	100	1.54214	100	1.86286	100	-0.850372	6	1.05416	6	2.10995	6
chr1	1772210	1773293	AT1G05870.1-protein_coding	annot_tot	3.06951	109	2.17303	109	2.76809	109	2.87287	109	2.1472	109	2.5476	109	0.782416	108	0.956719	109	-0.815773	7	1.47495	7	2.67246	7
chr1	1773294	1775642	AT1G05880_2348	IR	0.963383	235	0.987835	235	0.987838	235	1.62216	235	0.811401	235	1.01807	235	0.636901	210	1.46596	235	-0.348638	14	-0.740403	14	-0.287764	14
chr1	1775642	1778553	AT1G05880.1-protein_coding	annot_tot	1.67068	291	1.54367	291	1.04517	291	1.17164	291	1.48639	291	1.5225	291	1.96276	283	1.3817	291	-0.688158	17	-0.749981	17	-0.260019	17
chr1	1777553	1778553	AT1G05880_lastKb	annot_lastKb	1.30041	100	1.25631	100	1.33054	100	1.41921	100	0.96074	100	1.18209	100	1.70997	92	1.36543	100	-0.54465	5	-0.665316	5	0.094841	5
chr1	1778554	1779356	AT1G05890_802	IR	0.625435	80	0.773702	80	1.12049	80	1.32085	80	0.420875	80	0.655251	80	0.504433	78	0.797559	80	-0.361341	5	-0.637048	5	0.828591	5
chr1	1779356	1784529	AT1G05890.1-protein_coding	annot_tot	1.66477	517	1.7445	517	2.02372	517	2.08785	517	1.74373	517	1.85222	517	1.41431	517	1.40341	517	-0.794252	32	1.0164	32	0.560154	32
chr1	1783529	1784529	AT1G05890_lastKb	annot_lastKb	1.667	100	2.40476	100	4.45871	100	4.80358	100	1.67292	100	1.60311	100	1.52498	100	1.5998	100	-0.858343	7	-0.2257	7	-0.879446	7
chr1	1784530	1784802	AT1G05894_272	IR	1.14117	28	1.74001	28	2.66496	28	3.28079	28	1.30953	28	1.36696	28	1.13642	28	1.42987	28	-0.461909	1	-0.217116	1	-0.761237	1
chr1	1784802	1786292	AT1G05894.1-protein_coding	annot_tot	2.37847	149	2.72155	149	3.85353	149	4.29202	149	2.27235	149	2.14811	149	2.15639	149	1.05001	149	-0.865249	9	-0.45039	9	-1.50643	9
chr1	1785292	1786292	AT1G05894_lastKb	annot_lastKb	2.23856	100	2.70933	100	3.37722	100	4.1799	100	2.16357	100	1.99807	100	2.06829	100	1.20882	100	-0.950478	6	-0.49238	6	-1.63686	6
chr1	1786293	1786855	AT1G05900_562	IR	0.821602	56	0.851281	55	0.959384	55	1.88952	56	0.622236	56	0.82315	56	0.95488	56	0.553437	56	-0.660194	4	-0.105328	4	1.07494	4
chr1	1786855	1789676	AT1G05900.2-protein_coding	annot_tot	1.85926	282	1.82611	282	2.26856	282	2.7445	282	1.52132	282	1.67515	282	1.55302	282	1.47253	282	-0.538336	17	1.08913	17	0.707329	17
chr1	1786855	1789671	AT1G05900.1-protein_coding	annot_tot	1.85926	282	1.82611	282	2.26856	282	2.7445	282	1.52132	282	1.67515	282	1.55302	282	1.47253	282	-0.538336	17	1.08913	17	0.707329	17
chr1	1788676	1789676	AT1G05900_lastKb	annot_lastKb	2.44539	100	2.62783	100	4.35599	100	5.52187	100	1.84803	100	2.00084	100	1.62664	100	1.91304	100	-0.615609	6	0.186574	6	-0.84583	6
chr1	1789677	1790223	AT1G05910_546	IR	0.377175	55	0.51478	55	0.458108	55	0.779379	55	0.194445	55	0.347954	55	0.499084	50	0.607616	55	-0.213579	3	-0.026256	3	0.833861	3
chr1	1790223	1796647	AT1G05910.1-protein_coding	annot_tot	2.67046	642	2.2692	642	2.55371	642	2.16744	642	2.80752	642	2.73674	642	1.83519	642	1.65869	642	-0.927572	39	1.10219	39	-0.623973	39
chr1	1795647	1796647	AT1G05910_lastKb	annot_lastKb	3.06959	100	2.6744	100	6.76317	100	4.61918	100	2.60487	100	2.5378	100	1.2926	100	1.4283	100	-0.769178	6	-0.262993	6	-1.86702	6
chr1	1796777	1798254	AT1G05920.1-protein_coding	annot_tot	3.54056	148	2.79212	148	1.95386	148	2.26456	148	3.23463	148	2.84326	148	2.15981	148	1.17559	148	-0.938858	9	-0.766197	9	-0.948102	9
chr1	1797254	1798254	AT1G05920_lastKb	annot_lastKb	4.12849	100	3.16589	100	1.73852	100	2.30356	100	3.91993	100	3.35544	100	2.43336	100	1.21819	100	-0.81818	6	-0.816388	6	-0.971922	6
chr1	1798255	1798900	AT1G05925_645	IR	2.60662	64	1.86052	64	1.6391	64	1.72347	64	2.03919	64	2.30551	64	1.87012	64	1.35454	64	-0.75311	4	-1.13576	4	-1.8898	4
chr1	1798900	1799062	AT1G05925_lastKb	annot_lastKb	1.33319	17	1.49964	17	0.923471	17	1.17841	17	1.08535	17	1.34436	17	0.974712	17	0.609858	17	-0.564881	1	-1.35499	1	-1.33705	1
chr1	1798900	1799062	AT1G05925.1-protein_coding	annot_tot	1.33319	17	1.49964	17	0.923471	17	1.17841	17	1.08535	17	1.34436	17	0.974712	17	0.609858	17	-0.564881	1	-1.35499	1	-1.33705	1
chr1	1799063	1799417	AT1G05930_354	IR	1.64718	35	1.40776	35	1.08398	35	1.28266	35	0.73535	35	1.279	35	0.929888	35	1.03361	35	-0.4497	2	-0.97747	2	-1.32976	2
chr1	1799417	1800933	AT1G05930.1-protein_coding	annot_tot	3.75538	152	2.5614	152	2.97289	152	2.44855	152	3.37488	152	2.46773	152	1.9857	152	0.999533	152	-0.974152	9	-0.578281	9	-0.757897	9
chr1	1799933	1800933	AT1G05930_lastKb	annot_lastKb	3.46528	100	2.39127	100	3.10831	100	2.43872	100	2.95038	100	2.08682	100	2.0003	100	0.875178	100	-0.931436	6	-0.391238	6	-0.366972	6
chr1	1800934	1801161	AT1G05940_227	IR	2.35581	23	2.71245	23	5.2941	23	4.11574	23	1.56866	23	1.56766	23	2.45409	23	0.83679	23	-0.72706	2	-0.409434	2	-0.876022	2
chr1	1801161	1803984	AT1G05940.1-protein_coding	annot_tot	3.30474	283	2.92557	283	3.1697	283	2.82231	283	2.87492	283	2.94173	283	1.76858	281	1.53826	283	-0.941122	16	1.35356	16	1.71059	16
chr1	1801161	1802161	AT1G05940_lastKb	annot_lastKb	3.133	101	2.85483	101	5.57793	101	4.27712	101	2.82401	101	2.67854	101	2.02363	101	1.68607	101	-1.0691	6	0.675281	6	0.165419	6
chr1	1803985	1804572	AT1G05950_587	IR	1.58064	59	2.22697	59	2.19274	59	1.99962	59	1.18617	59	1.19122	59	1.26552	53	1.08891	59	-0.845868	4	0.273314	4	1.45783	4
chr1	1804572	1807471	AT1G05950.1-protein_coding	annot_tot	2.43939	290	2.1147	290	2.18259	290	1.56053	290	2.20049	290	2.26781	290	1.71051	290	1.63748	290	-0.778993	18	0.808475	18	0.766711	18
chr1	1804572	1805572	AT1G05950_lastKb	annot_lastKb	2.86152	100	2.60883	100	3.52549	100	2.09019	100	2.01785	100	2.408	100	2.01482	100	2.19263	100	-0.851772	6	0.201901	6	0.42913	6
chr1	1807472	1807972	AT1G05960_500	IR	0.765383	50	1.26244	50	0.792703	50	1.19909	50	0.699254	50	0.848706	50	1.17886	49	1.08749	50	-0.545954	3	-0.319032	3	-0.662917	3
chr1	1807972	1815474	AT1G05960.1-protein_coding	annot_tot	1.8839	750	1.86979	750	2.00114	750	1.97917	750	1.75922	750	1.79593	750	1.68835	750	1.39774	749	-0.70129	45	1.12351	45	-0.647641	45
chr1	1807972	1815465	AT1G05960.2-protein_coding	annot_tot	1.88534	749	1.87155	749	2.00342	749	1.97994	749	1.76071	749	1.79729	749	1.69007	749	1.39806	748	-0.70129	45	1.12351	45	-0.647641	45
chr1	1807972	1808972	AT1G05960_lastKb	annot_lastKb	1.49237	100	2.49913	100	4.41074	100	4.29624	100	1.60123	100	1.61088	100	1.94088	100	1.70458	100	-0.69864	6	-0.251525	6	-1.32191	6
chr1	1815475	1816055	AT1G05970_580	IR	0.764444	58	0.85057	58	1.52295	58	2.10484	58	0.700065	58	0.723992	58	0.69431	58	1.09533	58	-0.668758	4	0.372375	4	1.25876	4
chr1	1816055	1817282	AT1G05970.2-protein_coding	annot_tot	2.97236	123	3.08957	123	5.76482	123	4.97676	123	2.23387	123	2.38525	123	1.6971	123	1.13522	123	-0.68569	7	1.23907	7	2.27359	7
chr1	1816055	1817055	AT1G05970_lastKb	annot_lastKb	3.33153	100	3.44596	100	6.99478	100	5.8535	100	2.56197	100	2.72806	100	1.6887	100	1.20882	100	-0.669806	6	1.21546	6	2.20799	6
chr1	1816061	1817282	AT1G05970.1-protein_coding	annot_tot	2.97236	123	3.08957	123	5.76482	123	4.97676	123	2.23387	123	2.38525	123	1.6971	123	1.13522	123	-0.68569	7	1.23907	7	2.27359	7
chr1	1817399	1817471	AT1G05980.1-pre_trna	annot_tot	0.13933	8	0.551549	8	0.145361	8	0.422383	8	0.176283	8	0.33976	8	1.12228	8	1.15808	8	0	0	0	0	0	0
chr1	1817472	1818446	AT1G05990_974	IR	0.817666	93	0.546496	97	0.583942	97	0.841531	97	0.571527	95	0.883533	97	0.758076	89	0.786565	95	-0.188775	6	-0.58747	6	-0.133708	6
chr1	1818446	1819040	AT1G05990_lastKb	annot_lastKb	4.13528	59	3.75074	59	6.18319	59	4.50569	59	4.29054	59	3.36305	59	1.71866	59	1.67122	59	-0.703406	4	-0.681605	4	-1.57507	4
chr1	1818446	1819040	AT1G05990.1-protein_coding	annot_tot	4.13528	59	3.75074	59	6.18319	59	4.50569	59	4.29054	59	3.36305	59	1.71866	59	1.67122	59	-0.703406	4	-0.681605	4	-1.57507	4
chr1	1819041	1820307	AT1G06000_1266	IR	0.98827	123	1.27971	127	2.22927	121	2.57896	127	0.902247	110	0.945628	127	1.39849	125	1.11683	127	-0.476952	7	-0.648039	7	0.0296385	7
chr1	1820307	1821894	AT1G06000.1-protein_coding	annot_tot	2.67092	159	3.82231	159	4.94959	159	5.43109	159	2.85697	158	3.21243	159	1.75379	159	1.99152	159	-0.639695	10	0.995946	10	2.88973	10
chr1	1820307	1821307	AT1G06000_lastKb	annot_lastKb	2.87081	100	3.90987	100	5.08667	100	4.86489	100	3.07812	99	3.57677	100	1.73227	100	2.16561	100	-0.447238	6	0.981254	6	2.67411	6
chr1	1821895	1822617	AT1G06010_722	IR	0.559038	72	0.686884	72	1.02964	72	2.01269	72	0.402349	72	0.556251	72	0.68492	72	0.94209	72	-0.526369	4	-0.455832	4	2.45048	4
chr1	1822617	1823997	AT1G06010.1-protein_coding	annot_tot	1.93401	138	1.71105	138	2.11336	138	1.82176	138	1.40132	138	1.51621	138	1.64014	135	0.986246	138	-0.731295	9	1.30919	9	1.72183	9
chr1	1822997	1823997	AT1G06010_lastKb	annot_lastKb	2.07137	100	1.93104	100	2.74054	100	2.23549	100	1.61827	100	1.61532	100	1.83856	100	0.995949	100	-0.832267	6	1.2172	6	1.29472	6
chr1	1823998	1824547	AT1G06020_549	IR	0.900716	55	0.98499	55	1.52938	55	1.89228	55	0.810899	55	0.807859	55	0.702175	55	0.74799	55	0.0396985	3	-0.261034	3	-0.0662163	3
chr1	1824547	1826101	AT1G06020.1-protein_coding	annot_tot	2.90052	156	2.13274	156	3.96296	156	2.88489	156	2.58548	156	2.19608	156	1.50568	156	1.01809	156	-0.739546	10	-0.290631	10	0.0997316	10
chr1	1825101	1826101	AT1G06020_lastKb	annot_lastKb	2.40462	101	1.85427	101	2.81032	101	2.40119	101	1.94493	101	1.85526	101	1.43406	101	0.91074	101	-0.773792	7	-0.398303	7	0.0602012	7
chr1	1826102	1826879	AT1G06030_777	IR	0.883024	77	0.764848	77	0.547464	77	0.697128	77	0.660869	77	0.741294	77	0.983387	77	0.688135	69	-0.247388	4	-0.587258	4	0.477024	4
chr1	1826879	1828161	AT1G06030.1-protein_coding	annot_tot	2.98388	129	2.56345	129	3.58257	129	3.68142	129	2.20057	129	2.02018	129	1.47897	129	1.10764	129	-0.656998	8	-0.0713382	8	0.577235	8
chr1	1827161	1828161	AT1G06030_lastKb	annot_lastKb	2.65171	101	2.37731	101	3.66809	101	3.88043	101	1.61389	101	1.73388	101	1.25693	101	0.96534	101	-0.611802	6	-0.095191	6	0.692249	6
chr1	1828162	1828412	AT1G06040_250	IR	0.864462	25	1.69877	25	1.63192	25	2.15681	25	0.455984	25	0.82319	25	1.1883	25	1.3897	25	-0.337364	1	0.240011	1	1.79169	1
chr1	1828412	1829890	AT1G06040.1-protein_coding	annot_tot	1.88932	147	2.56389	147	2.77736	147	3.26643	147	1.58414	147	1.9113	147	1.57451	147	0.873156	144	-0.686354	9	1.43477	9	2.88197	9
chr1	1828412	1829890	AT1G06040.2-protein_coding	annot_tot	1.88932	147	2.56389	147	2.77736	147	3.26643	147	1.58414	147	1.9113	147	1.57451	147	0.873156	144	-0.686354	9	1.43477	9	2.88197	9
chr1	1828412	1829412	AT1G06040_lastKb	annot_lastKb	1.99334	100	2.69524	100	3.51241	100	3.51085	100	1.44552	100	1.82167	100	1.56657	100	0.878936	97	-0.717702	7	1.4607	7	2.87854	7
chr1	1829891	1830604	AT1G06050_713	IR	0.523776	72	0.787321	72	1.12588	72	1.58695	72	0.473648	66	0.742695	72	0.556555	72	1.38191	68	-0.417443	5	-0.408401	5	0.902629	5
chr1	1830604	1832555	AT1G06050.1-protein_coding	annot_tot	2.26008	195	2.38408	195	3.49339	195	3.79866	195	1.45727	195	1.49743	195	1.30205	195	1.1132	188	-0.694276	12	0.933267	12	1.67476	12
chr1	1830604	1831604	AT1G06050_lastKb	annot_lastKb	3.08383	100	3.20144	100	5.64098	100	5.75937	100	2.13596	100	1.93095	100	1.86694	100	0.862779	93	-0.996763	6	0.64894	6	1.11137	6
chr1	1832556	1832942	AT1G06060_386	IR	0.23817	39	0.171279	39	0.091716	28	0.146122	37	0.105769	30	0.259409	34	0	0	0.333708	39	0.013195	1	0.415219	1	1.01069	1
chr1	1832942	1834861	AT1G06060.1-protein_coding	annot_tot	2.06511	192	2.19024	192	2.97359	192	2.9162	192	1.52656	192	1.86406	192	0.87383	186	1.69145	192	-0.639754	12	1.05513	12	0.706789	12
chr1	1833861	1834861	AT1G06060_lastKb	annot_lastKb	2.14344	101	2.5557	101	4.66019	101	4.04771	101	1.55106	101	1.63502	101	0.973905	101	1.6948	101	-0.714668	7	0.765868	7	-0.163949	7
chr1	1834828	1837648	AT1G06070.1-protein_coding	annot_tot	2.61992	282	2.59085	282	4.07338	282	3.76062	282	2.21603	282	2.29634	282	1.67546	282	1.02469	277	-0.697623	18	1.20687	18	1.21061	18
chr1	1834828	1835828	AT1G06070_lastKb	annot_lastKb	3.17176	100	3.36323	100	8.12666	100	7.13417	100	2.67303	100	2.80295	100	2.13959	100	0.891634	95	-0.79832	7	0.671257	7	-0.44144	7
chr1	1837649	1840653	AT1TE06030_3004	IR	1.15023	301	1.10412	301	1.06421	301	1.21435	301	0.703911	289	1.13762	301	0.814502	293	1.02188	298	-0.412155	18	-0.812973	18	-0.276937	18
chr1	1841050	1843567	AT1G06080_2517	IR	0.955649	252	0.880826	252	0.525842	244	0.607427	252	0.819621	252	0.992094	252	0.619821	234	0.94953	252	-0.4635	16	-0.678189	16	-0.237277	16
chr1	1843567	1846302	AT1G06080.1-protein_coding	annot_tot	1.59805	274	1.57156	267	1.94169	274	1.48499	274	1.58541	259	1.55501	274	1.52183	268	1.0711	272	-0.600708	16	-0.564236	16	0.517901	16
chr1	1845302	1846302	AT1G06080_lastKb	annot_lastKb	1.70787	100	1.80885	93	2.5007	100	1.94731	100	2.0988	85	1.82389	100	1.45517	94	0.669076	98	-0.564315	6	-0.660844	6	-0.13405	6
chr1	1846303	1847882	AT1G06090_1579	IR	1.18322	158	0.857579	158	0.876013	126	0.637379	157	0.859099	158	1.08765	158	0.874327	127	0.875716	158	-0.526762	10	-0.603546	10	-0.322552	10
chr1	1847882	1849693	AT1G06090.1-protein_coding	annot_tot	2.49237	181	1.74403	181	1.3634	181	0.991849	181	2.13584	181	1.64819	181	1.17096	179	1.29275	181	-0.728281	11	-0.604116	11	-1.03246	11
chr1	1848693	1849693	AT1G06090_lastKb	annot_lastKb	2.32278	100	1.25937	100	1.00202	100	0.74629	100	1.88622	100	1.30357	100	0.801628	98	1.47683	100	-0.641513	7	-0.59925	7	-1.27613	7
chr1	1849694	1850785	AT1TE06060_1091	IR	1.11293	109	0.802306	109	0.434305	109	0.454823	109	0.736937	109	1.15217	109	1.09745	109	1.50667	109	-0.441689	6	-0.837352	6	-0.945124	6
chr1	1851270	1851529	AT1G06100_259	IR	1.51238	26	0.751899	26	1.32689	26	0.755647	26	1.44416	26	1.25663	26	0.507818	26	1.34049	26	-0.886527	2	-0.927875	2	-1.69214	2
chr1	1851529	1853019	AT1G06100.1-protein_coding	annot_tot	2.27624	149	2.00096	149	3.93809	149	2.79299	149	1.75573	149	1.84879	149	1.35786	146	1.28614	149	-0.698704	9	-0.380856	9	-0.93881	9
chr1	1852019	1853019	AT1G06100_lastKb	annot_lastKb	1.9438	100	1.86975	100	4.20627	100	3.05902	100	1.4367	100	1.6131	100	1.08281	97	1.00698	100	-0.582024	6	-0.169558	6	-0.6065	6
chr1	1853076	1855031	AT1G06110.1-protein_coding	annot_tot	2.92592	196	2.3444	196	2.85902	196	2.80595	196	2.38101	196	2.38723	196	1.39241	196	1.08144	195	-0.818417	12	1.28397	12	1.37753	12
chr1	1853076	1854076	AT1G06110_lastKb	annot_lastKb	2.29305	100	1.99722	100	3.37286	100	3.02571	100	2.46913	100	2.48288	100	1.31571	100	0.914655	99	-0.862477	6	0.964496	6	0.511665	6
chr1	1855032	1855942	AT1G06120_910	IR	1.29837	91	1.43039	91	1.55052	91	2.40672	91	0.875602	91	1.08565	91	1.31162	91	1.01143	91	-0.841143	5	-0.184282	5	1.10501	5
chr1	1855942	1857718	AT1G06120.1-protein_coding	annot_tot	2.40315	177	1.82292	177	3.3611	177	3.21679	177	1.8259	177	1.881	177	1.89993	177	0.852125	177	-0.792136	11	-0.644829	11	-0.82808	11
chr1	1856718	1857718	AT1G06120_lastKb	annot_lastKb	2.1271	100	1.41748	100	2.53558	100	2.61298	100	1.74108	100	1.58314	100	1.6207	100	0.533269	100	-0.726439	6	-0.649535	6	-1.0561	6
chr1	1857766	1860730	AT1G06130.1-protein_coding	annot_tot	2.09517	296	1.67473	296	1.29679	296	1.39305	296	1.52242	296	1.7434	296	1.48018	280	1.59925	294	-0.670928	18	0.907008	18	0.856968	18
chr1	1857766	1860698	AT1G06130.2-protein_coding	annot_tot	2.10204	293	1.67452	293	1.29866	293	1.3938	293	1.5342	293	1.74611	293	1.48072	277	1.60153	291	-0.714368	17	0.938274	17	0.743979	17
chr1	1857766	1858766	AT1G06130_lastKb	annot_lastKb	1.815	100	1.64791	100	1.81217	100	1.85124	100	1.39498	100	1.54764	100	1.80329	95	1.13106	100	-0.814924	5	0.0490661	5	-0.639511	5
chr1	1860731	1862196	AT1G06135_1465	IR	1.3713	145	1.12311	147	1.31091	146	1.36345	147	0.872619	147	1.28263	147	1.16539	147	0.809568	147	-0.403838	8	-0.62362	8	-0.0856351	8
chr1	1862196	1862742	AT1G06135_lastKb	annot_lastKb	3.6828	55	2.51039	55	3.22438	55	2.43731	55	2.99787	55	2.84113	55	1.00585	55	1.62131	55	-0.709902	4	-0.845421	4	-0.464693	4
chr1	1862196	1862742	AT1G06135.1-protein_coding	annot_tot	3.6828	55	2.51039	55	3.22438	55	2.43731	55	2.99787	55	2.84113	55	1.00585	55	1.62131	55	-0.709902	4	-0.845421	4	-0.464693	4
chr1	1862743	1863543	AT1G06137_800	IR	1.23152	80	1.10999	80	0.760118	80	0.603404	80	1.10617	80	1.03731	80	0.882969	80	1.13189	80	-0.611404	5	-0.685858	5	-0.497669	5
chr1	1863543	1863750	AT1G06137_lastKb	annot_lastKb	3.69068	20	3.62491	20	5.86048	20	3.24873	20	3.78714	20	2.76523	20	1.1605	19	0.507349	20	-0.547559	1	-0.948978	1	-1.11819	1
chr1	1863543	1863750	AT1G06137.1-protein_coding	annot_tot	3.69068	20	3.62491	20	5.86048	20	3.24873	20	3.78714	20	2.76523	20	1.1605	19	0.507349	20	-0.547559	1	-0.948978	1	-1.11819	1
chr1	1863751	1864795	AT1G06140_1044	IR	1.14235	105	1.18948	105	1.34378	105	1.45828	105	0.978229	105	1.1501	105	0.792825	105	1.17039	103	-0.706861	6	-0.351945	6	0.0232905	6
chr1	1864795	1866472	AT1G06140.1-protein_coding	annot_tot	4.01844	168	2.91023	168	2.23089	168	2.20587	168	2.66103	168	2.59921	168	2.19347	168	1.40887	168	-0.907058	10	1.12201	10	1.21058	10
chr1	1865472	1866472	AT1G06140_lastKb	annot_lastKb	3.49377	100	2.62231	100	2.41445	100	2.22632	100	2.74824	100	2.56165	100	2.27624	100	1.45256	100	-1.02482	6	1.06173	6	0.851566	6
chr1	1866473	1867014	AT1G06145_541	IR	1.94373	54	1.85212	54	2.30335	54	1.9148	54	1.28839	54	1.52443	54	2.30935	54	1.30514	54	-0.79279	3	0.30311	3	0.511898	3
chr1	1867014	1868873	AT1G06145.1-protein_coding	annot_tot	3.55099	186	3.15872	186	3.34174	186	3.02403	186	2.38834	186	2.50305	186	2.06106	186	1.44686	186	-1.01605	12	1.04431	12	1.79449	12
chr1	1867014	1868014	AT1G06145_lastKb	annot_lastKb	3.3693	100	2.8319	100	3.77745	100	2.47154	100	2.5702	100	2.49009	100	2.22409	100	1.43161	100	-0.940705	7	0.704841	7	1.28839	7
chr1	1868986	1873718	AT1G06150.1-protein_coding	annot_tot	2.57738	473	2.56042	473	3.49051	473	3.40407	473	2.19602	473	2.32146	473	1.8338	473	1.54939	470	-0.78652	28	1.19473	28	0.638204	28
chr1	1868986	1869986	AT1G06150_lastKb	annot_lastKb	2.6646	100	3.54891	100	7.65133	100	7.62848	100	2.43564	100	2.55721	100	2.14553	100	1.71947	100	-0.764825	6	0.274636	6	-0.339222	6
chr1	1868988	1873718	AT1G06149.1-protein_coding	annot_tot	2.57738	473	2.56042	473	3.49051	473	3.40407	473	2.19602	473	2.32146	473	1.8338	473	1.54939	470	-0.78652	28	1.19473	28	0.638204	28
chr1	1868988	1869988	AT1G06149_lastKb	annot_lastKb	2.6646	100	3.54891	100	7.65133	100	7.62848	100	2.43564	100	2.55721	100	2.14553	100	1.71947	100	-0.764825	6	0.274636	6	-0.339222	6
chr1	1873719	1874884	AT1G06148_1165	IR	0.943154	117	1.41947	117	1.76256	117	2.4165	117	0.600165	117	0.849607	117	1.23682	117	1.27733	117	-0.292974	7	-0.556662	7	0.573284	7
chr1	1874884	1877528	AT1G06148.2-protein_coding	annot_tot	1.23778	264	1.2635	264	1.65973	260	1.78553	264	0.85836	260	0.949941	264	0.930231	264	1.07837	238	-0.0885569	16	-0.537736	16	-0.283233	16
chr1	1874884	1875884	AT1G06148_lastKb	annot_lastKb	0.854554	100	0.93028	100	1.71708	96	1.942	100	0.518271	100	0.703372	100	0.659504	100	1.50606	100	-0.182122	6	-0.625363	6	-0.529593	6
chr1	1875839	1877528	AT1G06148.1-protein_coding	annot_tot	1.44441	169	1.43454	169	1.58062	169	1.6484	169	1.05022	165	1.09005	169	1.08048	169	0.802134	143	-0.0324178	10	-0.48516	10	-0.135416	10
chr1	1877529	1883003	AT1G06160_5474	IR	0.737554	548	0.974416	531	1.28704	546	1.96076	548	0.621171	548	0.899278	548	1.0761	539	1.10824	540	-0.265995	32	-1.04412	32	-0.947287	32
chr1	1883003	1883934	AT1G06160_lastKb	annot_lastKb	3.42181	93	2.82957	93	2.48	93	2.7863	93	2.36181	93	1.87349	93	2.18351	93	1.18358	93	-0.0657817	6	0.154647	6	1.91242	6
chr1	1883003	1883934	AT1G06160.1-protein_coding	annot_tot	3.42181	93	2.82957	93	2.48	93	2.7863	93	2.36181	93	1.87349	93	2.18351	93	1.18358	93	-0.0657817	6	0.154647	6	1.91242	6
chr1	1883935	1884980	AT1G06170_1045	IR	0.598998	104	0.804932	104	0.288393	104	0.737546	104	0.37347	104	0.477904	104	0.50226	74	0.909653	103	-0.161976	7	-0.737763	7	0.259252	7
chr1	1884980	1886724	AT1G06170.2-protein_coding	annot_tot	4.17511	175	3.36743	175	2.69873	175	2.82269	175	3.25401	175	3.31653	175	1.88996	175	1.30619	175	-0.862861	10	-0.830546	10	-1.78868	10
chr1	1884980	1885980	AT1G06170_lastKb	annot_lastKb	2.89929	100	2.92566	100	1.51176	100	1.88407	100	2.37276	100	2.48011	100	1.25101	100	1.1851	100	-0.616435	5	-0.8793	5	-1.89248	5
chr1	1884990	1886897	AT1G06170.1-protein_coding	annot_tot	3.89053	191	3.19219	191	2.56348	191	2.749	191	3.05987	191	3.09853	191	1.87922	191	1.23892	191	-0.864434	11	-0.797696	11	-1.74983	11
chr1	1886898	1889407	AT1G06180_2509	IR	0.623436	251	1.1302	251	1.26057	251	2.03378	251	0.421627	251	0.78234	251	0.686465	251	0.98184	240	-0.391746	15	-0.994578	15	-0.742321	15
chr1	1889407	1891158	AT1G06180.1-protein_coding	annot_tot	1.2307	175	1.78632	175	3.10464	175	3.87254	175	0.800155	175	1.27108	175	1.27732	175	1.16281	175	-0.588273	11	-0.101526	11	0.839799	11
chr1	1890158	1891158	AT1G06180_lastKb	annot_lastKb	1.4224	100	2.00641	100	4.27119	100	5.13231	100	0.964266	100	1.46388	100	1.18301	100	1.0351	100	-0.660566	6	-0.515343	6	0.0871532	6
chr1	1891159	1892272	AT1G06190_1113	IR	1.1644	112	1.51895	112	2.59703	112	2.95496	112	0.823701	112	1.28921	112	1.40167	112	0.834161	103	-0.639961	6	-0.62062	6	-0.554579	6
chr1	1892272	1894148	AT1G06190.1-protein_coding	annot_tot	3.30053	187	2.63518	187	3.57081	187	2.21123	187	1.98876	187	2.5662	187	1.65507	184	1.25304	187	-0.970084	12	0.943312	12	1.1178	12
chr1	1892272	1894148	AT1G06190.2-protein_coding	annot_tot	3.30053	187	2.63518	187	3.57081	187	2.21123	187	1.98876	187	2.5662	187	1.65507	184	1.25304	187	-0.970084	12	0.943312	12	1.1178	12
chr1	1892272	1893272	AT1G06190_lastKb	annot_lastKb	3.03243	100	2.79023	100	5.24657	100	2.6096	100	2.28227	100	2.87007	100	1.89005	100	0.993743	100	-0.911597	7	0.586305	7	0.534	7
chr1	1894149	1894335	AT1G06200_186	IR	1.05923	19	1.67723	19	0.749758	19	1.43801	19	0.603073	19	0.969283	19	0.486871	16	0.690785	19	-0.811068	1	-0.117177	1	1.50212	1
chr1	1894335	1896935	AT1G06200.1-protein_coding	annot_tot	2.0304	260	1.89012	260	2.08034	260	2.07255	260	1.54383	260	1.78553	260	1.31514	242	1.12181	260	-0.752123	16	1.21084	16	0.869514	16
chr1	1894335	1895335	AT1G06200_lastKb	annot_lastKb	2.18159	100	2.11489	100	3.7915	100	3.35058	100	1.48665	100	1.81723	100	1.50121	100	1.20937	100	-0.900275	6	0.671738	6	-0.24534	6
chr1	1896936	1897202	AT1G06210_266	IR	0.59172	27	1.01231	27	0.412754	27	0.548874	27	0.311215	27	0.725232	27	1.40835	27	0.367645	27	-0.580335	2	0.897658	2	2.50644	2
chr1	1897202	1899208	AT1G06210.1-protein_coding	annot_tot	2.04474	200	2.23684	200	1.54834	200	1.80659	200	1.60329	200	1.6988	200	1.47811	200	1.13326	200	-0.742048	12	1.09677	12	1.05244	12
chr1	1897202	1899208	AT1G06210.2-protein_coding	annot_tot	2.04474	200	2.23684	200	1.54834	200	1.80659	200	1.60329	200	1.6988	200	1.47811	200	1.13326	200	-0.742048	12	1.09677	12	1.05244	12
chr1	1898208	1899208	AT1G06210_lastKb	annot_lastKb	2.05527	100	2.07812	100	2.13633	100	2.41555	100	1.65823	100	1.83609	100	1.21602	100	1.29374	100	-0.995105	6	0.518845	6	0.166288	6
chr1	1899209	1899518	AT1TE06220_309	IR	1.96759	31	2.10735	31	4.24674	31	3.61731	31	1.44059	31	1.84307	31	1.53115	31	1.54766	31	-0.766173	2	-0.533771	2	-0.20249	2
chr1	1899768	1899963	AT1G06220_195	IR	0.399411	20	0.833453	20	0.520878	20	1.12233	20	0.393698	20	0.804329	20	0.458814	20	1.38142	20	-0.247957	1	0.111253	1	1.92695	1
chr1	1899963	1904873	AT1G06220.1-protein_coding	annot_tot	2.11249	491	2.04494	491	3.57433	491	2.41214	491	2.07925	491	2.00453	491	1.66345	486	1.12317	485	-0.882503	30	0.802741	30	-0.274503	30
chr1	1899963	1904873	AT1G06220.2-protein_coding	annot_tot	2.11249	491	2.04494	491	3.57433	491	2.41214	491	2.07925	491	2.00453	491	1.66345	486	1.12317	485	-0.882503	30	0.802741	30	-0.274503	30
chr1	1903873	1904873	AT1G06220_lastKb	annot_lastKb	2.2528	100	2.5071	100	7.78216	100	5.25396	100	1.8304	100	1.98753	100	2.15874	100	1.61194	100	-0.736451	6	-0.107517	6	-1.51459	6
chr1	1904874	1905974	AT1G06225_1100	IR	1.22385	110	1.1733	110	1.56462	110	1.71235	110	0.766562	110	0.907707	110	1.10487	110	0.936992	110	-0.792792	7	-0.813096	7	-0.77194	7
chr1	1905974	1906226	AT1G06225_lastKb	annot_lastKb	2.32092	25	1.78212	25	3.06809	25	2.37693	25	1.0577	25	1.28471	25	1.87487	25	2.16395	25	-0.782553	1	-0.70732	1	-0.520673	1
chr1	1905974	1906226	AT1G06225.1-protein_coding	annot_tot	2.32092	25	1.78212	25	3.06809	25	2.37693	25	1.0577	25	1.28471	25	1.87487	25	2.16395	25	-0.782553	1	-0.70732	1	-0.520673	1
chr1	1906227	1907088	AT1G06230_861	IR	0.641564	86	0.442513	77	0.334936	80	0.502262	84	0.347735	73	0.603731	86	0.461223	74	0.722816	84	0.0016005	5	-0.249332	5	0.571568	5
chr1	1907088	1910848	AT1G06230.1-protein_coding	annot_tot	2.71215	376	2.80289	376	4.27656	376	3.99055	376	2.55954	376	2.48115	376	1.63157	375	1.37104	376	-0.940314	23	1.05232	23	1.3674	23
chr1	1907247	1910848	AT1G06230.2-protein_coding	annot_tot	2.77902	360	2.88559	360	4.42355	360	4.10824	360	2.63379	360	2.53949	360	1.68094	359	1.38035	360	-0.944667	22	1.04463	22	1.29179	22
chr1	1909848	1910848	AT1G06230_lastKb	annot_lastKb	2.05279	100	2.60699	100	5.24415	100	6.34009	100	1.3374	100	1.88823	100	2.09272	100	1.2044	100	-0.798292	6	0.0223694	6	0.424609	6
chr1	1910849	1911121	AT1G06240_272	IR	0.915594	28	1.94574	28	1.91738	28	2.94289	28	0.833146	28	0.950931	28	1.15057	28	1.14035	28	-0.867748	2	0.58289	2	2.32295	2
chr1	1911121	1913205	AT1G06240.1-protein_coding	annot_tot	2.66511	209	2.48388	209	2.25994	209	1.93828	209	2.69063	209	2.57184	209	1.55597	209	1.51693	209	-0.97971	12	1.54526	12	2.05738	12
chr1	1912205	1913205	AT1G06240_lastKb	annot_lastKb	2.33331	100	2.09344	100	1.78407	100	1.71174	100	2.46854	100	2.46513	100	1.30052	100	1.33841	100	-1.00487	6	1.39905	6	1.18485	6
chr1	1913255	1914895	AT1G06250.1-protein_coding	annot_tot	3.5463	164	3.12582	164	6.61334	164	5.42387	164	3.25335	164	3.19127	164	2.31259	164	1.52359	164	-1.00913	10	0.354652	10	-0.774754	10
chr1	1913255	1914255	AT1G06250_lastKb	annot_lastKb	2.91787	100	2.72159	100	4.47761	100	3.74207	100	3.06379	100	2.74914	100	2.25908	100	1.24301	100	-0.88513	6	0.574618	6	-0.210532	6
chr1	1914942	1917661	AT1G06265.1-other_rna	annot_tot	2.58352	272	2.36301	272	2.90224	272	2.40084	272	2.44506	272	2.22373	272	1.68366	272	1.56655	258	-0.850097	16	0.584666	16	-0.315716	16
chr1	1915007	1916278	AT1G06265.2-other_rna	annot_tot	1.74607	127	1.75695	127	3.15483	127	2.61279	127	1.40702	127	1.49248	127	1.39258	127	1.1038	127	-0.857816	8	0.0306615	8	-0.840352	8
chr1	1916429	1917585	AT1G06260.1-protein_coding	annot_tot	3.57452	116	3.17194	116	2.82327	116	2.25257	116	3.65432	116	3.07386	116	2.04651	116	2.16153	102	-0.858363	7	1.21227	7	0.299445	7
chr1	1916585	1917585	AT1G06260_lastKb	annot_lastKb	3.69192	100	3.18489	100	2.68967	100	2.25528	100	3.7084	100	3.22841	100	1.94418	100	2.22703	86	-0.861021	6	1.26783	6	0.47614	6
chr1	1917662	1918087	AT1G06270_425	IR	1.85773	42	2.17847	42	1.45015	42	1.53782	42	1.94331	42	2.28884	42	1.4335	42	1.30514	42	-0.930452	3	1.13261	3	0.976713	3
chr1	1918087	1919760	AT1G06270.1-protein_coding	annot_tot	2.77806	167	2.19629	167	1.38514	167	1.71497	167	2.47746	167	2.42677	167	1.19422	167	1.55302	167	-0.981808	10	1.35726	10	1.49654	10
chr1	1918087	1919087	AT1G06270_lastKb	annot_lastKb	2.88629	100	2.29567	100	1.67747	100	1.90724	100	3.01561	100	2.75136	100	1.05164	100	1.80495	100	-1.02429	6	1.34361	6	1.12277	6
chr1	1919761	1920306	AT1G06280_545	IR	0.984032	55	0.786655	55	0.45987	55	0.765336	55	0.50748	55	1.08017	55	0.81938	51	0.602603	55	-0.915221	3	-0.139208	3	1.13724	3
chr1	1920306	1920949	AT1G06280_lastKb	annot_lastKb	4.38888	64	2.47814	64	2.77928	64	2.17904	64	4.73116	64	4.02598	64	1.70714	64	1.02194	64	-0.813396	5	-0.514491	5	-1.29042	5
chr1	1920306	1920949	AT1G06280.1-protein_coding	annot_tot	4.38888	64	2.47814	64	2.77928	64	2.17904	64	4.73116	64	4.02598	64	1.70714	64	1.02194	64	-0.813396	5	-0.514491	5	-1.29042	5
chr1	1920950	1922351	AT1G06290_1401	IR	0.917884	141	0.763216	141	0.604469	141	0.876091	141	0.720967	141	0.902879	141	0.773469	141	0.988332	128	-0.536099	8	-0.40009	8	0.987743	8
chr1	1922351	1926278	AT1G06290.1-protein_coding	annot_tot	1.9165	393	1.76614	393	2.49851	393	2.42651	393	1.70959	383	1.86795	393	1.40187	387	0.848687	367	-0.792792	24	0.972593	24	0.939173	24
chr1	1925278	1926278	AT1G06290_lastKb	annot_lastKb	0.835977	100	0.840194	100	1.94832	100	2.2157	100	0.502732	90	0.54639	100	0.502848	94	0.502603	79	-0.535572	6	0.122078	6	-0.421492	6
chr1	1926279	1926790	AT1G06310_511	IR	0.446826	51	1.02259	51	0.51399	51	0.620915	51	0.233819	48	0.602567	51	0.992835	51	1.07698	51	-0.719727	3	-0.720339	3	0.179588	3
chr1	1926790	1930258	AT1G06310.1-protein_coding	annot_tot	3.10603	347	2.66485	347	2.43623	347	1.97346	347	2.66947	347	2.67188	347	1.83324	347	1.51423	347	-0.762634	21	-0.132712	21	-0.0518612	21
chr1	1929258	1930258	AT1G06310_lastKb	annot_lastKb	2.87452	100	2.24971	100	2.10095	100	1.67215	100	1.97554	100	2.15061	100	1.65701	100	1.559	100	-0.682577	6	-0.446143	6	-0.542581	6
chr1	1930259	1930522	AT1G06320_263	IR	1.15363	27	1.178	27	0.784232	27	0.666874	27	0.774773	27	1.38061	27	1.28365	27	1.25816	27	-0.620234	2	-0.476816	2	-0.35477	2
chr1	1930522	1931449	AT1G06320_lastKb	annot_lastKb	3.24227	92	2.54392	92	1.56053	92	1.38311	92	2.32872	92	1.80884	92	2.2015	92	1.70235	92	-0.787473	5	-0.00771254	5	-0.320197	5
chr1	1930522	1931449	AT1G06320.1-protein_coding	annot_tot	3.24227	92	2.54392	92	1.56053	92	1.38311	92	2.32872	92	1.80884	92	2.2015	92	1.70235	92	-0.787473	5	-0.00771254	5	-0.320197	5
chr1	1931450	1931670	AT1G06330_220	IR	2.18424	22	1.66301	22	0.706984	22	0.724086	22	1.23398	22	1.34895	22	1.82445	22	0.752	22	-0.310706	1	-0.245249	1	-0.318098	1
chr1	1931670	1932266	AT1G06330_lastKb	annot_lastKb	4.93536	60	3.58916	60	3.03482	60	2.39511	60	4.93101	60	3.98374	60	2.61975	60	1.04503	60	-0.70857	4	-0.0623611	4	-0.54456	4
chr1	1931670	1932266	AT1G06330.1-protein_coding	annot_tot	4.93536	60	3.58916	60	3.03482	60	2.39511	60	4.93101	60	3.98374	60	2.61975	60	1.04503	60	-0.70857	4	-0.0623611	4	-0.54456	4
chr1	1932267	1933283	AT1G06340_1016	IR	1.77334	102	1.71233	102	1.86024	102	2.35683	102	1.06922	102	1.32913	102	1.33651	102	1.87337	102	-0.726647	6	-0.71558	6	-2.03385	6
chr1	1933283	1934014	AT1G06340_lastKb	annot_lastKb	3.77229	73	3.13888	73	2.28927	73	1.89254	73	2.81408	73	2.27431	73	1.16888	68	1.2933	73	-0.750823	5	-0.753851	5	-1.85116	5
chr1	1933283	1934014	AT1G06340.1-protein_coding	annot_tot	3.77229	73	3.13888	73	2.28927	73	1.89254	73	2.81408	73	2.27431	73	1.16888	68	1.2933	73	-0.750823	5	-0.753851	5	-1.85116	5
chr1	1934015	1935292	AT1G06350_1277	IR	1.26606	128	1.27354	128	0.562896	128	0.998634	128	1.00444	128	1.39198	128	0.563718	128	1.06157	128	-0.575548	7	-0.770276	7	-1.15865	7
chr1	1935292	1936819	AT1G06350.1-protein_coding	annot_tot	2.83874	152	1.9026	152	2.57729	152	1.48183	152	2.40494	152	2.14403	152	1.74726	152	1.16679	152	-0.933143	9	-0.484596	9	-0.310305	9
chr1	1935292	1936292	AT1G06350_lastKb	annot_lastKb	1.57164	100	1.00934	100	1.34314	100	0.862626	100	1.3468	100	1.34795	100	1.03316	100	1.00753	100	-0.809572	7	-0.462469	7	-0.215255	7
chr1	1936820	1937509	AT1TE06340_689	IR	1.39195	69	1.10576	69	0.926941	69	0.780752	69	1.09091	69	1.36507	69	1.27288	64	1.0302	69	-0.491957	5	-0.463342	5	-0.899145	5
chr1	1938679	1938962	AT1G06360_283	IR	0.644866	29	0.781891	29	0.22389	29	0.709104	29	0.216807	29	0.65035	29	0.105626	25	0.986278	26	-0.293748	2	-0.731645	2	1.5793	2
chr1	1938962	1940459	AT1G06360.1-protein_coding	annot_tot	2.3872	149	2.2753	149	1.79702	149	1.88035	149	2.49635	149	2.79589	149	1.84979	149	1.54096	140	-0.819806	8	-0.235157	8	0.938285	8
chr1	1938962	1939962	AT1G06360_lastKb	annot_lastKb	1.89055	100	1.78886	100	1.28209	100	1.44334	100	2.04664	100	2.57108	100	1.58637	100	1.56047	91	-0.722565	6	-0.303254	6	1.00323	6
chr1	1940460	1942842	AT1G06370_2382	IR	0.793097	239	0.99797	239	1.39462	239	1.68165	239	0.776919	221	0.868736	239	0.781977	239	0.912804	239	-0.480016	15	-0.752009	15	-0.342346	15
chr1	1942842	1944934	AT1G06370.1-pseudogene	annot_tot	1.64381	209	2.17306	209	3.83573	209	4.16574	209	1.38102	209	1.42632	209	1.56197	209	1.22932	209	-0.784773	13	0.539669	13	1.43105	13
chr1	1944935	1945123	AT1G06380_188	IR	0.974492	19	1.56111	19	0.818613	19	1.35417	19	1.11027	19	1.09774	19	0.677537	19	1.13776	19	-0.267371	1	1.41262	1	3.23604	1
chr1	1945123	1946076	AT1G06380_lastKb	annot_lastKb	2.81788	95	3.63507	95	3.42491	95	3.1941	95	2.43827	95	2.25855	95	1.50309	95	1.38059	86	-0.766832	6	1.41377	6	2.76624	6
chr1	1945123	1946076	AT1G06380.1-protein_coding	annot_tot	2.81788	95	3.63507	95	3.42491	95	3.1941	95	2.43827	95	2.25855	95	1.50309	95	1.38059	86	-0.766832	6	1.41377	6	2.76624	6
chr1	1946077	1946787	AT1G06390_710	IR	0.835541	71	1.24379	71	1.45225	71	2.04511	71	0.747339	71	1.00238	71	1.31475	71	0.812443	71	-0.371932	4	0.333779	4	1.91068	4
chr1	1946787	1950755	AT1G06390.1-protein_coding	annot_tot	1.89844	397	2.15526	397	3.18745	397	3.46807	397	1.49951	397	1.80106	397	1.56627	397	0.984254	388	-0.703699	24	1.06669	24	0.261565	24
chr1	1946801	1950860	AT1G06390.2-protein_coding	annot_tot	1.86627	406	2.13239	406	3.15606	406	3.4397	406	1.47524	406	1.76687	406	1.53659	406	0.977221	397	-0.694098	25	1.00661	25	0.233165	25
chr1	1949860	1950860	AT1G06390_lastKb	annot_lastKb	1.22238	100	2.42743	100	4.77948	100	5.44512	100	0.921958	100	1.25309	100	1.15529	100	1.26892	100	-0.485048	7	-0.110989	7	-0.982411	7
chr1	1950843	1952785	AT1G06400.1-protein_coding	annot_tot	2.28194	194	2.83988	194	4.14229	194	4.19497	194	1.81129	194	2.17138	194	1.4088	194	1.57111	194	-0.468317	11	1.17313	11	1.71675	11
chr1	1950843	1951843	AT1G06400_lastKb	annot_lastKb	2.44848	100	3.59304	100	6.53011	100	6.41781	100	2.13126	100	2.51506	100	1.76726	100	1.64006	100	-0.446505	6	0.818778	6	0.892255	6
chr1	1952786	1955412	AT1G06410_2626	IR	0.75345	263	1.20003	263	0.826662	263	1.57445	263	0.64567	252	1.11364	263	0.803292	238	0.889916	255	-0.184959	16	-0.451868	16	0.555957	16
chr1	1955412	1958756	AT1G06410.1-protein_coding	annot_tot	2.83191	332	3.19829	334	5.4406	334	6.53728	334	2.26247	334	2.26534	334	1.83897	334	1.6364	334	-0.930558	20	0.799544	20	-0.267416	20
chr1	1957756	1958756	AT1G06410_lastKb	annot_lastKb	2.13323	98	3.45209	100	6.52139	100	8.33132	100	1.48489	100	1.68743	100	1.55469	100	1.66378	100	-0.484576	5	-0.353349	5	-1.17803	5
chr1	1958757	1958986	AT1G06420_229	IR	0.770014	23	1.3509	23	0.676246	23	1.96657	23	0.459867	23	1.11424	23	1.1969	23	1.61844	23	-0.812564	2	-0.540572	2	0.00410374	2
chr1	1958986	1959652	AT1G06420_lastKb	annot_lastKb	3.26812	67	3.6898	67	3.60799	67	4.8647	67	2.35833	67	2.37697	67	1.9933	67	1.93589	67	-1.02261	4	0.225511	4	0.683977	4
chr1	1958986	1959652	AT1G06420.1-protein_coding	annot_tot	3.26812	67	3.6898	67	3.60799	67	4.8647	67	2.35833	67	2.37697	67	1.9933	67	1.93589	67	-1.02261	4	0.225511	4	0.683977	4
chr1	1959653	1960057	AT1G06430_404	IR	1.95681	40	2.35941	40	3.81936	40	4.74638	40	1.33828	40	1.49494	40	1.65206	40	1.10018	40	-1.01609	3	-0.621685	3	-0.384953	3
chr1	1960057	1963011	AT1G06430.1-protein_coding	annot_tot	2.69412	296	2.77866	296	3.71113	296	4.0932	296	2.65893	296	2.76249	296	1.89396	296	1.36562	296	-0.753357	17	0.908022	17	0.466314	17
chr1	1960057	1961057	AT1G06430_lastKb	annot_lastKb	3.07454	100	3.2854	100	6.3455	100	6.74654	100	3.23831	100	3.14521	100	1.6108	100	1.08198	100	-0.706833	6	0.16752	6	-0.891666	6
chr1	1963012	1963379	AT1G06440_367	IR	0.400787	36	0.632602	31	0.616439	36	1.26179	36	0.616989	36	0.64408	36	0.812368	36	0.626528	36	-0.203479	2	0.524043	2	1.59368	2
chr1	1963379	1965051	AT1G06440.1-protein_coding	annot_tot	3.6152	168	3.76819	168	4.94978	168	5.08871	168	2.51937	168	2.69662	168	2.33179	168	1.38064	168	-0.831586	11	0.366815	11	0.54733	11
chr1	1963379	1964379	AT1G06440_lastKb	annot_lastKb	3.2987	100	4.04225	100	6.36876	100	6.31112	100	2.61838	100	2.82181	100	2.7278	100	1.26176	100	-0.85386	7	0.152385	7	0.359761	7
chr1	1965052	1965839	AT1G06450_787	IR	0.28898	78	0.307988	78	0.195679	78	0.509335	78	0.199636	78	0.428122	78	0.327273	47	0.617803	69	-0.10909	4	-0.016917	4	1.19844	4
chr1	1965839	1967219	AT1G06450.1-protein_coding	annot_tot	4.36386	138	4.83738	138	7.35584	138	10.4576	138	3.15179	138	3.10356	138	1.36673	138	1.78507	138	-0.843844	9	1.03938	9	2.19569	9
chr1	1966219	1967219	AT1G06450_lastKb	annot_lastKb	4.24367	100	4.82116	100	8.35924	100	11.3855	100	3.30118	100	3.32882	100	1.32891	100	1.45477	100	-0.73425	6	1.11299	6	2.11416	6
chr1	1967086	1969561	AT1G06460.1-protein_coding	annot_tot	2.30693	248	2.5057	248	3.11706	248	3.78412	248	1.93958	248	2.07054	248	1.23887	248	1.55411	248	-0.571648	15	1.22658	15	1.74866	15
chr1	1967086	1968086	AT1G06460_lastKb	annot_lastKb	2.05588	100	2.63334	100	2.86652	100	4.91316	100	1.83628	100	2.21218	100	0.940734	100	1.73381	100	-0.450142	6	0.854173	6	1.0078	6
chr1	1969562	1969728	AT1G06470_166	IR	0.673426	16	0.486436	16	0.181701	16	0.754255	16	0.459069	16	0.481904	16	1.28319	16	1.03055	16	-0.546577	1	1.18715	1	2.64194	1
chr1	1969728	1973767	AT1G06470.1-protein_coding	annot_tot	1.9244	404	1.77904	404	2.00172	404	2.31695	404	1.52924	404	1.60344	404	1.52557	404	1.12342	401	-0.677169	25	1.22279	25	0.54802	25
chr1	1969751	1973767	AT1G06470.2-protein_coding	annot_tot	1.9309	402	1.78392	402	2.00975	402	2.32416	402	1.53202	402	1.60769	402	1.52265	402	1.1227	399	-0.677169	25	1.22279	25	0.54802	25
chr1	1972767	1973767	AT1G06470_lastKb	annot_lastKb	2.39895	100	2.33244	100	4.60553	100	5.20279	100	1.49311	100	1.83942	100	1.60486	100	0.955686	97	-0.57956	6	0.328783	6	-0.470818	6
chr1	1973833	1974386	AT1G06475_lastKb	annot_lastKb	2.92508	55	4.23189	55	7.21608	55	8.22034	55	2.32479	55	2.17446	55	1.69962	55	1.28241	55	-0.578568	3	-0.506521	3	-0.0779388	3
chr1	1973833	1974386	AT1G06475.1-protein_coding	annot_tot	2.92508	55	4.23189	55	7.21608	55	8.22034	55	2.32479	55	2.17446	55	1.69962	55	1.28241	55	-0.578568	3	-0.506521	3	-0.0779388	3
chr1	1974387	1974795	AT1TE06460_408	IR	0.546746	41	1.48425	41	1.06244	41	1.155	41	0.517382	41	0.92136	41	0.718129	41	0.778779	41	0.0890912	3	-1.29208	3	0.967286	3
chr1	1977359	1978083	AT1G06480_724	IR	1.35131	73	1.58665	73	1.53061	73	2.48569	73	0.879804	73	1.19149	73	1.24617	73	1.04396	72	-0.438601	5	-1.31819	5	-0.653671	5
chr1	1978083	1978157	AT1G06480.1-pre_trna	annot_tot	0.406931	7	1.76846	7	0.339176	7	1.28267	7	0.335776	7	0.729047	7	0.839351	7	0.362392	7	0	0	0	0	0	0
chr1	1978158	1978761	AT1G06490_603	IR	1.8425	61	2.31269	61	0.759373	61	1.26695	61	1.52393	61	1.35495	61	1.19046	61	1.17797	61	-0.262688	4	0.410245	4	0.550938	4
chr1	1978761	1989046	AT1G06490.1-protein_coding	annot_tot	2.19232	1029	1.88477	1029	1.33655	1029	1.34496	1029	2.14754	1029	2.02369	1029	2.02046	1029	1.39939	1027	-0.781855	62	-0.172583	62	-0.640315	62
chr1	1988046	1989046	AT1G06490_lastKb	annot_lastKb	2.35064	100	2.43111	100	3.69653	100	2.91034	100	2.05134	100	1.92152	100	2.335	100	1.25404	100	-0.955385	6	-0.21904	6	0.379607	6
chr1	1989047	1989478	AT1G06500_431	IR	0.992228	43	1.38101	43	1.68236	43	2.57752	43	0.640903	43	0.977838	43	1.44776	43	2.02119	43	-0.622942	3	-0.0403863	3	1.63842	3
chr1	1989478	1990730	AT1G06500.1-protein_coding	annot_tot	1.90033	125	2.91218	125	4.4027	125	4.36343	125	1.81595	125	1.68987	125	1.7497	125	1.02288	124	-0.721442	7	1.25758	7	1.87021	7
chr1	1989478	1990665	AT1G06500.4-protein_coding	annot_tot	1.95139	119	2.95499	119	4.49602	119	4.44795	119	1.86158	119	1.70562	119	1.74472	119	1.03236	118	-0.721442	7	1.25758	7	1.87021	7
chr1	1989485	1990728	AT1G06500.2-protein_coding	annot_tot	1.91016	124	2.92776	124	4.43234	124	4.39006	124	1.82633	124	1.69455	124	1.75635	124	1.02223	123	-0.721442	7	1.25758	7	1.87021	7
chr1	1989501	1990730	AT1G06500.3-protein_coding	annot_tot	1.91915	123	2.94259	123	4.46208	123	4.41751	123	1.83687	123	1.69976	123	1.76419	123	1.02338	122	-0.721442	7	1.25758	7	1.87021	7
chr1	1989730	1990730	AT1G06500_lastKb	annot_lastKb	2.09985	100	3.29152	100	5.25141	100	5.1579	100	2.00786	100	1.85994	100	1.94814	100	1.01381	99	-0.825679	6	1.25295	6	1.86116	6
chr1	1990635	1992197	AT1G06515.1-protein_coding	annot_tot	2.005	156	1.9866	156	3.36101	156	2.77937	156	1.5372	156	1.95535	156	1.45025	156	1.0644	156	-0.802908	9	1.5271	9	2.27343	9
chr1	1990635	1991635	AT1G06515_lastKb	annot_lastKb	2.00449	100	2.02051	100	4.30657	100	3.32838	100	1.70289	100	1.93483	100	1.56789	100	1.15808	100	-0.791692	6	1.45249	6	1.97449	6
chr1	1992332	1993840	AT1G06510.1-protein_coding	annot_tot	2.07116	150	2.2491	150	2.70275	150	3.1406	150	1.69192	150	1.96996	150	1.3881	150	1.58492	150	-0.409242	9	1.09223	9	1.92244	9
chr1	1992840	1993840	AT1G06510_lastKb	annot_lastKb	1.53882	100	1.98496	100	3.00946	100	3.15653	100	1.46021	100	1.74734	100	1.73029	100	1.5419	100	-0.427706	6	0.832437	6	1.67603	6
chr1	1993977	1996112	AT1G06520.1-protein_coding	annot_tot	3.17463	214	2.72796	214	2.60541	214	2.72671	214	2.67911	214	2.3246	214	2.0206	214	1.36604	214	-0.795591	13	-0.293294	13	0.374266	13
chr1	1993977	1994977	AT1G06520_lastKb	annot_lastKb	3.49748	100	3.48028	100	3.7009	100	3.75897	100	2.98564	100	2.63487	100	2.50268	100	1.60366	100	-0.940507	6	-0.339786	6	0.363241	6
chr1	1996113	2001593	AT1G06530_5480	IR	1.14763	548	1.08577	548	0.886933	548	1.29181	548	0.841417	548	1.10193	548	0.976844	532	1.1681	545	-0.568798	33	-0.724018	33	-0.193878	33
chr1	2001593	2002596	AT1G06530.1-protein_coding	annot_tot	4.32355	100	3.23637	100	4.78529	100	4.25617	100	3.77362	100	3.2384	100	1.35004	100	1.34337	100	-0.840687	6	1.74134	6	3.40715	6
chr1	2001596	2002596	AT1G06530_lastKb	annot_lastKb	4.32355	100	3.23637	100	4.78529	100	4.25617	100	3.77362	100	3.2384	100	1.35004	100	1.34337	100	-0.840687	6	1.74134	6	3.40715	6
chr1	2002597	2002876	AT1G06540_279	IR	0.948768	28	1.1425	28	2.77571	28	2.36534	28	1.13744	28	1.18074	28	1.49952	28	0.574798	26	-0.440052	2	0.94304	2	2.64426	2
chr1	2002876	2003393	AT1G06540_lastKb	annot_lastKb	3.13075	52	3.34937	52	9.49879	52	7.11738	52	2.84199	52	2.87169	52	1.4714	52	1.57486	52	-0.90538	3	0.428825	3	1.72575	3
chr1	2002876	2003393	AT1G06540.1-protein_coding	annot_tot	3.13075	52	3.34937	52	9.49879	52	7.11738	52	2.84199	52	2.87169	52	1.4714	52	1.57486	52	-0.90538	3	0.428825	3	1.72575	3
chr1	2003394	2003626	AT1G06550_232	IR	1.36772	23	1.72126	23	3.33699	23	3.16289	23	0.906961	23	1.27583	23	0.625721	23	0.968663	23	-0.709307	2	-0.0825657	2	1.03231	2
chr1	2003626	2007190	AT1G06550.1-protein_coding	annot_tot	1.86503	356	1.65207	356	2.00511	356	1.67407	356	1.64514	356	1.46172	356	1.63372	356	1.26477	352	-0.749988	21	1.02836	21	0.958394	21
chr1	2003626	2004626	AT1G06550_lastKb	annot_lastKb	1.67381	100	1.7956	100	3.95237	100	2.59657	100	1.32388	100	1.32465	100	1.68936	100	1.12993	96	-0.566803	6	0.203064	6	0.534166	6
chr1	2007191	2007614	AT1G06560_423	IR	0.969186	43	1.56344	43	0.837235	43	2.03305	43	0.481019	43	1.09652	43	0.873566	43	0.300549	40	-0.136283	3	0.434977	3	2.1572	3
chr1	2007614	2012006	AT1G06560.1-protein_coding	annot_tot	2.14873	439	2.12649	439	2.33306	439	2.75768	439	1.9193	439	1.99708	439	1.28333	439	1.27786	430	-0.898304	26	1.17497	26	1.38814	26
chr1	2011006	2012006	AT1G06560_lastKb	annot_lastKb	2.27881	100	2.44643	100	5.48302	100	6.3343	100	1.54306	100	2.0663	100	1.59166	100	1.25569	100	-0.969395	6	0.455729	6	1.62494	6
chr1	2011884	2013545	AT1G06570.1-protein_coding	annot_tot	3.41441	166	3.4086	166	6.37575	166	5.07441	166	2.62689	166	2.89452	166	1.48656	166	1.45142	166	-0.892062	10	1.24983	10	2.72593	10
chr1	2011884	2013545	AT1G06570.2-protein_coding	annot_tot	3.41441	166	3.4086	166	6.37575	166	5.07441	166	2.62689	166	2.89452	166	1.48656	166	1.45142	166	-0.892062	10	1.24983	10	2.72593	10
chr1	2011884	2012884	AT1G06570_lastKb	annot_lastKb	3.0058	100	3.51031	100	7.99438	100	6.32754	100	2.59488	100	2.85676	100	1.63853	100	1.44539	100	-1.0975	5	0.991178	5	2.6166	5
chr1	2013546	2014002	AT1G06580_456	IR	0.561357	46	0.988527	46	1.17132	46	1.45237	46	0.471364	46	0.787447	46	0.887553	45	1.35109	46	-0.919627	3	-0.374454	3	0.841191	3
chr1	2014002	2016054	AT1G06580.1-protein_coding	annot_tot	2.33137	205	2.35746	205	3.01926	205	3.40332	205	2.15781	205	2.16959	205	1.40921	205	1.38055	205	-0.919006	12	1.10905	12	1.49675	12
chr1	2014002	2015002	AT1G06580_lastKb	annot_lastKb	1.90665	100	2.19762	100	4.38894	100	4.91654	100	2.10893	100	2.07406	100	1.65767	100	1.39466	100	-0.931061	5	0.606069	5	1.07847	5
chr1	2016055	2016307	AT1G06590_252	IR	1.5159	25	1.51492	25	2.86846	25	3.5065	25	1.07415	25	1.82832	25	0.36309	18	0.608819	25	-0.59508	1	0.219812	1	1.362	1
chr1	2016307	2024662	AT1G06590.1-protein_coding	annot_tot	2.11898	836	1.84488	836	1.85654	836	1.78567	836	2.05438	836	2.01076	836	1.74705	832	1.33757	836	-0.844229	51	1.1157	51	-0.00101331	51
chr1	2016307	2017307	AT1G06590_lastKb	annot_lastKb	2.92035	100	3.31726	100	7.67555	100	5.95536	100	2.57666	100	2.75358	100	2.00492	100	1.05882	100	-0.894465	6	0.153176	6	-0.0925513	6
chr1	2024663	2025355	AT1G06610_692	IR	0.423598	69	0.350825	69	0.278082	69	0.677912	69	0.17458	69	0.538631	69	0.870651	69	0.683339	69	0.0917465	4	-0.495217	4	0.935483	4
chr1	2025355	2025428	AT1G06610.1-pre_trna	annot_tot	0.389238	7	0.963024	7	0.560679	7	0.744773	7	0.243437	7	0.427919	7	0.603578	7	1.61501	7	-0.444728	1	-0.656612	1	0.378754	1
chr1	2025429	2025600	AT1G06620_171	IR	1.2567	17	2.07282	17	1.60467	17	1.85139	17	0.967826	17	1.4553	17	1.19606	17	1.10618	17	-0.853074	1	-0.12089	1	0.951642	1
chr1	2025600	2027271	AT1G06620.1-protein_coding	annot_tot	3.32069	168	2.9737	168	4.65387	168	3.798	168	2.11749	168	2.29082	168	1.48537	168	1.27198	168	-0.744788	10	0.158424	10	1.39068	10
chr1	2026271	2027271	AT1G06620_lastKb	annot_lastKb	2.33473	101	2.19406	101	3.96649	101	3.45697	101	1.53185	101	1.58065	101	1.37196	101	1.01612	101	-0.751048	6	-0.0795934	6	1.25739	6
chr1	2027272	2027738	AT1G06630_466	IR	0.8104	46	1.03649	46	0.753139	46	1.50379	46	0.485416	46	1.02983	46	0.472161	46	1.28276	46	-0.472843	3	-0.152943	3	1.84881	3
chr1	2027738	2031388	AT1G06630.1-protein_coding	annot_tot	1.758	362	1.63618	365	1.57986	365	1.70236	365	1.53312	363	1.54225	365	1.26601	361	0.965293	365	-0.105101	22	0.958146	22	1.52873	22
chr1	2027738	2030344	AT1G06630.3-protein_coding	annot_tot	1.9919	258	1.80351	261	1.76865	261	1.89649	261	1.75239	259	1.7502	261	1.36578	260	1.02285	261	-0.396907	16	0.945533	16	1.69124	16
chr1	2027738	2029593	AT1G06630.2-protein_coding	annot_tot	2.48363	186	2.26485	186	2.35574	186	2.43516	186	2.27967	186	2.23703	186	1.6206	186	0.99857	186	-0.593975	11	1.05334	11	1.47548	11
chr1	2030388	2031388	AT1G06630_lastKb	annot_lastKb	1.19576	100	1.22812	100	1.12413	100	1.23626	100	1.00716	100	1.04285	100	1.03993	97	0.822788	100	0.67305	6	0.991781	6	1.09537	6
chr1	2031697	2032337	AT1G06640_640	IR	0.504102	64	1.00256	64	0.642012	64	0.932259	64	0.57434	62	0.757526	64	0.672542	64	0.902165	64	-0.248749	4	-0.0277588	4	0.141904	4
chr1	2032337	2034018	AT1G06640.1-protein_coding	annot_tot	3.19057	168	3.34286	168	4.37237	168	6.33689	168	2.21752	168	2.19474	168	1.96477	168	1.43316	168	-0.850349	11	0.764856	11	1.20591	11
chr1	2032337	2034014	AT1G06640.2-protein_coding	annot_tot	3.19057	168	3.34286	168	4.37237	168	6.33689	168	2.21752	168	2.19474	168	1.96477	168	1.43316	168	-0.850349	11	0.764856	11	1.20591	11
chr1	2032337	2033910	AT1G06640.3-protein_coding	annot_tot	3.33208	157	3.42796	157	4.56082	157	6.5552	157	2.28082	157	2.25912	157	1.98932	157	1.44681	157	-0.84745	10	0.823896	10	1.2048	10
chr1	2033018	2034018	AT1G06640_lastKb	annot_lastKb	2.87328	100	3.09052	100	4.5532	100	6.84984	100	2.26582	100	2.07628	100	1.87619	100	1.71947	100	-0.82097	6	0.518107	6	1.32436	6
chr1	2034155	2035626	AT1G06645.1-protein_coding	annot_tot	3.36792	147	2.91492	147	2.96985	147	4.54384	147	1.98508	147	2.04941	147	1.82421	147	1.32202	147	-0.813446	9	0.985057	9	2.38529	9
chr1	2034626	2035626	AT1G06645_lastKb	annot_lastKb	3.49253	100	3.02556	100	3.28516	100	5.23417	100	1.94851	100	2.13952	100	1.48999	100	1.25238	100	-0.77634	7	0.95555	7	2.45006	7
chr1	2035627	2035838	AT1G06650_211	IR	0.825656	21	1.24609	21	0.754494	21	0.875798	21	0.741506	21	0.927158	21	1.32347	21	0.730037	21	-0.56874	1	0.91394	1	2.46918	1
chr1	2035838	2037366	AT1G06650.2-protein_coding	annot_tot	2.46968	153	2.70367	153	3.34014	153	3.24497	153	2.18798	153	2.1514	153	1.22799	153	1.22404	153	-0.945971	9	1.28569	9	2.29656	9
chr1	2035883	2037363	AT1G06650.1-protein_coding	annot_tot	2.49454	148	2.75526	148	3.42319	148	3.31513	148	2.21624	148	2.18136	148	1.25297	148	1.23521	148	-0.945971	9	1.28569	9	2.29656	9
chr1	2036366	2037366	AT1G06650_lastKb	annot_lastKb	2.51598	100	2.93241	100	4.05752	100	4.06984	100	2.48147	100	2.50507	100	1.26752	100	1.20771	100	-0.958873	6	1.09475	6	2.23533	6
chr1	2037310	2040246	AT1G06660.1-protein_coding	annot_tot	2.44369	294	2.59766	294	2.98122	294	4.02122	294	1.83638	294	1.84205	294	1.88573	294	1.6861	294	-0.737958	17	0.452516	17	0.907692	17
chr1	2037310	2038310	AT1G06660_lastKb	annot_lastKb	2.97794	100	3.38897	100	5.66085	100	7.23457	100	2.45797	100	2.19499	100	2.27229	100	1.96653	100	-0.738521	5	0.172122	5	0.819533	5
chr1	2040247	2040432	AT1G06670_185	IR	0.717018	19	1.77722	19	0.548292	19	0.846036	19	0.788633	19	0.496319	19	0.976348	19	2.23489	19	-0.600769	2	0.96546	2	2.17114	2
chr1	2040432	2047612	AT1G06670.1-protein_coding	annot_tot	2.38934	718	2.61145	718	3.86321	718	3.1213	718	2.23087	718	2.31974	718	1.79954	718	1.44812	709	-0.978059	43	1.00374	43	0.0325989	43
chr1	2046612	2047612	AT1G06670_lastKb	annot_lastKb	2.55933	100	4.24693	100	8.32581	100	7.16168	100	2.66892	100	2.42963	100	1.65437	100	1.50771	100	-1.12607	6	-0.106893	6	-0.146015	6
chr1	2047613	2047824	AT1G06680_211	IR	0.751937	21	2.35503	21	1.24826	21	1.86423	21	0.805863	21	1.29961	21	0.880219	21	0.958502	21	-0.670504	2	0.286177	2	1.38627	2
chr1	2047824	2049418	AT1G06680.1-protein_coding	annot_tot	2.55214	159	3.86316	159	6.59032	159	6.174	159	2.30313	159	3.26511	159	1.9344	159	2.175	159	-0.231235	9	1.34236	9	2.51466	9
chr1	2047885	2049405	AT1G06680.2-protein_coding	annot_tot	2.62811	152	3.89592	152	6.82433	152	6.29986	152	2.34541	152	3.32388	152	1.94531	152	2.21711	152	-0.231235	9	1.34236	9	2.51466	9
chr1	2048418	2049418	AT1G06680_lastKb	annot_lastKb	2.98227	100	4.15072	100	8.81615	100	7.30168	100	2.00257	100	2.57718	100	1.84186	100	2.28087	100	-0.16372	6	1.26574	6	2.49188	6
chr1	2049419	2049601	AT1G06690_182	IR	1.68825	19	2.68356	19	5.08254	19	5.87398	19	0.470087	19	0.960524	19	1.37245	19	2.27843	19	-0.642165	1	-0.21544	1	1.63041	1
chr1	2049601	2052154	AT1G06690.1-protein_coding	annot_tot	2.34611	256	3.23389	256	4.68885	256	6.06421	256	1.80736	256	2.05503	256	1.51554	256	1.80817	241	-0.743181	16	1.08931	16	1.91417	16
chr1	2049601	2050601	AT1G06690_lastKb	annot_lastKb	2.42669	101	4.56894	101	8.8157	101	11.1963	101	1.60051	101	1.96071	101	1.86807	101	2.04102	93	-0.615546	6	0.443502	6	1.33878	6
chr1	2052155	2052480	AT1G06700_325	IR	0.429599	32	0.775617	32	0.296779	32	0.902089	32	0.211172	32	0.526975	32	1.10371	32	1.05985	32	0	0	0	0	0	0
chr1	2052480	2055548	AT1G06700.2-protein_coding	annot_tot	2.3154	307	2.27906	307	2.82057	307	3.39369	307	1.85425	304	2.08043	307	1.55794	307	1.02839	307	-0.575963	19	0.878682	19	1.41836	19
chr1	2052480	2053480	AT1G06700_lastKb	annot_lastKb	2.32711	100	2.62476	100	4.53914	100	5.75985	100	1.58772	100	2.1312	100	1.56723	100	1.25348	100	-0.624884	6	-0.0702056	6	-0.123108	6
chr1	2052482	2055280	AT1G06700.1-protein_coding	annot_tot	2.49894	279	2.44782	279	3.06283	279	3.61939	279	2.00334	279	2.2427	279	1.66721	279	1.09443	279	-0.593163	18	0.923913	18	1.38142	18
chr1	2055549	2057278	AT1G06710_1729	IR	2.00878	173	2.0018	173	3.37384	173	3.27833	173	1.58247	173	1.88698	173	1.33979	173	1.0175	173	-0.80564	10	-0.0606551	10	-0.327425	10
chr1	2057278	2060119	AT1G06710.1-protein_coding	annot_tot	2.74037	284	2.46255	284	2.10194	284	1.95826	284	2.66162	284	2.71417	284	2.27501	284	1.5445	284	-0.977338	18	1.20238	18	0.943988	18
chr1	2057278	2058278	AT1G06710_lastKb	annot_lastKb	2.55252	100	2.31835	100	1.71381	100	1.76291	100	2.7553	100	2.74859	100	2.4096	100	1.46911	100	-0.948275	7	1.14369	7	0.0143742	7
chr1	2060120	2060443	AT1G06720_323	IR	1.7245	33	1.58222	33	1.64743	33	2.12691	33	1.75214	33	1.62211	33	0.96624	33	1.64771	33	-0.5646	2	0.704239	2	2.26491	2
chr1	2060443	2067323	AT1G06720.1-protein_coding	annot_tot	2.10723	688	2.01335	688	2.22183	688	1.9786	688	2.26046	687	2.20247	688	1.9297	685	1.55018	672	-0.820757	42	1.13215	42	0.354427	42
chr1	2060443	2061443	AT1G06720_lastKb	annot_lastKb	1.54749	100	1.8483	100	4.53478	100	3.80193	100	1.22092	99	1.63362	100	2.0914	100	1.17573	100	-0.780867	6	-0.210649	6	0.375572	6
chr1	2067324	2067528	AT1G06730_204	IR	0.690455	20	1.09697	20	0.520878	20	0.878556	20	0.634617	20	1.0484	20	1.32363	20	0.959552	20	-0.328654	1	1.49783	1	2.56846	1
chr1	2067528	2070446	AT1G06730.1-protein_coding	annot_tot	2.35185	292	2.28805	292	3.0101	292	3.37658	292	2.13209	292	2.16736	292	1.55658	292	1.62588	292	-0.689843	18	0.994736	18	1.6673	18
chr1	2069446	2070446	AT1G06730_lastKb	annot_lastKb	2.28315	100	2.18352	100	4.64526	100	4.34403	100	1.70935	100	2.02414	100	1.48735	100	1.43712	100	-0.750312	7	0.253304	7	0.822673	7
chr1	2070447	2070736	AT1TE06780_289	IR	0.375816	29	1.25314	29	1.12613	29	1.52474	29	0.514664	29	1.03865	29	0.626017	29	0.41265	29	-0.723959	1	-0.257405	1	2.07012	1
chr1	2070736	2073535	AT1G06740.1-transposable_element_gene	annot_tot	2.57096	280	2.20226	280	2.60854	280	1.99641	280	2.42053	280	2.38723	280	1.63862	280	1.62446	280	-0.784702	17	0.790743	17	0.841089	17
chr1	2072978	2076468	AT1G06750.1-protein_coding	annot_tot	2.90671	349	2.61464	349	3.72053	349	3.16315	349	2.53042	349	2.51209	349	1.91637	349	1.29857	347	-0.782567	21	-0.276225	21	0.993494	21
chr1	2075468	2076468	AT1G06750_lastKb	annot_lastKb	3.20024	100	3.21063	100	5.54408	100	5.09466	100	2.30166	100	2.27154	100	1.73821	100	1.29926	100	-0.728233	6	-0.00818077	6	2.11404	6
chr1	2076503	2077698	AT1G06760.1-protein_coding	annot_tot	2.99526	119	3.18982	119	6.7538	119	4.76517	119	3.35678	119	3.23223	119	2.59794	119	1.54225	119	-0.638292	7	1.1065	7	3.38997	7
chr1	2076503	2077503	AT1G06760_lastKb	annot_lastKb	3.32224	100	3.33197	100	7.62032	100	5.12362	100	3.54622	100	3.35877	100	2.49146	100	1.42609	100	-0.77297	6	1.14339	6	3.40849	6
chr1	2077699	2078910	AT1G06770_1211	IR	1.28199	121	1.19325	121	1.10803	121	1.27862	121	1.04798	121	1.37761	121	1.27123	121	1.025	121	-0.510103	8	-0.387235	8	1.43079	8
chr1	2078910	2081939	AT1G06770.2-protein_coding	annot_tot	2.31654	303	2.10831	303	1.86363	303	1.75852	303	1.8755	303	1.90798	303	1.52818	303	1.0285	303	-0.688068	18	0.902625	18	1.21723	18
chr1	2078910	2081927	AT1G06770.1-protein_coding	annot_tot	2.32134	302	2.11224	302	1.86563	302	1.76018	302	1.87879	302	1.91173	302	1.52974	302	1.03044	302	-0.688068	18	0.902625	18	1.21723	18
chr1	2078910	2079910	AT1G06770_lastKb	annot_lastKb	1.85401	100	1.88385	100	2.28702	100	1.7518	100	1.54482	100	1.58425	100	1.64975	100	1.20771	100	-0.620725	6	0.199303	6	0.0957124	6
chr1	2081940	2083423	AT1G06780_1483	IR	1.135	149	1.45558	149	1.9479	149	2.46448	149	0.73551	147	0.995128	149	0.801365	144	0.911862	142	-0.450983	9	-0.581095	9	0.906163	9
chr1	2083423	2086962	AT1G06780.1-protein_coding	annot_tot	2.4593	354	2.2429	354	2.6113	354	2.52298	354	1.88931	354	1.95386	354	1.576	354	1.49395	354	-0.770313	22	0.948482	22	0.77173	22
chr1	2085962	2086962	AT1G06780_lastKb	annot_lastKb	2.79526	100	2.68421	100	4.78287	100	4.89771	100	2.08836	100	2.11622	100	1.60882	100	1.48345	100	-0.622633	6	0.0762027	6	-0.0725638	6
chr1	2086963	2087231	AT1G06790_268	IR	1.35316	27	1.4481	27	0.685531	27	1.26581	27	0.472263	27	0.823847	27	1.53305	27	0.866008	27	-0.312562	1	0.355387	1	1.8121	1
chr1	2087231	2089786	AT1G06790.2-protein_coding	annot_tot	2.1151	256	2.10949	256	2.49934	256	2.58445	256	1.68203	256	2.10551	256	1.50935	256	1.26579	256	-0.796455	16	0.865622	16	0.927917	16
chr1	2087231	2089447	AT1G06790.1-protein_coding	annot_tot	2.19078	222	2.13774	222	2.17693	222	2.16486	222	1.73318	222	2.17062	222	1.42738	222	1.26092	222	-0.778099	14	1.08397	14	1.02496	14
chr1	2088786	2089786	AT1G06790_lastKb	annot_lastKb	2.03421	100	2.26871	100	4.3996	100	4.29382	100	1.63355	100	1.97532	100	1.929	100	1.40072	100	-0.8454	6	-0.0359909	6	-0.0598406	6
chr1	2089416	2091686	AT1G06800.1-protein_coding	annot_tot	2.45024	227	3.31335	227	5.45628	227	5.7544	227	3.27508	227	3.39693	227	1.37238	227	1.37502	227	-0.622501	14	0.500137	14	1.93537	14
chr1	2089416	2090416	AT1G06800_lastKb	annot_lastKb	1.5351	100	2.18781	100	4.04976	100	5.36643	100	1.60182	100	1.96756	100	1.15463	100	1.39631	100	-0.721683	7	0.0393441	7	1.231	7
chr1	2090040	2091686	AT1G06800.2-protein_coding	annot_tot	2.94797	165	3.98936	165	6.25729	165	6.34649	165	4.15564	165	4.19865	165	1.34273	165	1.45286	165	-0.599868	10	0.901594	10	2.57565	10
chr1	2091737	2092528	AT1G06810_lastKb	annot_lastKb	3.62061	79	3.98652	79	7.76732	79	7.93866	79	2.5587	79	2.63944	79	1.66629	79	1.68511	79	-0.806468	5	-0.483176	5	0.110025	5
chr1	2091737	2092528	AT1G06810.1-protein_coding	annot_tot	3.62061	79	3.98652	79	7.76732	79	7.93866	79	2.5587	79	2.63944	79	1.66629	79	1.68511	79	-0.806468	5	-0.483176	5	0.110025	5
chr1	2092529	2092945	AT1G06820_416	IR	1.61298	42	2.09385	42	3.22448	42	3.29286	42	1.00873	42	1.2613	42	1.17415	42	1.78701	42	-0.535624	3	-0.0533723	3	-0.438341	3
chr1	2092945	2096232	AT1G06820.1-protein_coding	annot_tot	2.30023	329	2.24066	329	2.73948	329	2.96999	329	1.76265	329	1.74304	329	1.76378	329	1.44253	329	-0.914698	20	0.995515	20	0.728713	20
chr1	2092945	2093945	AT1G06820_lastKb	annot_lastKb	2.25652	100	2.17556	100	3.72609	100	4.30251	100	1.47196	100	1.41396	100	1.75934	100	1.49447	100	-0.878461	6	0.34831	6	-0.795385	6
chr1	2096233	2097150	AT1G06830_917	IR	1.73796	91	1.92605	91	2.19533	91	2.39982	91	1.39864	91	1.38434	91	1.91085	91	1.42715	91	-0.995384	5	0.410238	5	1.61258	5
chr1	2097150	2097655	AT1G06830_lastKb	annot_lastKb	2.52675	51	2.39125	51	3.82785	51	3.37812	51	2.24789	51	2.06222	51	2.31187	51	1.36028	51	-0.41994	3	0.046389	3	0.790004	3
[truncated: 103,478 more rows]
